# Supplementary material for: Swing‐out opening of stromal interaction molecule 1
Source: Protein Sci. 2023 Feb 15;32(3):e4571. doi: 10.1002/pro.4571 (PMC9929737; doi:10.1002/pro.4571)
Supplement: Supplementary file 3 — Appendix S3: Supplementary information [file PRO-32-e4571-s005.pdb]

CRYST1  125.656  125.656  201.201  90.00  90.00  90.00 P 1           1
ATOM      1  N   PHE P 214      53.344  63.755  20.394  0.00  0.00      PROA  
ATOM      2  HT1 PHE P 214      52.311  63.757  20.524  0.00  0.00      PROA  
ATOM      3  HT2 PHE P 214      53.551  64.415  19.618  0.00  0.00      PROA  
ATOM      4  HT3 PHE P 214      53.722  64.190  21.260  0.00  0.00      PROA  
ATOM      5  CA  PHE P 214      53.930  62.365  20.282  0.00  0.00      PROA  
ATOM      6  HA  PHE P 214      53.105  61.894  19.769  0.00  0.00      PROA  
ATOM      7  CB  PHE P 214      55.235  62.449  19.421  0.00  0.00      PROA  
ATOM      8  HB1 PHE P 214      55.246  63.466  18.973  0.00  0.00      PROA  
ATOM      9  HB2 PHE P 214      55.125  61.766  18.552  0.00  0.00      PROA  
ATOM     10  CG  PHE P 214      56.579  62.114  20.082  0.00  0.00      PROA  
ATOM     11  CD1 PHE P 214      57.211  62.928  21.106  0.00  0.00      PROA  
ATOM     12  HD1 PHE P 214      56.627  63.736  21.522  0.00  0.00      PROA  
ATOM     13  CE1 PHE P 214      58.460  62.671  21.587  0.00  0.00      PROA  
ATOM     14  HE1 PHE P 214      58.871  63.113  22.483  0.00  0.00      PROA  
ATOM     15  CZ  PHE P 214      59.194  61.647  21.002  0.00  0.00      PROA  
ATOM     16  HZ  PHE P 214      60.199  61.431  21.333  0.00  0.00      PROA  
ATOM     17  CD2 PHE P 214      57.370  61.099  19.526  0.00  0.00      PROA  
ATOM     18  HD2 PHE P 214      57.066  60.450  18.717  0.00  0.00      PROA  
ATOM     19  CE2 PHE P 214      58.662  60.879  19.988  0.00  0.00      PROA  
ATOM     20  HE2 PHE P 214      59.288  60.096  19.588  0.00  0.00      PROA  
ATOM     21  C   PHE P 214      53.941  61.695  21.701  0.00  0.00      PROA  
ATOM     22  O   PHE P 214      54.164  62.336  22.715  0.00  0.00      PROA  
ATOM     23  N   MET P 215      53.568  60.359  21.820  0.00  0.00      PROA  
ATOM     24  HN  MET P 215      53.292  59.817  21.030  0.00  0.00      PROA  
ATOM     25  CA  MET P 215      53.867  59.659  23.018  0.00  0.00      PROA  
ATOM     26  HA  MET P 215      54.769  60.065  23.449  0.00  0.00      PROA  
ATOM     27  CB  MET P 215      53.967  58.168  22.750  0.00  0.00      PROA  
ATOM     28  HB1 MET P 215      53.069  57.801  22.209  0.00  0.00      PROA  
ATOM     29  HB2 MET P 215      54.053  57.690  23.749  0.00  0.00      PROA  
ATOM     30  CG  MET P 215      55.245  57.809  22.048  0.00  0.00      PROA  
ATOM     31  HG1 MET P 215      55.279  58.477  21.162  0.00  0.00      PROA  
ATOM     32  HG2 MET P 215      55.174  56.747  21.730  0.00  0.00      PROA  
ATOM     33  SD  MET P 215      56.839  58.197  22.836  0.00  0.00      PROA  
ATOM     34  CE  MET P 215      57.070  56.868  24.076  0.00  0.00      PROA  
ATOM     35  HE1 MET P 215      56.962  55.803  23.776  0.00  0.00      PROA  
ATOM     36  HE2 MET P 215      56.243  57.020  24.802  0.00  0.00      PROA  
ATOM     37  HE3 MET P 215      58.033  56.987  24.614  0.00  0.00      PROA  
ATOM     38  C   MET P 215      52.742  59.896  24.029  0.00  0.00      PROA  
ATOM     39  O   MET P 215      53.015  60.123  25.228  0.00  0.00      PROA  
ATOM     40  N   LEU P 216      51.448  59.899  23.593  0.00  0.00      PROA  
ATOM     41  HN  LEU P 216      51.293  59.721  22.624  0.00  0.00      PROA  
ATOM     42  CA  LEU P 216      50.229  60.347  24.362  0.00  0.00      PROA  
ATOM     43  HA  LEU P 216      50.327  61.411  24.517  0.00  0.00      PROA  
ATOM     44  CB  LEU P 216      48.849  60.134  23.582  0.00  0.00      PROA  
ATOM     45  HB1 LEU P 216      48.816  59.092  23.200  0.00  0.00      PROA  
ATOM     46  HB2 LEU P 216      48.961  60.788  22.690  0.00  0.00      PROA  
ATOM     47  CG  LEU P 216      47.516  60.586  24.252  0.00  0.00      PROA  
ATOM     48  HG  LEU P 216      47.228  59.853  25.036  0.00  0.00      PROA  
ATOM     49  CD1 LEU P 216      47.685  61.985  24.873  0.00  0.00      PROA  
ATOM     50 HD11 LEU P 216      47.732  62.829  24.151  0.00  0.00      PROA  
ATOM     51 HD12 LEU P 216      48.542  62.114  25.568  0.00  0.00      PROA  
ATOM     52 HD13 LEU P 216      46.792  62.119  25.520  0.00  0.00      PROA  
ATOM     53  CD2 LEU P 216      46.432  60.463  23.176  0.00  0.00      PROA  
ATOM     54 HD21 LEU P 216      45.434  60.627  23.635  0.00  0.00      PROA  
ATOM     55 HD22 LEU P 216      46.431  59.510  22.603  0.00  0.00      PROA  
ATOM     56 HD23 LEU P 216      46.700  61.335  22.544  0.00  0.00      PROA  
ATOM     57  C   LEU P 216      50.021  59.707  25.662  0.00  0.00      PROA  
ATOM     58  O   LEU P 216      49.888  60.338  26.705  0.00  0.00      PROA  
ATOM     59  N   VAL P 217      49.996  58.395  25.762  0.00  0.00      PROA  
ATOM     60  HN  VAL P 217      50.145  57.884  24.919  0.00  0.00      PROA  
ATOM     61  CA  VAL P 217      49.633  57.761  26.995  0.00  0.00      PROA  
ATOM     62  HA  VAL P 217      48.836  58.345  27.434  0.00  0.00      PROA  
ATOM     63  CB  VAL P 217      49.020  56.360  26.752  0.00  0.00      PROA  
ATOM     64  HB  VAL P 217      49.637  55.560  26.288  0.00  0.00      PROA  
ATOM     65  CG1 VAL P 217      48.573  55.794  28.185  0.00  0.00      PROA  
ATOM     66 HG11 VAL P 217      47.882  56.516  28.669  0.00  0.00      PROA  
ATOM     67 HG12 VAL P 217      49.357  55.685  28.965  0.00  0.00      PROA  
ATOM     68 HG13 VAL P 217      48.148  54.783  28.007  0.00  0.00      PROA  
ATOM     69  CG2 VAL P 217      47.760  56.553  25.850  0.00  0.00      PROA  
ATOM     70 HG21 VAL P 217      47.378  55.575  25.486  0.00  0.00      PROA  
ATOM     71 HG22 VAL P 217      47.845  57.217  24.963  0.00  0.00      PROA  
ATOM     72 HG23 VAL P 217      46.882  56.943  26.409  0.00  0.00      PROA  
ATOM     73  C   VAL P 217      50.778  57.748  28.027  0.00  0.00      PROA  
ATOM     74  O   VAL P 217      50.626  57.810  29.251  0.00  0.00      PROA  
ATOM     75  N   VAL P 218      52.008  57.844  27.487  0.00  0.00      PROA  
ATOM     76  HN  VAL P 218      52.116  57.905  26.498  0.00  0.00      PROA  
ATOM     77  CA  VAL P 218      53.186  58.170  28.266  0.00  0.00      PROA  
ATOM     78  HA  VAL P 218      53.216  57.460  29.080  0.00  0.00      PROA  
ATOM     79  CB  VAL P 218      54.453  57.993  27.453  0.00  0.00      PROA  
ATOM     80  HB  VAL P 218      54.621  58.738  26.647  0.00  0.00      PROA  
ATOM     81  CG1 VAL P 218      55.670  58.222  28.311  0.00  0.00      PROA  
ATOM     82 HG11 VAL P 218      55.482  57.595  29.209  0.00  0.00      PROA  
ATOM     83 HG12 VAL P 218      55.748  59.306  28.543  0.00  0.00      PROA  
ATOM     84 HG13 VAL P 218      56.583  57.844  27.804  0.00  0.00      PROA  
ATOM     85  CG2 VAL P 218      54.438  56.617  26.897  0.00  0.00      PROA  
ATOM     86 HG21 VAL P 218      54.038  55.793  27.525  0.00  0.00      PROA  
ATOM     87 HG22 VAL P 218      55.470  56.383  26.554  0.00  0.00      PROA  
ATOM     88 HG23 VAL P 218      53.815  56.580  25.978  0.00  0.00      PROA  
ATOM     89  C   VAL P 218      53.131  59.506  28.975  0.00  0.00      PROA  
ATOM     90  O   VAL P 218      53.494  59.631  30.129  0.00  0.00      PROA  
ATOM     91  N   SER P 219      52.638  60.580  28.247  0.00  0.00      PROA  
ATOM     92  HN  SER P 219      52.572  60.487  27.257  0.00  0.00      PROA  
ATOM     93  CA  SER P 219      52.247  61.857  28.782  0.00  0.00      PROA  
ATOM     94  HA  SER P 219      53.179  62.135  29.251  0.00  0.00      PROA  
ATOM     95  CB  SER P 219      51.864  62.856  27.602  0.00  0.00      PROA  
ATOM     96  HB1 SER P 219      51.848  63.873  28.050  0.00  0.00      PROA  
ATOM     97  HB2 SER P 219      50.902  62.570  27.125  0.00  0.00      PROA  
ATOM     98  OG  SER P 219      52.880  62.819  26.581  0.00  0.00      PROA  
ATOM     99  HG1 SER P 219      52.382  62.851  25.762  0.00  0.00      PROA  
ATOM    100  C   SER P 219      51.132  61.809  29.793  0.00  0.00      PROA  
ATOM    101  O   SER P 219      51.302  62.327  30.836  0.00  0.00      PROA  
ATOM    102  N   ILE P 220      50.019  61.083  29.498  0.00  0.00      PROA  
ATOM    103  HN  ILE P 220      49.969  60.562  28.650  0.00  0.00      PROA  
ATOM    104  CA  ILE P 220      48.960  60.901  30.499  0.00  0.00      PROA  
ATOM    105  HA  ILE P 220      48.583  61.898  30.673  0.00  0.00      PROA  
ATOM    106  CB  ILE P 220      47.927  59.972  29.834  0.00  0.00      PROA  
ATOM    107  HB  ILE P 220      48.476  59.085  29.452  0.00  0.00      PROA  
ATOM    108  CG2 ILE P 220      47.052  59.450  30.861  0.00  0.00      PROA  
ATOM    109 HG21 ILE P 220      47.424  58.596  31.465  0.00  0.00      PROA  
ATOM    110 HG22 ILE P 220      46.272  58.830  30.369  0.00  0.00      PROA  
ATOM    111 HG23 ILE P 220      46.630  60.208  31.556  0.00  0.00      PROA  
ATOM    112  CG1 ILE P 220      47.125  60.633  28.663  0.00  0.00      PROA  
ATOM    113 HG11 ILE P 220      47.762  61.132  27.902  0.00  0.00      PROA  
ATOM    114 HG12 ILE P 220      46.505  61.475  29.039  0.00  0.00      PROA  
ATOM    115  CD  ILE P 220      46.078  59.835  27.906  0.00  0.00      PROA  
ATOM    116  HD1 ILE P 220      45.584  60.480  27.149  0.00  0.00      PROA  
ATOM    117  HD2 ILE P 220      45.193  59.464  28.467  0.00  0.00      PROA  
ATOM    118  HD3 ILE P 220      46.555  59.031  27.306  0.00  0.00      PROA  
ATOM    119  C   ILE P 220      49.538  60.243  31.773  0.00  0.00      PROA  
ATOM    120  O   ILE P 220      49.321  60.755  32.881  0.00  0.00      PROA  
ATOM    121  N   VAL P 221      50.312  59.128  31.639  0.00  0.00      PROA  
ATOM    122  HN  VAL P 221      50.299  58.628  30.777  0.00  0.00      PROA  
ATOM    123  CA  VAL P 221      51.042  58.447  32.733  0.00  0.00      PROA  
ATOM    124  HA  VAL P 221      50.305  58.198  33.482  0.00  0.00      PROA  
ATOM    125  CB  VAL P 221      51.472  57.020  32.351  0.00  0.00      PROA  
ATOM    126  HB  VAL P 221      52.027  57.076  31.391  0.00  0.00      PROA  
ATOM    127  CG1 VAL P 221      50.179  56.175  32.000  0.00  0.00      PROA  
ATOM    128 HG11 VAL P 221      49.469  56.668  31.302  0.00  0.00      PROA  
ATOM    129 HG12 VAL P 221      49.756  55.895  32.988  0.00  0.00      PROA  
ATOM    130 HG13 VAL P 221      50.482  55.219  31.523  0.00  0.00      PROA  
ATOM    131  CG2 VAL P 221      52.229  56.296  33.448  0.00  0.00      PROA  
ATOM    132 HG21 VAL P 221      51.849  56.325  34.492  0.00  0.00      PROA  
ATOM    133 HG22 VAL P 221      53.265  56.694  33.521  0.00  0.00      PROA  
ATOM    134 HG23 VAL P 221      52.368  55.248  33.107  0.00  0.00      PROA  
ATOM    135  C   VAL P 221      52.128  59.303  33.468  0.00  0.00      PROA  
ATOM    136  O   VAL P 221      52.313  59.195  34.640  0.00  0.00      PROA  
ATOM    137  N   ILE P 222      52.941  60.147  32.731  0.00  0.00      PROA  
ATOM    138  HN  ILE P 222      53.044  60.064  31.743  0.00  0.00      PROA  
ATOM    139  CA  ILE P 222      53.939  61.156  33.206  0.00  0.00      PROA  
ATOM    140  HA  ILE P 222      54.237  61.769  32.369  0.00  0.00      PROA  
ATOM    141  CB  ILE P 222      55.214  60.609  33.755  0.00  0.00      PROA  
ATOM    142  HB  ILE P 222      54.989  60.261  34.785  0.00  0.00      PROA  
ATOM    143  CG2 ILE P 222      55.636  59.413  32.874  0.00  0.00      PROA  
ATOM    144 HG21 ILE P 222      56.591  59.046  33.308  0.00  0.00      PROA  
ATOM    145 HG22 ILE P 222      55.867  59.689  31.823  0.00  0.00      PROA  
ATOM    146 HG23 ILE P 222      54.904  58.578  32.883  0.00  0.00      PROA  
ATOM    147  CG1 ILE P 222      56.326  61.674  33.826  0.00  0.00      PROA  
ATOM    148 HG11 ILE P 222      55.927  62.630  34.227  0.00  0.00      PROA  
ATOM    149 HG12 ILE P 222      56.777  61.898  32.835  0.00  0.00      PROA  
ATOM    150  CD  ILE P 222      57.426  61.112  34.702  0.00  0.00      PROA  
ATOM    151  HD1 ILE P 222      57.876  60.143  34.396  0.00  0.00      PROA  
ATOM    152  HD2 ILE P 222      56.976  60.878  35.690  0.00  0.00      PROA  
ATOM    153  HD3 ILE P 222      58.211  61.897  34.722  0.00  0.00      PROA  
ATOM    154  C   ILE P 222      53.237  62.139  34.125  0.00  0.00      PROA  
ATOM    155  O   ILE P 222      53.699  62.580  35.144  0.00  0.00      PROA  
ATOM    156  N   GLY P 223      51.978  62.496  33.807  0.00  0.00      PROA  
ATOM    157  HN  GLY P 223      51.589  62.175  32.947  0.00  0.00      PROA  
ATOM    158  CA  GLY P 223      51.116  63.364  34.554  0.00  0.00      PROA  
ATOM    159  HA1 GLY P 223      50.214  63.484  33.972  0.00  0.00      PROA  
ATOM    160  HA2 GLY P 223      51.575  64.300  34.838  0.00  0.00      PROA  
ATOM    161  C   GLY P 223      50.664  62.657  35.880  0.00  0.00      PROA  
ATOM    162  O   GLY P 223      50.652  63.234  36.964  0.00  0.00      PROA  
ATOM    163  N   VAL P 224      50.303  61.371  35.783  0.00  0.00      PROA  
ATOM    164  HN  VAL P 224      50.230  60.959  34.878  0.00  0.00      PROA  
ATOM    165  CA  VAL P 224      49.922  60.499  36.895  0.00  0.00      PROA  
ATOM    166  HA  VAL P 224      49.631  59.551  36.467  0.00  0.00      PROA  
ATOM    167  CB  VAL P 224      48.652  61.025  37.450  0.00  0.00      PROA  
ATOM    168  HB  VAL P 224      48.797  61.879  38.146  0.00  0.00      PROA  
ATOM    169  CG1 VAL P 224      47.562  61.135  36.388  0.00  0.00      PROA  
ATOM    170 HG11 VAL P 224      46.623  61.559  36.804  0.00  0.00      PROA  
ATOM    171 HG12 VAL P 224      47.247  60.091  36.177  0.00  0.00      PROA  
ATOM    172 HG13 VAL P 224      47.886  61.806  35.563  0.00  0.00      PROA  
ATOM    173  CG2 VAL P 224      48.185  59.843  38.379  0.00  0.00      PROA  
ATOM    174 HG21 VAL P 224      48.772  59.542  39.274  0.00  0.00      PROA  
ATOM    175 HG22 VAL P 224      48.182  58.874  37.836  0.00  0.00      PROA  
ATOM    176 HG23 VAL P 224      47.190  60.149  38.764  0.00  0.00      PROA  
ATOM    177  C   VAL P 224      51.071  60.361  37.885  0.00  0.00      PROA  
ATOM    178  O   VAL P 224      50.856  60.409  39.126  0.00  0.00      PROA  
ATOM    179  N   GLY P 225      52.299  60.140  37.414  0.00  0.00      PROA  
ATOM    180  HN  GLY P 225      52.410  60.001  36.433  0.00  0.00      PROA  
ATOM    181  CA  GLY P 225      53.529  59.962  38.167  0.00  0.00      PROA  
ATOM    182  HA1 GLY P 225      54.400  59.927  37.529  0.00  0.00      PROA  
ATOM    183  HA2 GLY P 225      53.465  59.149  38.874  0.00  0.00      PROA  
ATOM    184  C   GLY P 225      53.795  61.204  38.965  0.00  0.00      PROA  
ATOM    185  O   GLY P 225      54.240  61.108  40.115  0.00  0.00      PROA  
ATOM    186  N   GLY P 226      53.549  62.410  38.368  0.00  0.00      PROA  
ATOM    187  HN  GLY P 226      53.309  62.325  37.404  0.00  0.00      PROA  
ATOM    188  CA  GLY P 226      53.287  63.699  39.027  0.00  0.00      PROA  
ATOM    189  HA1 GLY P 226      53.038  64.417  38.260  0.00  0.00      PROA  
ATOM    190  HA2 GLY P 226      54.237  63.917  39.493  0.00  0.00      PROA  
ATOM    191  C   GLY P 226      52.274  63.718  40.099  0.00  0.00      PROA  
ATOM    192  O   GLY P 226      52.574  63.856  41.301  0.00  0.00      PROA  
ATOM    193  N   CYS P 227      51.104  63.561  39.677  0.00  0.00      PROA  
ATOM    194  HN  CYS P 227      50.991  63.496  38.688  0.00  0.00      PROA  
ATOM    195  CA  CYS P 227      49.893  63.734  40.413  0.00  0.00      PROA  
ATOM    196  HA  CYS P 227      49.145  63.351  39.734  0.00  0.00      PROA  
ATOM    197  CB  CYS P 227      49.604  65.209  40.750  0.00  0.00      PROA  
ATOM    198  HB1 CYS P 227      50.343  65.643  41.457  0.00  0.00      PROA  
ATOM    199  HB2 CYS P 227      48.600  65.131  41.219  0.00  0.00      PROA  
ATOM    200  SG  CYS P 227      49.673  66.251  39.247  0.00  0.00      PROA  
ATOM    201  HG1 CYS P 227      50.988  66.203  39.098  0.00  0.00      PROA  
ATOM    202  C   CYS P 227      49.840  62.881  41.761  0.00  0.00      PROA  
ATOM    203  O   CYS P 227      49.770  63.304  42.877  0.00  0.00      PROA  
ATOM    204  N   TRP P 228      50.072  61.593  41.559  0.00  0.00      PROA  
ATOM    205  HN  TRP P 228      50.376  61.287  40.660  0.00  0.00      PROA  
ATOM    206  CA  TRP P 228      50.203  60.567  42.514  0.00  0.00      PROA  
ATOM    207  HA  TRP P 228      49.349  60.690  43.162  0.00  0.00      PROA  
ATOM    208  CB  TRP P 228      50.220  59.197  41.846  0.00  0.00      PROA  
ATOM    209  HB1 TRP P 228      51.123  59.148  41.200  0.00  0.00      PROA  
ATOM    210  HB2 TRP P 228      49.240  59.151  41.325  0.00  0.00      PROA  
ATOM    211  CG  TRP P 228      50.179  58.077  42.789  0.00  0.00      PROA  
ATOM    212  CD1 TRP P 228      51.196  57.251  43.093  0.00  0.00      PROA  
ATOM    213  HD1 TRP P 228      52.137  57.443  42.600  0.00  0.00      PROA  
ATOM    214  NE1 TRP P 228      50.773  56.339  44.039  0.00  0.00      PROA  
ATOM    215  HE1 TRP P 228      51.404  55.741  44.482  0.00  0.00      PROA  
ATOM    216  CE2 TRP P 228      49.492  56.644  44.390  0.00  0.00      PROA  
ATOM    217  CD2 TRP P 228      49.104  57.732  43.614  0.00  0.00      PROA  
ATOM    218  CE3 TRP P 228      47.790  58.243  43.800  0.00  0.00      PROA  
ATOM    219  HE3 TRP P 228      47.452  59.061  43.183  0.00  0.00      PROA  
ATOM    220  CZ3 TRP P 228      46.956  57.632  44.760  0.00  0.00      PROA  
ATOM    221  HZ3 TRP P 228      46.008  58.068  45.039  0.00  0.00      PROA  
ATOM    222  CZ2 TRP P 228      48.652  56.012  45.296  0.00  0.00      PROA  
ATOM    223  HZ2 TRP P 228      49.099  55.236  45.900  0.00  0.00      PROA  
ATOM    224  CH2 TRP P 228      47.386  56.529  45.474  0.00  0.00      PROA  
ATOM    225  HH2 TRP P 228      46.789  56.111  46.271  0.00  0.00      PROA  
ATOM    226  C   TRP P 228      51.409  60.785  43.384  0.00  0.00      PROA  
ATOM    227  O   TRP P 228      51.355  60.586  44.613  0.00  0.00      PROA  
ATOM    228  N   PHE P 229      52.618  61.175  42.857  0.00  0.00      PROA  
ATOM    229  HN  PHE P 229      52.785  61.373  41.895  0.00  0.00      PROA  
ATOM    230  CA  PHE P 229      53.776  61.530  43.672  0.00  0.00      PROA  
ATOM    231  HA  PHE P 229      54.028  60.615  44.189  0.00  0.00      PROA  
ATOM    232  CB  PHE P 229      55.098  61.682  42.805  0.00  0.00      PROA  
ATOM    233  HB1 PHE P 229      54.721  62.512  42.170  0.00  0.00      PROA  
ATOM    234  HB2 PHE P 229      55.252  60.772  42.186  0.00  0.00      PROA  
ATOM    235  CG  PHE P 229      56.410  62.008  43.464  0.00  0.00      PROA  
ATOM    236  CD1 PHE P 229      56.790  61.211  44.594  0.00  0.00      PROA  
ATOM    237  HD1 PHE P 229      56.144  60.407  44.917  0.00  0.00      PROA  
ATOM    238  CE1 PHE P 229      58.061  61.399  45.148  0.00  0.00      PROA  
ATOM    239  HE1 PHE P 229      58.398  60.767  45.956  0.00  0.00      PROA  
ATOM    240  CZ  PHE P 229      58.843  62.448  44.682  0.00  0.00      PROA  
ATOM    241  HZ  PHE P 229      59.788  62.563  45.193  0.00  0.00      PROA  
ATOM    242  CD2 PHE P 229      57.226  63.033  42.993  0.00  0.00      PROA  
ATOM    243  HD2 PHE P 229      56.932  63.661  42.165  0.00  0.00      PROA  
ATOM    244  CE2 PHE P 229      58.464  63.266  43.632  0.00  0.00      PROA  
ATOM    245  HE2 PHE P 229      59.179  63.949  43.197  0.00  0.00      PROA  
ATOM    246  C   PHE P 229      53.576  62.565  44.698  0.00  0.00      PROA  
ATOM    247  O   PHE P 229      53.801  62.452  45.852  0.00  0.00      PROA  
ATOM    248  N   ALA P 230      53.068  63.697  44.253  0.00  0.00      PROA  
ATOM    249  HN  ALA P 230      52.896  63.915  43.296  0.00  0.00      PROA  
ATOM    250  CA  ALA P 230      52.641  64.807  44.996  0.00  0.00      PROA  
ATOM    251  HA  ALA P 230      53.439  65.116  45.653  0.00  0.00      PROA  
ATOM    252  CB  ALA P 230      52.265  65.952  44.029  0.00  0.00      PROA  
ATOM    253  HB1 ALA P 230      53.060  66.058  43.259  0.00  0.00      PROA  
ATOM    254  HB2 ALA P 230      52.151  66.935  44.533  0.00  0.00      PROA  
ATOM    255  HB3 ALA P 230      51.340  65.710  43.462  0.00  0.00      PROA  
ATOM    256  C   ALA P 230      51.581  64.473  46.004  0.00  0.00      PROA  
ATOM    257  O   ALA P 230      51.737  64.952  47.132  0.00  0.00      PROA  
ATOM    258  N   TYR P 231      50.683  63.611  45.582  0.00  0.00      PROA  
ATOM    259  HN  TYR P 231      50.556  63.405  44.615  0.00  0.00      PROA  
ATOM    260  CA  TYR P 231      49.616  63.133  46.421  0.00  0.00      PROA  
ATOM    261  HA  TYR P 231      49.113  63.954  46.908  0.00  0.00      PROA  
ATOM    262  CB  TYR P 231      48.526  62.583  45.473  0.00  0.00      PROA  
ATOM    263  HB1 TYR P 231      48.864  61.836  44.723  0.00  0.00      PROA  
ATOM    264  HB2 TYR P 231      48.081  63.365  44.821  0.00  0.00      PROA  
ATOM    265  CG  TYR P 231      47.424  61.962  46.291  0.00  0.00      PROA  
ATOM    266  CD1 TYR P 231      46.552  62.865  46.988  0.00  0.00      PROA  
ATOM    267  HD1 TYR P 231      46.722  63.923  46.854  0.00  0.00      PROA  
ATOM    268  CE1 TYR P 231      45.584  62.352  47.892  0.00  0.00      PROA  
ATOM    269  HE1 TYR P 231      44.970  63.140  48.303  0.00  0.00      PROA  
ATOM    270  CZ  TYR P 231      45.466  60.959  48.152  0.00  0.00      PROA  
ATOM    271  OH  TYR P 231      44.502  60.387  48.998  0.00  0.00      PROA  
ATOM    272  HH  TYR P 231      44.100  61.110  49.486  0.00  0.00      PROA  
ATOM    273  CD2 TYR P 231      47.250  60.561  46.498  0.00  0.00      PROA  
ATOM    274  HD2 TYR P 231      47.917  59.808  46.105  0.00  0.00      PROA  
ATOM    275  CE2 TYR P 231      46.406  60.100  47.561  0.00  0.00      PROA  
ATOM    276  HE2 TYR P 231      46.478  59.099  47.961  0.00  0.00      PROA  
ATOM    277  C   TYR P 231      50.134  62.290  47.562  0.00  0.00      PROA  
ATOM    278  O   TYR P 231      49.845  62.536  48.719  0.00  0.00      PROA  
ATOM    279  N   ILE P 232      50.977  61.243  47.280  0.00  0.00      PROA  
ATOM    280  HN  ILE P 232      51.282  61.212  46.331  0.00  0.00      PROA  
ATOM    281  CA  ILE P 232      51.526  60.390  48.343  0.00  0.00      PROA  
ATOM    282  HA  ILE P 232      50.702  60.073  48.964  0.00  0.00      PROA  
ATOM    283  CB  ILE P 232      52.268  59.139  47.872  0.00  0.00      PROA  
ATOM    284  HB  ILE P 232      52.804  58.654  48.715  0.00  0.00      PROA  
ATOM    285  CG2 ILE P 232      53.466  59.463  46.957  0.00  0.00      PROA  
ATOM    286 HG21 ILE P 232      53.175  59.489  45.885  0.00  0.00      PROA  
ATOM    287 HG22 ILE P 232      54.248  58.680  47.062  0.00  0.00      PROA  
ATOM    288 HG23 ILE P 232      54.089  60.338  47.240  0.00  0.00      PROA  
ATOM    289  CG1 ILE P 232      51.174  58.147  47.365  0.00  0.00      PROA  
ATOM    290 HG11 ILE P 232      51.046  58.362  46.283  0.00  0.00      PROA  
ATOM    291 HG12 ILE P 232      50.242  58.382  47.923  0.00  0.00      PROA  
ATOM    292  CD  ILE P 232      51.439  56.693  47.808  0.00  0.00      PROA  
ATOM    293  HD1 ILE P 232      50.472  56.171  47.652  0.00  0.00      PROA  
ATOM    294  HD2 ILE P 232      51.711  56.598  48.881  0.00  0.00      PROA  
ATOM    295  HD3 ILE P 232      52.183  56.250  47.112  0.00  0.00      PROA  
ATOM    296  C   ILE P 232      52.396  61.225  49.221  0.00  0.00      PROA  
ATOM    297  O   ILE P 232      52.362  61.035  50.408  0.00  0.00      PROA  
ATOM    298  N   GLN P 233      53.162  62.200  48.757  0.00  0.00      PROA  
ATOM    299  HN  GLN P 233      53.265  62.224  47.766  0.00  0.00      PROA  
ATOM    300  CA  GLN P 233      54.062  63.072  49.579  0.00  0.00      PROA  
ATOM    301  HA  GLN P 233      54.692  62.388  50.129  0.00  0.00      PROA  
ATOM    302  CB  GLN P 233      55.019  63.928  48.728  0.00  0.00      PROA  
ATOM    303  HB1 GLN P 233      55.365  64.791  49.337  0.00  0.00      PROA  
ATOM    304  HB2 GLN P 233      54.432  64.326  47.873  0.00  0.00      PROA  
ATOM    305  CG  GLN P 233      56.272  63.237  48.159  0.00  0.00      PROA  
ATOM    306  HG1 GLN P 233      56.914  63.904  47.544  0.00  0.00      PROA  
ATOM    307  HG2 GLN P 233      55.942  62.302  47.657  0.00  0.00      PROA  
ATOM    308  CD  GLN P 233      57.107  62.727  49.308  0.00  0.00      PROA  
ATOM    309  OE1 GLN P 233      57.361  61.531  49.557  0.00  0.00      PROA  
ATOM    310  NE2 GLN P 233      57.744  63.707  50.041  0.00  0.00      PROA  
ATOM    311 HE21 GLN P 233      58.487  63.503  50.677  0.00  0.00      PROA  
ATOM    312 HE22 GLN P 233      57.630  64.654  49.738  0.00  0.00      PROA  
ATOM    313  C   GLN P 233      53.190  64.032  50.567  0.00  0.00      PROA  
ATOM    314  O   GLN P 233      53.503  64.217  51.730  0.00  0.00      PROA  
ATOM    315  N   ASN P 234      52.054  64.512  50.093  0.00  0.00      PROA  
ATOM    316  HN  ASN P 234      51.935  64.397  49.110  0.00  0.00      PROA  
ATOM    317  CA  ASN P 234      51.002  65.155  50.944  0.00  0.00      PROA  
ATOM    318  HA  ASN P 234      51.550  65.877  51.531  0.00  0.00      PROA  
ATOM    319  CB  ASN P 234      49.946  65.776  49.963  0.00  0.00      PROA  
ATOM    320  HB1 ASN P 234      49.601  65.002  49.244  0.00  0.00      PROA  
ATOM    321  HB2 ASN P 234      50.398  66.644  49.439  0.00  0.00      PROA  
ATOM    322  CG  ASN P 234      48.644  66.154  50.794  0.00  0.00      PROA  
ATOM    323  OD1 ASN P 234      47.573  65.529  50.699  0.00  0.00      PROA  
ATOM    324  ND2 ASN P 234      48.825  67.137  51.699  0.00  0.00      PROA  
ATOM    325 HD21 ASN P 234      48.054  67.334  52.305  0.00  0.00      PROA  
ATOM    326 HD22 ASN P 234      49.616  67.746  51.642  0.00  0.00      PROA  
ATOM    327  C   ASN P 234      50.437  64.175  51.950  0.00  0.00      PROA  
ATOM    328  O   ASN P 234      50.374  64.454  53.140  0.00  0.00      PROA  
ATOM    329  N   ARG P 235      50.141  62.967  51.504  0.00  0.00      PROA  
ATOM    330  HN  ARG P 235      50.276  62.725  50.547  0.00  0.00      PROA  
ATOM    331  CA  ARG P 235      49.742  61.867  52.435  0.00  0.00      PROA  
ATOM    332  HA  ARG P 235      48.905  62.233  53.011  0.00  0.00      PROA  
ATOM    333  CB  ARG P 235      49.172  60.665  51.674  0.00  0.00      PROA  
ATOM    334  HB1 ARG P 235      49.129  59.831  52.408  0.00  0.00      PROA  
ATOM    335  HB2 ARG P 235      49.859  60.320  50.872  0.00  0.00      PROA  
ATOM    336  CG  ARG P 235      47.833  60.790  51.048  0.00  0.00      PROA  
ATOM    337  HG1 ARG P 235      47.574  59.778  50.669  0.00  0.00      PROA  
ATOM    338  HG2 ARG P 235      47.853  61.466  50.167  0.00  0.00      PROA  
ATOM    339  CD  ARG P 235      46.617  61.340  51.914  0.00  0.00      PROA  
ATOM    340  HD1 ARG P 235      45.716  61.425  51.271  0.00  0.00      PROA  
ATOM    341  HD2 ARG P 235      46.814  62.377  52.262  0.00  0.00      PROA  
ATOM    342  NE  ARG P 235      46.333  60.475  53.092  0.00  0.00      PROA  
ATOM    343  HE  ARG P 235      46.992  59.788  53.398  0.00  0.00      PROA  
ATOM    344  CZ  ARG P 235      45.554  60.945  54.071  0.00  0.00      PROA  
ATOM    345  NH1 ARG P 235      44.889  62.122  53.955  0.00  0.00      PROA  
ATOM    346 HH11 ARG P 235      44.988  62.710  53.152  0.00  0.00      PROA  
ATOM    347 HH12 ARG P 235      44.122  62.256  54.584  0.00  0.00      PROA  
ATOM    348  NH2 ARG P 235      45.566  60.248  55.166  0.00  0.00      PROA  
ATOM    349 HH21 ARG P 235      46.280  59.552  55.250  0.00  0.00      PROA  
ATOM    350 HH22 ARG P 235      45.236  60.690  56.000  0.00  0.00      PROA  
ATOM    351  C   ARG P 235      50.777  61.539  53.490  0.00  0.00      PROA  
ATOM    352  O   ARG P 235      50.409  61.279  54.623  0.00  0.00      PROA  
ATOM    353  N   TYR P 236      52.053  61.574  53.208  0.00  0.00      PROA  
ATOM    354  HN  TYR P 236      52.291  61.557  52.240  0.00  0.00      PROA  
ATOM    355  CA  TYR P 236      53.132  61.507  54.182  0.00  0.00      PROA  
ATOM    356  HA  TYR P 236      53.011  60.610  54.771  0.00  0.00      PROA  
ATOM    357  CB  TYR P 236      54.582  61.351  53.504  0.00  0.00      PROA  
ATOM    358  HB1 TYR P 236      55.315  61.317  54.339  0.00  0.00      PROA  
ATOM    359  HB2 TYR P 236      54.847  62.120  52.747  0.00  0.00      PROA  
ATOM    360  CG  TYR P 236      54.620  59.955  52.833  0.00  0.00      PROA  
ATOM    361  CD1 TYR P 236      54.121  58.826  53.515  0.00  0.00      PROA  
ATOM    362  HD1 TYR P 236      53.803  58.841  54.547  0.00  0.00      PROA  
ATOM    363  CE1 TYR P 236      54.152  57.503  52.865  0.00  0.00      PROA  
ATOM    364  HE1 TYR P 236      53.703  56.683  53.406  0.00  0.00      PROA  
ATOM    365  CZ  TYR P 236      54.648  57.461  51.541  0.00  0.00      PROA  
ATOM    366  OH  TYR P 236      54.771  56.172  50.977  0.00  0.00      PROA  
ATOM    367  HH  TYR P 236      55.148  56.360  50.115  0.00  0.00      PROA  
ATOM    368  CD2 TYR P 236      55.099  59.862  51.557  0.00  0.00      PROA  
ATOM    369  HD2 TYR P 236      55.475  60.702  50.992  0.00  0.00      PROA  
ATOM    370  CE2 TYR P 236      55.145  58.609  50.928  0.00  0.00      PROA  
ATOM    371  HE2 TYR P 236      55.518  58.430  49.930  0.00  0.00      PROA  
ATOM    372  C   TYR P 236      53.240  62.646  55.149  0.00  0.00      PROA  
ATOM    373  O   TYR P 236      53.543  62.484  56.329  0.00  0.00      PROA  
ATOM    374  N   SER P 237      52.836  63.852  54.679  0.00  0.00      PROA  
ATOM    375  HN  SER P 237      52.634  64.013  53.716  0.00  0.00      PROA  
ATOM    376  CA  SER P 237      52.630  65.079  55.472  0.00  0.00      PROA  
ATOM    377  HA  SER P 237      53.558  65.239  55.999  0.00  0.00      PROA  
ATOM    378  CB  SER P 237      52.421  66.391  54.611  0.00  0.00      PROA  
ATOM    379  HB1 SER P 237      51.433  66.339  54.106  0.00  0.00      PROA  
ATOM    380  HB2 SER P 237      53.161  66.279  53.790  0.00  0.00      PROA  
ATOM    381  OG  SER P 237      52.510  67.561  55.355  0.00  0.00      PROA  
ATOM    382  HG1 SER P 237      53.283  67.457  55.914  0.00  0.00      PROA  
ATOM    383  C   SER P 237      51.514  64.981  56.471  0.00  0.00      PROA  
ATOM    384  O   SER P 237      51.522  65.305  57.627  0.00  0.00      PROA  
ATOM    385  N   LYS P 238      50.360  64.314  56.027  0.00  0.00      PROA  
ATOM    386  HN  LYS P 238      50.400  63.966  55.093  0.00  0.00      PROA  
ATOM    387  CA  LYS P 238      49.263  63.862  56.880  0.00  0.00      PROA  
ATOM    388  HA  LYS P 238      48.882  64.663  57.496  0.00  0.00      PROA  
ATOM    389  CB  LYS P 238      48.050  63.388  56.065  0.00  0.00      PROA  
ATOM    390  HB1 LYS P 238      47.287  63.095  56.818  0.00  0.00      PROA  
ATOM    391  HB2 LYS P 238      48.340  62.461  55.525  0.00  0.00      PROA  
ATOM    392  CG  LYS P 238      47.542  64.405  55.049  0.00  0.00      PROA  
ATOM    393  HG1 LYS P 238      46.792  63.849  54.447  0.00  0.00      PROA  
ATOM    394  HG2 LYS P 238      48.321  64.723  54.323  0.00  0.00      PROA  
ATOM    395  CD  LYS P 238      46.843  65.538  55.763  0.00  0.00      PROA  
ATOM    396  HD1 LYS P 238      47.607  66.145  56.293  0.00  0.00      PROA  
ATOM    397  HD2 LYS P 238      46.284  65.129  56.631  0.00  0.00      PROA  
ATOM    398  CE  LYS P 238      46.003  66.354  54.773  0.00  0.00      PROA  
ATOM    399  HE1 LYS P 238      45.113  65.750  54.494  0.00  0.00      PROA  
ATOM    400  HE2 LYS P 238      46.607  66.725  53.917  0.00  0.00      PROA  
ATOM    401  NZ  LYS P 238      45.443  67.545  55.477  0.00  0.00      PROA  
ATOM    402  HZ1 LYS P 238      45.957  68.390  55.157  0.00  0.00      PROA  
ATOM    403  HZ2 LYS P 238      45.501  67.444  56.510  0.00  0.00      PROA  
ATOM    404  HZ3 LYS P 238      44.467  67.619  55.125  0.00  0.00      PROA  
ATOM    405  C   LYS P 238      49.661  62.865  57.934  0.00  0.00      PROA  
ATOM    406  O   LYS P 238      49.267  62.924  59.138  0.00  0.00      PROA  
ATOM    407  N   GLU P 239      50.568  61.924  57.561  0.00  0.00      PROA  
ATOM    408  HN  GLU P 239      50.890  61.974  56.619  0.00  0.00      PROA  
ATOM    409  CA  GLU P 239      51.112  60.917  58.417  0.00  0.00      PROA  
ATOM    410  HA  GLU P 239      50.219  60.544  58.896  0.00  0.00      PROA  
ATOM    411  CB  GLU P 239      51.803  59.758  57.655  0.00  0.00      PROA  
ATOM    412  HB1 GLU P 239      52.429  59.107  58.302  0.00  0.00      PROA  
ATOM    413  HB2 GLU P 239      52.504  60.159  56.893  0.00  0.00      PROA  
ATOM    414  CG  GLU P 239      50.815  58.794  56.861  0.00  0.00      PROA  
ATOM    415  HG1 GLU P 239      51.425  58.086  56.260  0.00  0.00      PROA  
ATOM    416  HG2 GLU P 239      50.294  59.452  56.134  0.00  0.00      PROA  
ATOM    417  CD  GLU P 239      49.807  58.076  57.743  0.00  0.00      PROA  
ATOM    418  OE1 GLU P 239      50.208  57.804  58.902  0.00  0.00      PROA  
ATOM    419  OE2 GLU P 239      48.640  57.804  57.296  0.00  0.00      PROA  
ATOM    420  C   GLU P 239      52.031  61.397  59.557  0.00  0.00      PROA  
ATOM    421  O   GLU P 239      51.963  60.970  60.727  0.00  0.00      PROA  
ATOM    422  N   HSE P 240      52.848  62.386  59.197  0.00  0.00      PROA  
ATOM    423  HN  HSE P 240      52.806  62.726  58.261  0.00  0.00      PROA  
ATOM    424  CA  HSE P 240      53.638  63.299  60.019  0.00  0.00      PROA  
ATOM    425  HA  HSE P 240      54.389  62.692  60.500  0.00  0.00      PROA  
ATOM    426  CB  HSE P 240      54.375  64.382  59.198  0.00  0.00      PROA  
ATOM    427  HB1 HSE P 240      55.099  64.899  59.864  0.00  0.00      PROA  
ATOM    428  HB2 HSE P 240      53.668  65.117  58.760  0.00  0.00      PROA  
ATOM    429  ND1 HSE P 240      56.148  62.727  58.619  0.00  0.00      PROA  
ATOM    430  CG  HSE P 240      55.359  63.802  58.230  0.00  0.00      PROA  
ATOM    431  CE1 HSE P 240      57.005  62.560  57.623  0.00  0.00      PROA  
ATOM    432  HE1 HSE P 240      57.723  61.748  57.507  0.00  0.00      PROA  
ATOM    433  NE2 HSE P 240      56.895  63.506  56.692  0.00  0.00      PROA  
ATOM    434  HE2 HSE P 240      57.617  63.735  56.039  0.00  0.00      PROA  
ATOM    435  CD2 HSE P 240      55.814  64.277  57.075  0.00  0.00      PROA  
ATOM    436  HD2 HSE P 240      55.517  65.215  56.625  0.00  0.00      PROA  
ATOM    437  C   HSE P 240      52.848  64.119  61.142  0.00  0.00      PROA  
ATOM    438  O   HSE P 240      53.167  64.229  62.360  0.00  0.00      PROA  
ATOM    439  N   MET P 241      51.682  64.698  60.668  0.00  0.00      PROA  
ATOM    440  HN  MET P 241      51.552  64.700  59.679  0.00  0.00      PROA  
ATOM    441  CA  MET P 241      50.720  65.268  61.501  0.00  0.00      PROA  
ATOM    442  HA  MET P 241      49.878  65.522  60.875  0.00  0.00      PROA  
ATOM    443  CB  MET P 241      51.170  66.559  62.154  0.00  0.00      PROA  
ATOM    444  HB1 MET P 241      52.073  66.240  62.719  0.00  0.00      PROA  
ATOM    445  HB2 MET P 241      50.445  66.894  62.926  0.00  0.00      PROA  
ATOM    446  CG  MET P 241      51.491  67.686  61.154  0.00  0.00      PROA  
ATOM    447  HG1 MET P 241      50.476  68.029  60.860  0.00  0.00      PROA  
ATOM    448  HG2 MET P 241      51.916  67.252  60.224  0.00  0.00      PROA  
ATOM    449  SD  MET P 241      52.531  68.948  61.991  0.00  0.00      PROA  
ATOM    450  CE  MET P 241      54.136  68.058  62.034  0.00  0.00      PROA  
ATOM    451  HE1 MET P 241      54.851  68.783  62.478  0.00  0.00      PROA  
ATOM    452  HE2 MET P 241      54.418  67.666  61.033  0.00  0.00      PROA  
ATOM    453  HE3 MET P 241      54.111  67.235  62.780  0.00  0.00      PROA  
ATOM    454  C   MET P 241      50.141  64.221  62.540  0.00  0.00      PROA  
ATOM    455  O   MET P 241      49.872  64.549  63.687  0.00  0.00      PROA  
ATOM    456  N   LYS P 242      49.735  63.040  62.007  0.00  0.00      PROA  
ATOM    457  HN  LYS P 242      49.816  62.980  61.015  0.00  0.00      PROA  
ATOM    458  CA  LYS P 242      49.198  61.948  62.764  0.00  0.00      PROA  
ATOM    459  HA  LYS P 242      48.319  62.349  63.247  0.00  0.00      PROA  
ATOM    460  CB  LYS P 242      48.710  60.755  61.924  0.00  0.00      PROA  
ATOM    461  HB1 LYS P 242      48.494  59.856  62.540  0.00  0.00      PROA  
ATOM    462  HB2 LYS P 242      49.506  60.495  61.194  0.00  0.00      PROA  
ATOM    463  CG  LYS P 242      47.495  61.094  61.089  0.00  0.00      PROA  
ATOM    464  HG1 LYS P 242      47.670  62.034  60.523  0.00  0.00      PROA  
ATOM    465  HG2 LYS P 242      46.602  61.315  61.712  0.00  0.00      PROA  
ATOM    466  CD  LYS P 242      47.122  59.980  60.020  0.00  0.00      PROA  
ATOM    467  HD1 LYS P 242      47.928  59.858  59.265  0.00  0.00      PROA  
ATOM    468  HD2 LYS P 242      46.281  60.411  59.436  0.00  0.00      PROA  
ATOM    469  CE  LYS P 242      46.841  58.506  60.510  0.00  0.00      PROA  
ATOM    470  HE1 LYS P 242      45.998  58.287  61.199  0.00  0.00      PROA  
ATOM    471  HE2 LYS P 242      47.784  58.054  60.886  0.00  0.00      PROA  
ATOM    472  NZ  LYS P 242      46.682  57.666  59.291  0.00  0.00      PROA  
ATOM    473  HZ1 LYS P 242      46.804  56.684  59.613  0.00  0.00      PROA  
ATOM    474  HZ2 LYS P 242      47.441  57.898  58.620  0.00  0.00      PROA  
ATOM    475  HZ3 LYS P 242      45.751  57.832  58.861  0.00  0.00      PROA  
ATOM    476  C   LYS P 242      50.192  61.512  63.816  0.00  0.00      PROA  
ATOM    477  O   LYS P 242      49.789  61.454  64.968  0.00  0.00      PROA  
ATOM    478  N   LYS P 243      51.505  61.391  63.487  0.00  0.00      PROA  
ATOM    479  HN  LYS P 243      51.723  61.297  62.519  0.00  0.00      PROA  
ATOM    480  CA  LYS P 243      52.489  61.117  64.430  0.00  0.00      PROA  
ATOM    481  HA  LYS P 243      52.027  60.295  64.957  0.00  0.00      PROA  
ATOM    482  CB  LYS P 243      53.707  60.467  63.740  0.00  0.00      PROA  
ATOM    483  HB1 LYS P 243      53.938  61.128  62.877  0.00  0.00      PROA  
ATOM    484  HB2 LYS P 243      53.483  59.433  63.401  0.00  0.00      PROA  
ATOM    485  CG  LYS P 243      55.092  60.502  64.512  0.00  0.00      PROA  
ATOM    486  HG1 LYS P 243      55.333  61.540  64.824  0.00  0.00      PROA  
ATOM    487  HG2 LYS P 243      55.841  60.222  63.741  0.00  0.00      PROA  
ATOM    488  CD  LYS P 243      55.016  59.505  65.727  0.00  0.00      PROA  
ATOM    489  HD1 LYS P 243      54.529  58.556  65.416  0.00  0.00      PROA  
ATOM    490  HD2 LYS P 243      54.253  59.872  66.446  0.00  0.00      PROA  
ATOM    491  CE  LYS P 243      56.377  59.191  66.285  0.00  0.00      PROA  
ATOM    492  HE1 LYS P 243      56.950  58.852  65.396  0.00  0.00      PROA  
ATOM    493  HE2 LYS P 243      56.363  58.464  67.125  0.00  0.00      PROA  
ATOM    494  NZ  LYS P 243      57.065  60.475  66.709  0.00  0.00      PROA  
ATOM    495  HZ1 LYS P 243      56.502  60.821  67.513  0.00  0.00      PROA  
ATOM    496  HZ2 LYS P 243      57.123  61.210  65.976  0.00  0.00      PROA  
ATOM    497  HZ3 LYS P 243      58.064  60.265  66.908  0.00  0.00      PROA  
ATOM    498  C   LYS P 243      52.845  62.188  65.514  0.00  0.00      PROA  
ATOM    499  O   LYS P 243      53.008  61.928  66.684  0.00  0.00      PROA  
ATOM    500  N   MET P 244      52.842  63.503  65.210  0.00  0.00      PROA  
ATOM    501  HN  MET P 244      52.824  63.778  64.252  0.00  0.00      PROA  
ATOM    502  CA  MET P 244      52.715  64.594  66.188  0.00  0.00      PROA  
ATOM    503  HA  MET P 244      53.661  64.687  66.702  0.00  0.00      PROA  
ATOM    504  CB  MET P 244      52.497  65.946  65.384  0.00  0.00      PROA  
ATOM    505  HB1 MET P 244      51.499  65.965  64.896  0.00  0.00      PROA  
ATOM    506  HB2 MET P 244      53.183  65.928  64.511  0.00  0.00      PROA  
ATOM    507  CG  MET P 244      52.508  67.168  66.291  0.00  0.00      PROA  
ATOM    508  HG1 MET P 244      51.677  67.169  67.030  0.00  0.00      PROA  
ATOM    509  HG2 MET P 244      52.374  68.107  65.714  0.00  0.00      PROA  
ATOM    510  SD  MET P 244      54.052  67.427  67.176  0.00  0.00      PROA  
ATOM    511  CE  MET P 244      54.865  68.772  66.202  0.00  0.00      PROA  
ATOM    512  HE1 MET P 244      55.103  68.430  65.172  0.00  0.00      PROA  
ATOM    513  HE2 MET P 244      55.740  69.135  66.782  0.00  0.00      PROA  
ATOM    514  HE3 MET P 244      54.225  69.671  66.074  0.00  0.00      PROA  
ATOM    515  C   MET P 244      51.617  64.511  67.259  0.00  0.00      PROA  
ATOM    516  O   MET P 244      51.775  64.657  68.453  0.00  0.00      PROA  
ATOM    517  N   MET P 245      50.432  64.158  66.752  0.00  0.00      PROA  
ATOM    518  HN  MET P 245      50.299  63.918  65.794  0.00  0.00      PROA  
ATOM    519  CA  MET P 245      49.309  63.825  67.626  0.00  0.00      PROA  
ATOM    520  HA  MET P 245      49.309  64.586  68.393  0.00  0.00      PROA  
ATOM    521  CB  MET P 245      47.943  63.748  66.818  0.00  0.00      PROA  
ATOM    522  HB1 MET P 245      47.190  63.122  67.343  0.00  0.00      PROA  
ATOM    523  HB2 MET P 245      48.164  63.125  65.925  0.00  0.00      PROA  
ATOM    524  CG  MET P 245      47.253  65.080  66.436  0.00  0.00      PROA  
ATOM    525  HG1 MET P 245      46.475  64.660  65.764  0.00  0.00      PROA  
ATOM    526  HG2 MET P 245      47.964  65.778  65.944  0.00  0.00      PROA  
ATOM    527  SD  MET P 245      46.427  65.924  67.823  0.00  0.00      PROA  
ATOM    528  CE  MET P 245      45.585  67.283  66.906  0.00  0.00      PROA  
ATOM    529  HE1 MET P 245      44.880  66.983  66.102  0.00  0.00      PROA  
ATOM    530  HE2 MET P 245      46.272  68.072  66.533  0.00  0.00      PROA  
ATOM    531  HE3 MET P 245      44.958  67.854  67.623  0.00  0.00      PROA  
ATOM    532  C   MET P 245      49.450  62.600  68.488  0.00  0.00      PROA  
ATOM    533  O   MET P 245      49.147  62.599  69.665  0.00  0.00      PROA  
ATOM    534  N   LYS P 246      50.062  61.551  67.881  0.00  0.00      PROA  
ATOM    535  HN  LYS P 246      50.132  61.439  66.893  0.00  0.00      PROA  
ATOM    536  CA  LYS P 246      50.462  60.393  68.652  0.00  0.00      PROA  
ATOM    537  HA  LYS P 246      49.625  60.044  69.240  0.00  0.00      PROA  
ATOM    538  CB  LYS P 246      50.986  59.380  67.729  0.00  0.00      PROA  
ATOM    539  HB1 LYS P 246      51.614  58.633  68.259  0.00  0.00      PROA  
ATOM    540  HB2 LYS P 246      51.609  59.836  66.929  0.00  0.00      PROA  
ATOM    541  CG  LYS P 246      49.918  58.543  66.919  0.00  0.00      PROA  
ATOM    542  HG1 LYS P 246      50.426  57.714  66.381  0.00  0.00      PROA  
ATOM    543  HG2 LYS P 246      49.610  59.133  66.030  0.00  0.00      PROA  
ATOM    544  CD  LYS P 246      48.822  57.951  67.863  0.00  0.00      PROA  
ATOM    545  HD1 LYS P 246      48.218  58.811  68.225  0.00  0.00      PROA  
ATOM    546  HD2 LYS P 246      49.370  57.575  68.754  0.00  0.00      PROA  
ATOM    547  CE  LYS P 246      48.091  56.722  67.306  0.00  0.00      PROA  
ATOM    548  HE1 LYS P 246      48.743  55.824  67.295  0.00  0.00      PROA  
ATOM    549  HE2 LYS P 246      47.644  56.757  66.289  0.00  0.00      PROA  
ATOM    550  NZ  LYS P 246      47.109  56.310  68.355  0.00  0.00      PROA  
ATOM    551  HZ1 LYS P 246      47.336  56.776  69.256  0.00  0.00      PROA  
ATOM    552  HZ2 LYS P 246      47.107  55.272  68.419  0.00  0.00      PROA  
ATOM    553  HZ3 LYS P 246      46.153  56.639  68.110  0.00  0.00      PROA  
ATOM    554  C   LYS P 246      51.440  60.709  69.708  0.00  0.00      PROA  
ATOM    555  O   LYS P 246      51.288  60.234  70.826  0.00  0.00      PROA  
ATOM    556  N   ASP P 247      52.412  61.561  69.482  0.00  0.00      PROA  
ATOM    557  HN  ASP P 247      52.609  61.801  68.534  0.00  0.00      PROA  
ATOM    558  CA  ASP P 247      53.421  62.087  70.424  0.00  0.00      PROA  
ATOM    559  HA  ASP P 247      53.870  61.197  70.837  0.00  0.00      PROA  
ATOM    560  CB  ASP P 247      54.569  62.916  69.763  0.00  0.00      PROA  
ATOM    561  HB1 ASP P 247      55.207  63.430  70.513  0.00  0.00      PROA  
ATOM    562  HB2 ASP P 247      54.162  63.694  69.082  0.00  0.00      PROA  
ATOM    563  CG  ASP P 247      55.490  62.169  68.791  0.00  0.00      PROA  
ATOM    564  OD1 ASP P 247      56.375  62.720  68.135  0.00  0.00      PROA  
ATOM    565  OD2 ASP P 247      55.350  60.955  68.831  0.00  0.00      PROA  
ATOM    566  C   ASP P 247      52.721  62.842  71.558  0.00  0.00      PROA  
ATOM    567  O   ASP P 247      53.039  62.602  72.736  0.00  0.00      PROA  
ATOM    568  N   LEU P 248      51.766  63.737  71.209  0.00  0.00      PROA  
ATOM    569  HN  LEU P 248      51.474  63.944  70.279  0.00  0.00      PROA  
ATOM    570  CA  LEU P 248      50.957  64.500  72.161  0.00  0.00      PROA  
ATOM    571  HA  LEU P 248      51.644  65.015  72.816  0.00  0.00      PROA  
ATOM    572  CB  LEU P 248      50.180  65.648  71.393  0.00  0.00      PROA  
ATOM    573  HB1 LEU P 248      49.434  66.061  72.106  0.00  0.00      PROA  
ATOM    574  HB2 LEU P 248      49.643  65.077  70.606  0.00  0.00      PROA  
ATOM    575  CG  LEU P 248      50.895  66.835  70.836  0.00  0.00      PROA  
ATOM    576  HG  LEU P 248      51.692  66.499  70.139  0.00  0.00      PROA  
ATOM    577  CD1 LEU P 248      49.966  67.929  70.106  0.00  0.00      PROA  
ATOM    578 HD11 LEU P 248      49.098  68.115  70.774  0.00  0.00      PROA  
ATOM    579 HD12 LEU P 248      49.625  67.403  69.189  0.00  0.00      PROA  
ATOM    580 HD13 LEU P 248      50.562  68.808  69.781  0.00  0.00      PROA  
ATOM    581  CD2 LEU P 248      51.495  67.654  72.036  0.00  0.00      PROA  
ATOM    582 HD21 LEU P 248      50.691  68.275  72.486  0.00  0.00      PROA  
ATOM    583 HD22 LEU P 248      52.275  68.337  71.640  0.00  0.00      PROA  
ATOM    584 HD23 LEU P 248      52.016  67.129  72.865  0.00  0.00      PROA  
ATOM    585  C   LEU P 248      50.010  63.713  73.072  0.00  0.00      PROA  
ATOM    586  O   LEU P 248      49.926  64.011  74.305  0.00  0.00      PROA  
ATOM    587  N   GLU P 249      49.345  62.667  72.569  0.00  0.00      PROA  
ATOM    588  HN  GLU P 249      49.478  62.505  71.595  0.00  0.00      PROA  
ATOM    589  CA  GLU P 249      48.526  61.734  73.338  0.00  0.00      PROA  
ATOM    590  HA  GLU P 249      47.761  62.331  73.812  0.00  0.00      PROA  
ATOM    591  CB  GLU P 249      47.949  60.826  72.196  0.00  0.00      PROA  
ATOM    592  HB1 GLU P 249      48.795  60.716  71.485  0.00  0.00      PROA  
ATOM    593  HB2 GLU P 249      47.210  61.413  71.611  0.00  0.00      PROA  
ATOM    594  CG  GLU P 249      47.441  59.403  72.429  0.00  0.00      PROA  
ATOM    595  HG1 GLU P 249      46.529  59.346  73.059  0.00  0.00      PROA  
ATOM    596  HG2 GLU P 249      48.215  58.825  72.979  0.00  0.00      PROA  
ATOM    597  CD  GLU P 249      47.149  58.619  71.131  0.00  0.00      PROA  
ATOM    598  OE1 GLU P 249      47.866  57.667  70.831  0.00  0.00      PROA  
ATOM    599  OE2 GLU P 249      46.140  59.028  70.491  0.00  0.00      PROA  
ATOM    600  C   GLU P 249      49.269  61.005  74.378  0.00  0.00      PROA  
ATOM    601  O   GLU P 249      48.844  61.041  75.540  0.00  0.00      PROA  
ATOM    602  N   GLY P 250      50.455  60.485  73.996  0.00  0.00      PROA  
ATOM    603  HN  GLY P 250      50.712  60.807  73.088  0.00  0.00      PROA  
ATOM    604  CA  GLY P 250      51.468  59.981  74.964  0.00  0.00      PROA  
ATOM    605  HA1 GLY P 250      52.374  59.736  74.428  0.00  0.00      PROA  
ATOM    606  HA2 GLY P 250      51.006  59.127  75.437  0.00  0.00      PROA  
ATOM    607  C   GLY P 250      51.980  60.903  76.027  0.00  0.00      PROA  
ATOM    608  O   GLY P 250      52.094  60.546  77.208  0.00  0.00      PROA  
ATOM    609  N   LEU P 251      52.279  62.165  75.730  0.00  0.00      PROA  
ATOM    610  HN  LEU P 251      52.335  62.434  74.772  0.00  0.00      PROA  
ATOM    611  CA  LEU P 251      52.625  63.193  76.650  0.00  0.00      PROA  
ATOM    612  HA  LEU P 251      53.387  62.772  77.290  0.00  0.00      PROA  
ATOM    613  CB  LEU P 251      53.216  64.387  75.868  0.00  0.00      PROA  
ATOM    614  HB1 LEU P 251      52.440  64.717  75.144  0.00  0.00      PROA  
ATOM    615  HB2 LEU P 251      54.122  64.025  75.338  0.00  0.00      PROA  
ATOM    616  CG  LEU P 251      53.617  65.687  76.595  0.00  0.00      PROA  
ATOM    617  HG  LEU P 251      52.641  66.101  76.929  0.00  0.00      PROA  
ATOM    618  CD1 LEU P 251      54.388  65.359  77.884  0.00  0.00      PROA  
ATOM    619 HD11 LEU P 251      55.463  65.203  77.648  0.00  0.00      PROA  
ATOM    620 HD12 LEU P 251      53.986  64.525  78.498  0.00  0.00      PROA  
ATOM    621 HD13 LEU P 251      54.380  66.331  78.421  0.00  0.00      PROA  
ATOM    622  CD2 LEU P 251      54.314  66.790  75.792  0.00  0.00      PROA  
ATOM    623 HD21 LEU P 251      54.471  67.700  76.411  0.00  0.00      PROA  
ATOM    624 HD22 LEU P 251      53.693  67.153  74.945  0.00  0.00      PROA  
ATOM    625 HD23 LEU P 251      55.327  66.529  75.419  0.00  0.00      PROA  
ATOM    626  C   LEU P 251      51.418  63.532  77.499  0.00  0.00      PROA  
ATOM    627  O   LEU P 251      51.567  63.602  78.744  0.00  0.00      PROA  
ATOM    628  N   HSP P 252      50.212  63.681  76.916  0.00  0.00      PROA  
ATOM    629  HN  HSP P 252      50.184  63.653  75.919  0.00  0.00      PROA  
ATOM    630  CA  HSP P 252      49.003  63.928  77.700  0.00  0.00      PROA  
ATOM    631  HA  HSP P 252      49.176  64.869  78.199  0.00  0.00      PROA  
ATOM    632  CB  HSP P 252      47.775  64.094  76.767  0.00  0.00      PROA  
ATOM    633  HB1 HSP P 252      46.872  64.168  77.410  0.00  0.00      PROA  
ATOM    634  HB2 HSP P 252      47.692  63.190  76.126  0.00  0.00      PROA  
ATOM    635  CD2 HSP P 252      47.320  65.412  74.653  0.00  0.00      PROA  
ATOM    636  HD2 HSP P 252      46.968  64.635  73.984  0.00  0.00      PROA  
ATOM    637  CG  HSP P 252      47.852  65.305  75.876  0.00  0.00      PROA  
ATOM    638  NE2 HSP P 252      47.701  66.670  74.222  0.00  0.00      PROA  
ATOM    639  HE2 HSP P 252      47.647  67.061  73.303  0.00  0.00      PROA  
ATOM    640  ND1 HSP P 252      48.576  66.438  76.159  0.00  0.00      PROA  
ATOM    641  HD1 HSP P 252      49.035  66.683  77.013  0.00  0.00      PROA  
ATOM    642  CE1 HSP P 252      48.420  67.279  75.170  0.00  0.00      PROA  
ATOM    643  HE1 HSP P 252      48.942  68.211  75.100  0.00  0.00      PROA  
ATOM    644  C   HSP P 252      48.624  62.919  78.744  0.00  0.00      PROA  
ATOM    645  O   HSP P 252      48.142  63.260  79.788  0.00  0.00      PROA  
ATOM    646  N   ARG P 253      48.844  61.574  78.595  0.00  0.00      PROA  
ATOM    647  HN  ARG P 253      49.381  61.165  77.861  0.00  0.00      PROA  
ATOM    648  CA  ARG P 253      48.597  60.573  79.588  0.00  0.00      PROA  
ATOM    649  HA  ARG P 253      47.584  60.654  79.952  0.00  0.00      PROA  
ATOM    650  CB  ARG P 253      48.546  59.118  78.980  0.00  0.00      PROA  
ATOM    651  HB1 ARG P 253      48.431  58.294  79.715  0.00  0.00      PROA  
ATOM    652  HB2 ARG P 253      49.492  59.005  78.409  0.00  0.00      PROA  
ATOM    653  CG  ARG P 253      47.401  58.920  77.909  0.00  0.00      PROA  
ATOM    654  HG1 ARG P 253      47.406  59.806  77.239  0.00  0.00      PROA  
ATOM    655  HG2 ARG P 253      46.480  58.930  78.531  0.00  0.00      PROA  
ATOM    656  CD  ARG P 253      47.402  57.643  77.194  0.00  0.00      PROA  
ATOM    657  HD1 ARG P 253      47.199  56.742  77.811  0.00  0.00      PROA  
ATOM    658  HD2 ARG P 253      48.382  57.405  76.728  0.00  0.00      PROA  
ATOM    659  NE  ARG P 253      46.467  57.722  76.051  0.00  0.00      PROA  
ATOM    660  HE  ARG P 253      46.171  58.634  75.768  0.00  0.00      PROA  
ATOM    661  CZ  ARG P 253      46.322  56.736  75.103  0.00  0.00      PROA  
ATOM    662  NH1 ARG P 253      47.050  55.667  75.279  0.00  0.00      PROA  
ATOM    663 HH11 ARG P 253      47.788  55.666  75.953  0.00  0.00      PROA  
ATOM    664 HH12 ARG P 253      47.318  55.239  74.416  0.00  0.00      PROA  
ATOM    665  NH2 ARG P 253      45.486  56.803  74.131  0.00  0.00      PROA  
ATOM    666 HH21 ARG P 253      44.979  57.615  73.839  0.00  0.00      PROA  
ATOM    667 HH22 ARG P 253      45.494  56.125  73.396  0.00  0.00      PROA  
ATOM    668  C   ARG P 253      49.464  60.753  80.846  0.00  0.00      PROA  
ATOM    669  O   ARG P 253      49.053  60.547  82.010  0.00  0.00      PROA  
ATOM    670  N   ALA P 254      50.741  61.160  80.574  0.00  0.00      PROA  
ATOM    671  HN  ALA P 254      51.143  61.310  79.673  0.00  0.00      PROA  
ATOM    672  CA  ALA P 254      51.687  61.564  81.604  0.00  0.00      PROA  
ATOM    673  HA  ALA P 254      51.639  60.808  82.373  0.00  0.00      PROA  
ATOM    674  CB  ALA P 254      53.070  61.636  81.060  0.00  0.00      PROA  
ATOM    675  HB1 ALA P 254      53.122  62.361  80.219  0.00  0.00      PROA  
ATOM    676  HB2 ALA P 254      53.370  60.610  80.759  0.00  0.00      PROA  
ATOM    677  HB3 ALA P 254      53.650  61.992  81.938  0.00  0.00      PROA  
ATOM    678  C   ALA P 254      51.312  62.851  82.312  0.00  0.00      PROA  
ATOM    679  O   ALA P 254      51.430  63.012  83.504  0.00  0.00      PROA  
ATOM    680  N   GLU P 255      50.890  63.843  81.502  0.00  0.00      PROA  
ATOM    681  HN  GLU P 255      50.901  63.890  80.506  0.00  0.00      PROA  
ATOM    682  CA  GLU P 255      50.242  65.068  82.050  0.00  0.00      PROA  
ATOM    683  HA  GLU P 255      50.945  65.473  82.761  0.00  0.00      PROA  
ATOM    684  CB  GLU P 255      49.914  66.120  81.034  0.00  0.00      PROA  
ATOM    685  HB1 GLU P 255      49.292  66.946  81.440  0.00  0.00      PROA  
ATOM    686  HB2 GLU P 255      49.322  65.642  80.223  0.00  0.00      PROA  
ATOM    687  CG  GLU P 255      51.078  66.812  80.403  0.00  0.00      PROA  
ATOM    688  HG1 GLU P 255      51.795  66.058  80.015  0.00  0.00      PROA  
ATOM    689  HG2 GLU P 255      51.782  67.420  81.011  0.00  0.00      PROA  
ATOM    690  CD  GLU P 255      50.721  67.726  79.179  0.00  0.00      PROA  
ATOM    691  OE1 GLU P 255      51.357  68.730  78.992  0.00  0.00      PROA  
ATOM    692  OE2 GLU P 255      49.752  67.382  78.441  0.00  0.00      PROA  
ATOM    693  C   GLU P 255      49.012  64.819  82.939  0.00  0.00      PROA  
ATOM    694  O   GLU P 255      48.915  65.387  84.027  0.00  0.00      PROA  
ATOM    695  N   GLN P 256      47.988  64.012  82.532  0.00  0.00      PROA  
ATOM    696  HN  GLN P 256      48.097  63.504  81.681  0.00  0.00      PROA  
ATOM    697  CA  GLN P 256      46.823  63.785  83.327  0.00  0.00      PROA  
ATOM    698  HA  GLN P 256      46.489  64.700  83.793  0.00  0.00      PROA  
ATOM    699  CB  GLN P 256      45.716  63.227  82.447  0.00  0.00      PROA  
ATOM    700  HB1 GLN P 256      44.848  63.063  83.120  0.00  0.00      PROA  
ATOM    701  HB2 GLN P 256      45.968  62.247  81.989  0.00  0.00      PROA  
ATOM    702  CG  GLN P 256      45.120  64.079  81.205  0.00  0.00      PROA  
ATOM    703  HG1 GLN P 256      44.099  63.673  81.043  0.00  0.00      PROA  
ATOM    704  HG2 GLN P 256      45.642  63.912  80.238  0.00  0.00      PROA  
ATOM    705  CD  GLN P 256      45.145  65.622  81.501  0.00  0.00      PROA  
ATOM    706  OE1 GLN P 256      46.182  66.275  81.293  0.00  0.00      PROA  
ATOM    707  NE2 GLN P 256      44.040  66.204  82.000  0.00  0.00      PROA  
ATOM    708 HE21 GLN P 256      43.961  67.192  81.855  0.00  0.00      PROA  
ATOM    709 HE22 GLN P 256      43.234  65.661  82.231  0.00  0.00      PROA  
ATOM    710  C   GLN P 256      47.172  62.976  84.553  0.00  0.00      PROA  
ATOM    711  O   GLN P 256      46.676  63.321  85.618  0.00  0.00      PROA  
ATOM    712  N   SER P 257      48.008  61.961  84.445  0.00  0.00      PROA  
ATOM    713  HN  SER P 257      48.294  61.733  83.518  0.00  0.00      PROA  
ATOM    714  CA  SER P 257      48.447  61.044  85.524  0.00  0.00      PROA  
ATOM    715  HA  SER P 257      47.630  60.582  86.058  0.00  0.00      PROA  
ATOM    716  CB  SER P 257      49.434  59.922  84.968  0.00  0.00      PROA  
ATOM    717  HB1 SER P 257      49.995  59.389  85.765  0.00  0.00      PROA  
ATOM    718  HB2 SER P 257      50.234  60.404  84.366  0.00  0.00      PROA  
ATOM    719  OG  SER P 257      48.679  58.999  84.264  0.00  0.00      PROA  
ATOM    720  HG1 SER P 257      48.436  59.400  83.426  0.00  0.00      PROA  
ATOM    721  C   SER P 257      49.230  61.874  86.584  0.00  0.00      PROA  
ATOM    722  O   SER P 257      49.084  61.740  87.835  0.00  0.00      PROA  
ATOM    723  N   LEU P 258      50.054  62.820  86.164  0.00  0.00      PROA  
ATOM    724  HN  LEU P 258      50.241  62.927  85.191  0.00  0.00      PROA  
ATOM    725  CA  LEU P 258      50.853  63.652  87.097  0.00  0.00      PROA  
ATOM    726  HA  LEU P 258      51.473  62.991  87.684  0.00  0.00      PROA  
ATOM    727  CB  LEU P 258      51.911  64.425  86.202  0.00  0.00      PROA  
ATOM    728  HB1 LEU P 258      51.410  64.993  85.390  0.00  0.00      PROA  
ATOM    729  HB2 LEU P 258      52.347  63.603  85.596  0.00  0.00      PROA  
ATOM    730  CG  LEU P 258      53.029  65.154  86.987  0.00  0.00      PROA  
ATOM    731  HG  LEU P 258      52.480  66.028  87.398  0.00  0.00      PROA  
ATOM    732  CD1 LEU P 258      53.613  64.414  88.214  0.00  0.00      PROA  
ATOM    733 HD11 LEU P 258      54.465  64.984  88.644  0.00  0.00      PROA  
ATOM    734 HD12 LEU P 258      53.918  63.369  87.989  0.00  0.00      PROA  
ATOM    735 HD13 LEU P 258      52.822  64.350  88.990  0.00  0.00      PROA  
ATOM    736  CD2 LEU P 258      54.245  65.687  86.133  0.00  0.00      PROA  
ATOM    737 HD21 LEU P 258      53.962  66.272  85.232  0.00  0.00      PROA  
ATOM    738 HD22 LEU P 258      54.888  64.894  85.698  0.00  0.00      PROA  
ATOM    739 HD23 LEU P 258      54.917  66.281  86.789  0.00  0.00      PROA  
ATOM    740  C   LEU P 258      50.031  64.625  87.936  0.00  0.00      PROA  
ATOM    741  O   LEU P 258      50.151  64.729  89.156  0.00  0.00      PROA  
ATOM    742  N   HSP P 259      49.082  65.306  87.248  0.00  0.00      PROA  
ATOM    743  HN  HSP P 259      49.160  65.212  86.259  0.00  0.00      PROA  
ATOM    744  CA  HSP P 259      47.950  66.034  87.859  0.00  0.00      PROA  
ATOM    745  HA  HSP P 259      48.346  66.879  88.403  0.00  0.00      PROA  
ATOM    746  CB  HSP P 259      46.991  66.635  86.701  0.00  0.00      PROA  
ATOM    747  HB1 HSP P 259      46.496  65.793  86.172  0.00  0.00      PROA  
ATOM    748  HB2 HSP P 259      47.606  67.260  86.018  0.00  0.00      PROA  
ATOM    749  CD2 HSP P 259      44.634  67.871  86.366  0.00  0.00      PROA  
ATOM    750  HD2 HSP P 259      44.166  67.351  85.540  0.00  0.00      PROA  
ATOM    751  CG  HSP P 259      45.790  67.562  86.995  0.00  0.00      PROA  
ATOM    752  NE2 HSP P 259      44.136  68.939  87.145  0.00  0.00      PROA  
ATOM    753  HE2 HSP P 259      43.222  69.342  87.106  0.00  0.00      PROA  
ATOM    754  ND1 HSP P 259      45.924  68.343  88.074  0.00  0.00      PROA  
ATOM    755  HD1 HSP P 259      46.749  68.502  88.618  0.00  0.00      PROA  
ATOM    756  CE1 HSP P 259      44.897  69.146  88.198  0.00  0.00      PROA  
ATOM    757  HE1 HSP P 259      44.836  69.962  88.887  0.00  0.00      PROA  
ATOM    758  C   HSP P 259      47.127  65.243  88.872  0.00  0.00      PROA  
ATOM    759  O   HSP P 259      46.973  65.655  90.000  0.00  0.00      PROA  
ATOM    760  N   ASP P 260      46.723  64.021  88.606  0.00  0.00      PROA  
ATOM    761  HN  ASP P 260      46.956  63.617  87.725  0.00  0.00      PROA  
ATOM    762  CA  ASP P 260      46.058  63.170  89.595  0.00  0.00      PROA  
ATOM    763  HA  ASP P 260      45.257  63.788  89.972  0.00  0.00      PROA  
ATOM    764  CB  ASP P 260      45.337  61.943  89.014  0.00  0.00      PROA  
ATOM    765  HB1 ASP P 260      44.991  61.160  89.722  0.00  0.00      PROA  
ATOM    766  HB2 ASP P 260      45.965  61.460  88.235  0.00  0.00      PROA  
ATOM    767  CG  ASP P 260      44.013  62.248  88.349  0.00  0.00      PROA  
ATOM    768  OD1 ASP P 260      43.432  63.397  88.452  0.00  0.00      PROA  
ATOM    769  OD2 ASP P 260      43.516  61.270  87.799  0.00  0.00      PROA  
ATOM    770  C   ASP P 260      46.919  62.659  90.708  0.00  0.00      PROA  
ATOM    771  O   ASP P 260      46.539  62.545  91.853  0.00  0.00      PROA  
ATOM    772  N   LEU P 261      48.209  62.287  90.478  0.00  0.00      PROA  
ATOM    773  HN  LEU P 261      48.478  62.225  89.521  0.00  0.00      PROA  
ATOM    774  CA  LEU P 261      49.217  61.881  91.448  0.00  0.00      PROA  
ATOM    775  HA  LEU P 261      48.928  61.027  92.043  0.00  0.00      PROA  
ATOM    776  CB  LEU P 261      50.413  61.329  90.550  0.00  0.00      PROA  
ATOM    777  HB1 LEU P 261      50.582  62.081  89.750  0.00  0.00      PROA  
ATOM    778  HB2 LEU P 261      50.078  60.343  90.164  0.00  0.00      PROA  
ATOM    779  CG  LEU P 261      51.683  61.077  91.346  0.00  0.00      PROA  
ATOM    780  HG  LEU P 261      52.100  62.015  91.769  0.00  0.00      PROA  
ATOM    781  CD1 LEU P 261      51.393  60.073  92.416  0.00  0.00      PROA  
ATOM    782 HD11 LEU P 261      52.292  59.427  92.512  0.00  0.00      PROA  
ATOM    783 HD12 LEU P 261      50.650  59.323  92.069  0.00  0.00      PROA  
ATOM    784 HD13 LEU P 261      51.207  60.455  93.442  0.00  0.00      PROA  
ATOM    785  CD2 LEU P 261      52.709  60.518  90.369  0.00  0.00      PROA  
ATOM    786 HD21 LEU P 261      53.604  60.251  90.971  0.00  0.00      PROA  
ATOM    787 HD22 LEU P 261      53.079  61.273  89.643  0.00  0.00      PROA  
ATOM    788 HD23 LEU P 261      52.348  59.558  89.941  0.00  0.00      PROA  
ATOM    789  C   LEU P 261      49.688  63.001  92.426  0.00  0.00      PROA  
ATOM    790  O   LEU P 261      49.799  62.774  93.663  0.00  0.00      PROA  
ATOM    791  N   GLN P 262      49.920  64.246  91.982  0.00  0.00      PROA  
ATOM    792  HN  GLN P 262      49.962  64.388  90.996  0.00  0.00      PROA  
ATOM    793  CA  GLN P 262      50.027  65.411  92.844  0.00  0.00      PROA  
ATOM    794  HA  GLN P 262      50.812  65.192  93.552  0.00  0.00      PROA  
ATOM    795  CB  GLN P 262      50.459  66.573  91.918  0.00  0.00      PROA  
ATOM    796  HB1 GLN P 262      50.247  67.528  92.444  0.00  0.00      PROA  
ATOM    797  HB2 GLN P 262      49.826  66.680  91.011  0.00  0.00      PROA  
ATOM    798  CG  GLN P 262      51.989  66.468  91.528  0.00  0.00      PROA  
ATOM    799  HG1 GLN P 262      52.071  65.475  91.037  0.00  0.00      PROA  
ATOM    800  HG2 GLN P 262      52.537  66.387  92.491  0.00  0.00      PROA  
ATOM    801  CD  GLN P 262      52.529  67.691  90.803  0.00  0.00      PROA  
ATOM    802  OE1 GLN P 262      53.127  68.619  91.289  0.00  0.00      PROA  
ATOM    803  NE2 GLN P 262      52.211  67.796  89.464  0.00  0.00      PROA  
ATOM    804 HE21 GLN P 262      52.462  68.699  89.112  0.00  0.00      PROA  
ATOM    805 HE22 GLN P 262      51.581  67.091  89.143  0.00  0.00      PROA  
ATOM    806  C   GLN P 262      48.662  65.773  93.546  0.00  0.00      PROA  
ATOM    807  O   GLN P 262      48.649  66.329  94.656  0.00  0.00      PROA  
ATOM    808  N   GLU P 263      47.555  65.331  92.983  0.00  0.00      PROA  
ATOM    809  HN  GLU P 263      47.527  65.060  92.024  0.00  0.00      PROA  
ATOM    810  CA  GLU P 263      46.292  65.561  93.631  0.00  0.00      PROA  
ATOM    811  HA  GLU P 263      46.314  66.533  94.101  0.00  0.00      PROA  
ATOM    812  CB  GLU P 263      45.017  65.393  92.692  0.00  0.00      PROA  
ATOM    813  HB1 GLU P 263      45.047  64.324  92.391  0.00  0.00      PROA  
ATOM    814  HB2 GLU P 263      45.062  65.965  91.740  0.00  0.00      PROA  
ATOM    815  CG  GLU P 263      43.682  65.800  93.291  0.00  0.00      PROA  
ATOM    816  HG1 GLU P 263      43.564  66.882  93.515  0.00  0.00      PROA  
ATOM    817  HG2 GLU P 263      43.505  65.291  94.263  0.00  0.00      PROA  
ATOM    818  CD  GLU P 263      42.418  65.372  92.500  0.00  0.00      PROA  
ATOM    819  OE1 GLU P 263      41.860  64.266  92.732  0.00  0.00      PROA  
ATOM    820  OE2 GLU P 263      42.005  66.133  91.557  0.00  0.00      PROA  
ATOM    821  C   GLU P 263      46.106  64.583  94.788  0.00  0.00      PROA  
ATOM    822  O   GLU P 263      45.672  64.846  95.881  0.00  0.00      PROA  
ATOM    823  N   ARG P 264      46.530  63.297  94.566  0.00  0.00      PROA  
ATOM    824  HN  ARG P 264      46.729  62.971  93.645  0.00  0.00      PROA  
ATOM    825  CA  ARG P 264      46.682  62.412  95.630  0.00  0.00      PROA  
ATOM    826  HA  ARG P 264      45.737  62.123  96.068  0.00  0.00      PROA  
ATOM    827  CB  ARG P 264      47.283  61.013  95.157  0.00  0.00      PROA  
ATOM    828  HB1 ARG P 264      47.444  60.301  95.995  0.00  0.00      PROA  
ATOM    829  HB2 ARG P 264      48.169  61.270  94.538  0.00  0.00      PROA  
ATOM    830  CG  ARG P 264      46.425  60.156  94.189  0.00  0.00      PROA  
ATOM    831  HG1 ARG P 264      47.129  59.393  93.792  0.00  0.00      PROA  
ATOM    832  HG2 ARG P 264      46.144  60.795  93.325  0.00  0.00      PROA  
ATOM    833  CD  ARG P 264      45.114  59.463  94.658  0.00  0.00      PROA  
ATOM    834  HD1 ARG P 264      45.392  58.764  95.477  0.00  0.00      PROA  
ATOM    835  HD2 ARG P 264      44.606  58.951  93.812  0.00  0.00      PROA  
ATOM    836  NE  ARG P 264      44.166  60.543  95.079  0.00  0.00      PROA  
ATOM    837  HE  ARG P 264      44.039  60.746  96.050  0.00  0.00      PROA  
ATOM    838  CZ  ARG P 264      43.610  61.373  94.200  0.00  0.00      PROA  
ATOM    839  NH1 ARG P 264      43.697  61.174  92.907  0.00  0.00      PROA  
ATOM    840 HH11 ARG P 264      43.041  61.692  92.359  0.00  0.00      PROA  
ATOM    841 HH12 ARG P 264      44.070  60.292  92.618  0.00  0.00      PROA  
ATOM    842  NH2 ARG P 264      42.940  62.414  94.567  0.00  0.00      PROA  
ATOM    843 HH21 ARG P 264      42.654  62.588  95.509  0.00  0.00      PROA  
ATOM    844 HH22 ARG P 264      42.682  63.063  93.851  0.00  0.00      PROA  
ATOM    845  C   ARG P 264      47.543  62.899  96.787  0.00  0.00      PROA  
ATOM    846  O   ARG P 264      47.119  62.824  97.936  0.00  0.00      PROA  
ATOM    847  N   LEU P 265      48.670  63.520  96.461  0.00  0.00      PROA  
ATOM    848  HN  LEU P 265      48.910  63.538  95.494  0.00  0.00      PROA  
ATOM    849  CA  LEU P 265      49.514  64.206  97.472  0.00  0.00      PROA  
ATOM    850  HA  LEU P 265      49.697  63.488  98.257  0.00  0.00      PROA  
ATOM    851  CB  LEU P 265      50.783  64.583  96.772  0.00  0.00      PROA  
ATOM    852  HB1 LEU P 265      50.529  65.317  95.977  0.00  0.00      PROA  
ATOM    853  HB2 LEU P 265      51.248  63.719  96.252  0.00  0.00      PROA  
ATOM    854  CG  LEU P 265      51.897  65.282  97.585  0.00  0.00      PROA  
ATOM    855  HG  LEU P 265      51.402  65.781  98.446  0.00  0.00      PROA  
ATOM    856  CD1 LEU P 265      52.838  64.197  98.160  0.00  0.00      PROA  
ATOM    857 HD11 LEU P 265      52.341  63.391  98.742  0.00  0.00      PROA  
ATOM    858 HD12 LEU P 265      53.643  64.589  98.817  0.00  0.00      PROA  
ATOM    859 HD13 LEU P 265      53.342  63.770  97.266  0.00  0.00      PROA  
ATOM    860  CD2 LEU P 265      52.573  66.229  96.635  0.00  0.00      PROA  
ATOM    861 HD21 LEU P 265      53.480  66.606  97.153  0.00  0.00      PROA  
ATOM    862 HD22 LEU P 265      51.906  67.109  96.513  0.00  0.00      PROA  
ATOM    863 HD23 LEU P 265      52.788  65.704  95.680  0.00  0.00      PROA  
ATOM    864  C   LEU P 265      48.836  65.475  98.219  0.00  0.00      PROA  
ATOM    865  O   LEU P 265      48.849  65.592  99.441  0.00  0.00      PROA  
ATOM    866  N   HSP P 266      48.144  66.418  97.481  0.00  0.00      PROA  
ATOM    867  HN  HSP P 266      48.270  66.381  96.493  0.00  0.00      PROA  
ATOM    868  CA  HSP P 266      47.386  67.515  98.087  0.00  0.00      PROA  
ATOM    869  HA  HSP P 266      48.031  68.107  98.720  0.00  0.00      PROA  
ATOM    870  CB  HSP P 266      46.652  68.377  96.949  0.00  0.00      PROA  
ATOM    871  HB1 HSP P 266      45.964  67.694  96.407  0.00  0.00      PROA  
ATOM    872  HB2 HSP P 266      47.294  68.873  96.190  0.00  0.00      PROA  
ATOM    873  CD2 HSP P 266      44.490  69.730  97.337  0.00  0.00      PROA  
ATOM    874  HD2 HSP P 266      43.926  69.340  96.498  0.00  0.00      PROA  
ATOM    875  CG  HSP P 266      45.792  69.534  97.509  0.00  0.00      PROA  
ATOM    876  NE2 HSP P 266      44.111  70.630  98.278  0.00  0.00      PROA  
ATOM    877  HE2 HSP P 266      43.165  70.951  98.334  0.00  0.00      PROA  
ATOM    878  ND1 HSP P 266      46.216  70.200  98.625  0.00  0.00      PROA  
ATOM    879  HD1 HSP P 266      47.133  70.185  99.024  0.00  0.00      PROA  
ATOM    880  CE1 HSP P 266      45.167  70.943  99.070  0.00  0.00      PROA  
ATOM    881  HE1 HSP P 266      45.284  71.485  99.985  0.00  0.00      PROA  
ATOM    882  C   HSP P 266      46.296  67.037  99.097  0.00  0.00      PROA  
ATOM    883  O   HSP P 266      46.269  67.383 100.273  0.00  0.00      PROA  
ATOM    884  N   LYS P 267      45.494  66.025  98.660  0.00  0.00      PROA  
ATOM    885  HN  LYS P 267      45.612  65.714  97.720  0.00  0.00      PROA  
ATOM    886  CA  LYS P 267      44.435  65.492  99.409  0.00  0.00      PROA  
ATOM    887  HA  LYS P 267      43.816  66.343  99.651  0.00  0.00      PROA  
ATOM    888  CB  LYS P 267      43.397  64.608  98.541  0.00  0.00      PROA  
ATOM    889  HB1 LYS P 267      42.724  64.162  99.304  0.00  0.00      PROA  
ATOM    890  HB2 LYS P 267      44.073  63.828  98.130  0.00  0.00      PROA  
ATOM    891  CG  LYS P 267      42.629  65.369  97.496  0.00  0.00      PROA  
ATOM    892  HG1 LYS P 267      42.160  64.647  96.795  0.00  0.00      PROA  
ATOM    893  HG2 LYS P 267      43.355  65.910  96.853  0.00  0.00      PROA  
ATOM    894  CD  LYS P 267      41.492  66.231  98.083  0.00  0.00      PROA  
ATOM    895  HD1 LYS P 267      41.121  66.978  97.348  0.00  0.00      PROA  
ATOM    896  HD2 LYS P 267      41.941  66.827  98.906  0.00  0.00      PROA  
ATOM    897  CE  LYS P 267      40.244  65.482  98.572  0.00  0.00      PROA  
ATOM    898  HE1 LYS P 267      40.507  64.730  99.346  0.00  0.00      PROA  
ATOM    899  HE2 LYS P 267      39.731  64.866  97.802  0.00  0.00      PROA  
ATOM    900  NZ  LYS P 267      39.278  66.377  99.258  0.00  0.00      PROA  
ATOM    901  HZ1 LYS P 267      39.750  67.286  99.429  0.00  0.00      PROA  
ATOM    902  HZ2 LYS P 267      38.954  66.105 100.208  0.00  0.00      PROA  
ATOM    903  HZ3 LYS P 267      38.466  66.489  98.619  0.00  0.00      PROA  
ATOM    904  C   LYS P 267      44.901  64.789 100.738  0.00  0.00      PROA  
ATOM    905  O   LYS P 267      44.323  64.896 101.819  0.00  0.00      PROA  
ATOM    906  N   ALA P 268      46.040  64.034 100.729  0.00  0.00      PROA  
ATOM    907  HN  ALA P 268      46.509  64.085  99.850  0.00  0.00      PROA  
ATOM    908  CA  ALA P 268      46.700  63.471 101.878  0.00  0.00      PROA  
ATOM    909  HA  ALA P 268      45.960  62.810 102.303  0.00  0.00      PROA  
ATOM    910  CB  ALA P 268      47.970  62.794 101.388  0.00  0.00      PROA  
ATOM    911  HB1 ALA P 268      48.408  62.226 102.237  0.00  0.00      PROA  
ATOM    912  HB2 ALA P 268      48.674  63.606 101.109  0.00  0.00      PROA  
ATOM    913  HB3 ALA P 268      47.764  62.071 100.570  0.00  0.00      PROA  
ATOM    914  C   ALA P 268      47.090  64.530 103.007  0.00  0.00      PROA  
ATOM    915  O   ALA P 268      47.081  64.266 104.201  0.00  0.00      PROA  
ATOM    916  N   GLN P 269      47.212  65.863 102.600  0.00  0.00      PROA  
ATOM    917  HN  GLN P 269      47.277  66.032 101.619  0.00  0.00      PROA  
ATOM    918  CA  GLN P 269      47.543  66.941 103.483  0.00  0.00      PROA  
ATOM    919  HA  GLN P 269      47.936  66.492 104.383  0.00  0.00      PROA  
ATOM    920  CB  GLN P 269      48.451  67.889 102.673  0.00  0.00      PROA  
ATOM    921  HB1 GLN P 269      48.689  68.844 103.188  0.00  0.00      PROA  
ATOM    922  HB2 GLN P 269      47.823  68.097 101.781  0.00  0.00      PROA  
ATOM    923  CG  GLN P 269      49.860  67.244 102.337  0.00  0.00      PROA  
ATOM    924  HG1 GLN P 269      49.670  66.439 101.595  0.00  0.00      PROA  
ATOM    925  HG2 GLN P 269      50.291  66.864 103.288  0.00  0.00      PROA  
ATOM    926  CD  GLN P 269      50.669  68.248 101.512  0.00  0.00      PROA  
ATOM    927  OE1 GLN P 269      51.170  69.220 102.155  0.00  0.00      PROA  
ATOM    928  NE2 GLN P 269      50.679  68.137 100.153  0.00  0.00      PROA  
ATOM    929 HE21 GLN P 269      51.226  68.771  99.606  0.00  0.00      PROA  
ATOM    930 HE22 GLN P 269      50.074  67.453  99.749  0.00  0.00      PROA  
ATOM    931  C   GLN P 269      46.374  67.922 103.810  0.00  0.00      PROA  
ATOM    932  O   GLN P 269      46.494  69.050 104.310  0.00  0.00      PROA  
ATOM    933  N   GLU P 270      45.190  67.556 103.470  0.00  0.00      PROA  
ATOM    934  HN  GLU P 270      45.071  66.627 103.128  0.00  0.00      PROA  
ATOM    935  CA  GLU P 270      43.951  68.265 103.742  0.00  0.00      PROA  
ATOM    936  HA  GLU P 270      44.206  69.273 104.035  0.00  0.00      PROA  
ATOM    937  CB  GLU P 270      43.044  68.214 102.543  0.00  0.00      PROA  
ATOM    938  HB1 GLU P 270      41.973  68.349 102.804  0.00  0.00      PROA  
ATOM    939  HB2 GLU P 270      43.068  67.220 102.046  0.00  0.00      PROA  
ATOM    940  CG  GLU P 270      43.423  69.226 101.410  0.00  0.00      PROA  
ATOM    941  HG1 GLU P 270      42.926  68.885 100.476  0.00  0.00      PROA  
ATOM    942  HG2 GLU P 270      44.529  69.192 101.311  0.00  0.00      PROA  
ATOM    943  CD  GLU P 270      42.994  70.664 101.538  0.00  0.00      PROA  
ATOM    944  OE1 GLU P 270      43.853  71.544 101.569  0.00  0.00      PROA  
ATOM    945  OE2 GLU P 270      41.738  70.925 101.609  0.00  0.00      PROA  
ATOM    946  C   GLU P 270      43.361  67.532 104.921  0.00  0.00      PROA  
ATOM    947  O   GLU P 270      43.368  66.326 105.047  0.00  0.00      PROA  
ATOM    948  N   GLU P 271      42.680  68.185 105.885  0.00  0.00      PROA  
ATOM    949  HN  GLU P 271      42.566  69.168 105.766  0.00  0.00      PROA  
ATOM    950  CA  GLU P 271      41.925  67.519 106.955  0.00  0.00      PROA  
ATOM    951  HA  GLU P 271      41.785  66.490 106.659  0.00  0.00      PROA  
ATOM    952  CB  GLU P 271      40.412  68.091 106.948  0.00  0.00      PROA  
ATOM    953  HB1 GLU P 271      40.359  69.167 107.220  0.00  0.00      PROA  
ATOM    954  HB2 GLU P 271      39.917  67.513 107.758  0.00  0.00      PROA  
ATOM    955  CG  GLU P 271      39.545  67.781 105.677  0.00  0.00      PROA  
ATOM    956  HG1 GLU P 271      39.598  66.695 105.452  0.00  0.00      PROA  
ATOM    957  HG2 GLU P 271      40.022  68.299 104.817  0.00  0.00      PROA  
ATOM    958  CD  GLU P 271      38.136  68.288 105.733  0.00  0.00      PROA  
ATOM    959  OE1 GLU P 271      37.488  68.001 106.745  0.00  0.00      PROA  
ATOM    960  OE2 GLU P 271      37.732  69.007 104.784  0.00  0.00      PROA  
ATOM    961  C   GLU P 271      42.573  67.602 108.319  0.00  0.00      PROA  
ATOM    962  O   GLU P 271      42.523  66.649 109.036  0.00  0.00      PROA  
ATOM    963  N   HSP P 272      43.192  68.728 108.774  0.00  0.00      PROA  
ATOM    964  HN  HSP P 272      43.211  69.566 108.234  0.00  0.00      PROA  
ATOM    965  CA  HSP P 272      43.706  68.815 110.092  0.00  0.00      PROA  
ATOM    966  HA  HSP P 272      43.429  67.912 110.616  0.00  0.00      PROA  
ATOM    967  CB  HSP P 272      42.940  70.008 110.768  0.00  0.00      PROA  
ATOM    968  HB1 HSP P 272      41.852  69.802 110.681  0.00  0.00      PROA  
ATOM    969  HB2 HSP P 272      43.145  70.922 110.171  0.00  0.00      PROA  
ATOM    970  CD2 HSP P 272      43.964  71.564 112.706  0.00  0.00      PROA  
ATOM    971  HD2 HSP P 272      44.331  72.465 112.230  0.00  0.00      PROA  
ATOM    972  CG  HSP P 272      43.404  70.430 112.188  0.00  0.00      PROA  
ATOM    973  NE2 HSP P 272      44.055  71.319 114.049  0.00  0.00      PROA  
ATOM    974  HE2 HSP P 272      44.304  71.980 114.756  0.00  0.00      PROA  
ATOM    975  ND1 HSP P 272      43.119  69.598 113.233  0.00  0.00      PROA  
ATOM    976  HD1 HSP P 272      42.798  68.654 113.162  0.00  0.00      PROA  
ATOM    977  CE1 HSP P 272      43.504  70.150 114.355  0.00  0.00      PROA  
ATOM    978  HE1 HSP P 272      43.314  69.744 115.327  0.00  0.00      PROA  
ATOM    979  C   HSP P 272      45.169  68.968 110.258  0.00  0.00      PROA  
ATOM    980  O   HSP P 272      45.737  68.474 111.202  0.00  0.00      PROA  
ATOM    981  N   ARG P 273      45.838  69.564 109.259  0.00  0.00      PROA  
ATOM    982  HN  ARG P 273      45.360  69.879 108.442  0.00  0.00      PROA  
ATOM    983  CA  ARG P 273      47.326  69.773 109.333  0.00  0.00      PROA  
ATOM    984  HA  ARG P 273      47.662  69.126 110.130  0.00  0.00      PROA  
ATOM    985  CB  ARG P 273      48.141  69.513 108.052  0.00  0.00      PROA  
ATOM    986  HB1 ARG P 273      49.229  69.726 108.133  0.00  0.00      PROA  
ATOM    987  HB2 ARG P 273      47.647  70.106 107.253  0.00  0.00      PROA  
ATOM    988  CG  ARG P 273      47.926  68.116 107.464  0.00  0.00      PROA  
ATOM    989  HG1 ARG P 273      48.659  67.986 106.639  0.00  0.00      PROA  
ATOM    990  HG2 ARG P 273      46.876  68.086 107.102  0.00  0.00      PROA  
ATOM    991  CD  ARG P 273      47.972  66.942 108.429  0.00  0.00      PROA  
ATOM    992  HD1 ARG P 273      47.726  66.013 107.870  0.00  0.00      PROA  
ATOM    993  HD2 ARG P 273      47.203  67.030 109.227  0.00  0.00      PROA  
ATOM    994  NE  ARG P 273      49.304  66.873 109.072  0.00  0.00      PROA  
ATOM    995  HE  ARG P 273      49.649  67.675 109.560  0.00  0.00      PROA  
ATOM    996  CZ  ARG P 273      49.992  65.775 109.401  0.00  0.00      PROA  
ATOM    997  NH1 ARG P 273      49.857  64.507 108.958  0.00  0.00      PROA  
ATOM    998 HH11 ARG P 273      49.029  64.207 108.485  0.00  0.00      PROA  
ATOM    999 HH12 ARG P 273      50.466  63.779 109.270  0.00  0.00      PROA  
ATOM   1000  NH2 ARG P 273      51.028  66.029 110.150  0.00  0.00      PROA  
ATOM   1001 HH21 ARG P 273      51.510  65.178 110.356  0.00  0.00      PROA  
ATOM   1002 HH22 ARG P 273      51.394  66.955 110.051  0.00  0.00      PROA  
ATOM   1003  C   ARG P 273      47.523  71.182 109.703  0.00  0.00      PROA  
ATOM   1004  O   ARG P 273      48.694  71.616 109.875  0.00  0.00      PROA  
ATOM   1005  N   THR P 274      46.480  71.994 110.020  0.00  0.00      PROA  
ATOM   1006  HN  THR P 274      45.550  71.673 109.865  0.00  0.00      PROA  
ATOM   1007  CA  THR P 274      46.627  73.463 110.247  0.00  0.00      PROA  
ATOM   1008  HA  THR P 274      47.441  73.816 109.631  0.00  0.00      PROA  
ATOM   1009  CB  THR P 274      45.470  74.275 109.917  0.00  0.00      PROA  
ATOM   1010  HB  THR P 274      45.458  75.300 110.344  0.00  0.00      PROA  
ATOM   1011  OG1 THR P 274      44.295  73.620 110.346  0.00  0.00      PROA  
ATOM   1012  HG1 THR P 274      43.622  74.135 109.897  0.00  0.00      PROA  
ATOM   1013  CG2 THR P 274      45.391  74.274 108.333  0.00  0.00      PROA  
ATOM   1014 HG21 THR P 274      44.370  74.608 108.048  0.00  0.00      PROA  
ATOM   1015 HG22 THR P 274      45.488  73.236 107.949  0.00  0.00      PROA  
ATOM   1016 HG23 THR P 274      46.183  74.953 107.949  0.00  0.00      PROA  
ATOM   1017  C   THR P 274      47.118  73.740 111.684  0.00  0.00      PROA  
ATOM   1018  O   THR P 274      47.055  72.784 112.517  0.00  0.00      PROA  
ATOM   1019  N   VAL P 275      47.511  74.981 111.951  0.00  0.00      PROA  
ATOM   1020  HN  VAL P 275      47.804  75.499 111.152  0.00  0.00      PROA  
ATOM   1021  CA  VAL P 275      48.011  75.482 113.238  0.00  0.00      PROA  
ATOM   1022  HA  VAL P 275      47.996  74.692 113.975  0.00  0.00      PROA  
ATOM   1023  CB  VAL P 275      49.394  76.075 113.229  0.00  0.00      PROA  
ATOM   1024  HB  VAL P 275      49.466  76.974 112.580  0.00  0.00      PROA  
ATOM   1025  CG1 VAL P 275      49.856  76.487 114.631  0.00  0.00      PROA  
ATOM   1026 HG11 VAL P 275      50.916  76.798 114.747  0.00  0.00      PROA  
ATOM   1027 HG12 VAL P 275      49.566  75.659 115.313  0.00  0.00      PROA  
ATOM   1028 HG13 VAL P 275      49.355  77.368 115.087  0.00  0.00      PROA  
ATOM   1029  CG2 VAL P 275      50.289  75.003 112.702  0.00  0.00      PROA  
ATOM   1030 HG21 VAL P 275      50.299  74.777 111.614  0.00  0.00      PROA  
ATOM   1031 HG22 VAL P 275      49.998  74.060 113.214  0.00  0.00      PROA  
ATOM   1032 HG23 VAL P 275      51.380  75.043 112.910  0.00  0.00      PROA  
ATOM   1033  C   VAL P 275      47.000  76.473 113.651  0.00  0.00      PROA  
ATOM   1034  O   VAL P 275      46.726  77.379 112.844  0.00  0.00      PROA  
ATOM   1035  N   GLU P 276      46.300  76.293 114.835  0.00  0.00      PROA  
ATOM   1036  HN  GLU P 276      46.516  75.459 115.336  0.00  0.00      PROA  
ATOM   1037  CA  GLU P 276      45.182  77.065 115.265  0.00  0.00      PROA  
ATOM   1038  HA  GLU P 276      44.633  77.515 114.451  0.00  0.00      PROA  
ATOM   1039  CB  GLU P 276      44.080  76.112 116.021  0.00  0.00      PROA  
ATOM   1040  HB1 GLU P 276      43.321  76.812 116.431  0.00  0.00      PROA  
ATOM   1041  HB2 GLU P 276      44.723  75.669 116.811  0.00  0.00      PROA  
ATOM   1042  CG  GLU P 276      43.481  75.064 115.084  0.00  0.00      PROA  
ATOM   1043  HG1 GLU P 276      44.031  74.837 114.146  0.00  0.00      PROA  
ATOM   1044  HG2 GLU P 276      42.470  75.426 114.802  0.00  0.00      PROA  
ATOM   1045  CD  GLU P 276      43.378  73.765 115.852  0.00  0.00      PROA  
ATOM   1046  OE1 GLU P 276      42.291  73.527 116.391  0.00  0.00      PROA  
ATOM   1047  OE2 GLU P 276      44.423  73.055 116.106  0.00  0.00      PROA  
ATOM   1048  C   GLU P 276      45.584  78.210 116.193  0.00  0.00      PROA  
ATOM   1049  O   GLU P 276      44.824  79.120 116.486  0.00  0.00      PROA  
ATOM   1050  N   VAL P 277      46.849  78.140 116.729  0.00  0.00      PROA  
ATOM   1051  HN  VAL P 277      47.414  77.414 116.344  0.00  0.00      PROA  
ATOM   1052  CA  VAL P 277      47.522  79.051 117.548  0.00  0.00      PROA  
ATOM   1053  HA  VAL P 277      46.924  79.265 118.422  0.00  0.00      PROA  
ATOM   1054  CB  VAL P 277      48.864  78.453 118.092  0.00  0.00      PROA  
ATOM   1055  HB  VAL P 277      49.561  78.279 117.244  0.00  0.00      PROA  
ATOM   1056  CG1 VAL P 277      49.527  79.425 119.091  0.00  0.00      PROA  
ATOM   1057 HG11 VAL P 277      48.957  79.536 120.038  0.00  0.00      PROA  
ATOM   1058 HG12 VAL P 277      49.826  80.292 118.465  0.00  0.00      PROA  
ATOM   1059 HG13 VAL P 277      50.478  78.918 119.361  0.00  0.00      PROA  
ATOM   1060  CG2 VAL P 277      48.563  77.060 118.706  0.00  0.00      PROA  
ATOM   1061 HG21 VAL P 277      49.279  76.608 119.424  0.00  0.00      PROA  
ATOM   1062 HG22 VAL P 277      48.483  76.272 117.927  0.00  0.00      PROA  
ATOM   1063 HG23 VAL P 277      47.525  77.040 119.104  0.00  0.00      PROA  
ATOM   1064  C   VAL P 277      47.736  80.410 116.855  0.00  0.00      PROA  
ATOM   1065  O   VAL P 277      48.376  80.456 115.777  0.00  0.00      PROA  
ATOM   1066  N   GLU P 278      47.181  81.448 117.425  0.00  0.00      PROA  
ATOM   1067  HN  GLU P 278      46.871  81.303 118.361  0.00  0.00      PROA  
ATOM   1068  CA  GLU P 278      46.689  82.719 116.880  0.00  0.00      PROA  
ATOM   1069  HA  GLU P 278      45.935  83.191 117.493  0.00  0.00      PROA  
ATOM   1070  CB  GLU P 278      47.916  83.738 116.905  0.00  0.00      PROA  
ATOM   1071  HB1 GLU P 278      47.369  84.700 116.801  0.00  0.00      PROA  
ATOM   1072  HB2 GLU P 278      48.652  83.737 116.073  0.00  0.00      PROA  
ATOM   1073  CG  GLU P 278      48.611  83.866 118.257  0.00  0.00      PROA  
ATOM   1074  HG1 GLU P 278      49.064  82.888 118.524  0.00  0.00      PROA  
ATOM   1075  HG2 GLU P 278      47.947  84.060 119.127  0.00  0.00      PROA  
ATOM   1076  CD  GLU P 278      49.723  84.925 118.296  0.00  0.00      PROA  
ATOM   1077  OE1 GLU P 278      50.804  84.666 117.731  0.00  0.00      PROA  
ATOM   1078  OE2 GLU P 278      49.521  86.015 118.723  0.00  0.00      PROA  
ATOM   1079  C   GLU P 278      46.058  82.692 115.434  0.00  0.00      PROA  
ATOM   1080  O   GLU P 278      46.480  83.357 114.527  0.00  0.00      PROA  
ATOM   1081  N   LYS P 279      45.089  81.727 115.364  0.00  0.00      PROA  
ATOM   1082  HN  LYS P 279      44.818  81.147 116.128  0.00  0.00      PROA  
ATOM   1083  CA  LYS P 279      44.173  81.462 114.316  0.00  0.00      PROA  
ATOM   1084  HA  LYS P 279      43.323  80.991 114.787  0.00  0.00      PROA  
ATOM   1085  CB  LYS P 279      43.490  82.724 113.741  0.00  0.00      PROA  
ATOM   1086  HB1 LYS P 279      42.928  82.433 112.828  0.00  0.00      PROA  
ATOM   1087  HB2 LYS P 279      44.307  83.451 113.547  0.00  0.00      PROA  
ATOM   1088  CG  LYS P 279      42.450  83.340 114.666  0.00  0.00      PROA  
ATOM   1089  HG1 LYS P 279      42.913  83.775 115.577  0.00  0.00      PROA  
ATOM   1090  HG2 LYS P 279      41.716  82.529 114.862  0.00  0.00      PROA  
ATOM   1091  CD  LYS P 279      41.648  84.375 113.903  0.00  0.00      PROA  
ATOM   1092  HD1 LYS P 279      41.308  83.842 112.990  0.00  0.00      PROA  
ATOM   1093  HD2 LYS P 279      42.233  85.299 113.705  0.00  0.00      PROA  
ATOM   1094  CE  LYS P 279      40.300  84.861 114.499  0.00  0.00      PROA  
ATOM   1095  HE1 LYS P 279      39.437  84.209 114.250  0.00  0.00      PROA  
ATOM   1096  HE2 LYS P 279      39.963  85.776 113.967  0.00  0.00      PROA  
ATOM   1097  NZ  LYS P 279      40.487  85.027 115.932  0.00  0.00      PROA  
ATOM   1098  HZ1 LYS P 279      40.581  84.115 116.423  0.00  0.00      PROA  
ATOM   1099  HZ2 LYS P 279      39.631  85.449 116.345  0.00  0.00      PROA  
ATOM   1100  HZ3 LYS P 279      41.192  85.750 116.180  0.00  0.00      PROA  
ATOM   1101  C   LYS P 279      44.714  80.521 113.246  0.00  0.00      PROA  
ATOM   1102  O   LYS P 279      45.897  80.555 112.910  0.00  0.00      PROA  
ATOM   1103  N   VAL P 280      43.802  79.782 112.577  0.00  0.00      PROA  
ATOM   1104  HN  VAL P 280      42.848  79.982 112.785  0.00  0.00      PROA  
ATOM   1105  CA  VAL P 280      44.040  78.775 111.497  0.00  0.00      PROA  
ATOM   1106  HA  VAL P 280      44.659  78.050 112.004  0.00  0.00      PROA  
ATOM   1107  CB  VAL P 280      42.757  78.019 110.992  0.00  0.00      PROA  
ATOM   1108  HB  VAL P 280      43.009  77.412 110.096  0.00  0.00      PROA  
ATOM   1109  CG1 VAL P 280      42.268  77.105 112.158  0.00  0.00      PROA  
ATOM   1110 HG11 VAL P 280      43.167  76.600 112.570  0.00  0.00      PROA  
ATOM   1111 HG12 VAL P 280      41.445  76.457 111.788  0.00  0.00      PROA  
ATOM   1112 HG13 VAL P 280      41.778  77.720 112.943  0.00  0.00      PROA  
ATOM   1113  CG2 VAL P 280      41.657  79.078 110.584  0.00  0.00      PROA  
ATOM   1114 HG21 VAL P 280      41.278  79.590 111.493  0.00  0.00      PROA  
ATOM   1115 HG22 VAL P 280      40.827  78.644 109.988  0.00  0.00      PROA  
ATOM   1116 HG23 VAL P 280      42.005  79.850 109.865  0.00  0.00      PROA  
ATOM   1117  C   VAL P 280      44.869  79.242 110.342  0.00  0.00      PROA  
ATOM   1118  O   VAL P 280      44.589  80.247 109.644  0.00  0.00      PROA  
ATOM   1119  N   HSP P 281      46.023  78.596 110.240  0.00  0.00      PROA  
ATOM   1120  HN  HSP P 281      46.280  77.921 110.927  0.00  0.00      PROA  
ATOM   1121  CA  HSP P 281      47.044  78.860 109.248  0.00  0.00      PROA  
ATOM   1122  HA  HSP P 281      46.505  79.012 108.325  0.00  0.00      PROA  
ATOM   1123  CB  HSP P 281      47.963  79.988 109.660  0.00  0.00      PROA  
ATOM   1124  HB1 HSP P 281      47.381  80.934 109.678  0.00  0.00      PROA  
ATOM   1125  HB2 HSP P 281      48.558  80.079 108.726  0.00  0.00      PROA  
ATOM   1126  CD2 HSP P 281      50.120  79.659 110.997  0.00  0.00      PROA  
ATOM   1127  HD2 HSP P 281      50.954  79.569 110.312  0.00  0.00      PROA  
ATOM   1128  CG  HSP P 281      48.826  79.744 110.890  0.00  0.00      PROA  
ATOM   1129  NE2 HSP P 281      50.416  79.629 112.301  0.00  0.00      PROA  
ATOM   1130  HE2 HSP P 281      51.346  79.686 112.665  0.00  0.00      PROA  
ATOM   1131  ND1 HSP P 281      48.308  79.803 112.126  0.00  0.00      PROA  
ATOM   1132  HD1 HSP P 281      47.355  79.843 112.427  0.00  0.00      PROA  
ATOM   1133  CE1 HSP P 281      49.293  79.657 113.026  0.00  0.00      PROA  
ATOM   1134  HE1 HSP P 281      49.225  79.814 114.082  0.00  0.00      PROA  
ATOM   1135  C   HSP P 281      47.780  77.591 108.962  0.00  0.00      PROA  
ATOM   1136  O   HSP P 281      47.912  76.721 109.842  0.00  0.00      PROA  
ATOM   1137  N   LEU P 282      48.459  77.610 107.747  0.00  0.00      PROA  
ATOM   1138  HN  LEU P 282      48.179  78.246 107.031  0.00  0.00      PROA  
ATOM   1139  CA  LEU P 282      49.485  76.606 107.530  0.00  0.00      PROA  
ATOM   1140  HA  LEU P 282      49.086  75.633 107.775  0.00  0.00      PROA  
ATOM   1141  CB  LEU P 282      49.867  76.737 106.067  0.00  0.00      PROA  
ATOM   1142  HB1 LEU P 282      50.799  76.166 105.873  0.00  0.00      PROA  
ATOM   1143  HB2 LEU P 282      50.169  77.763 105.766  0.00  0.00      PROA  
ATOM   1144  CG  LEU P 282      48.763  76.306 105.067  0.00  0.00      PROA  
ATOM   1145  HG  LEU P 282      47.855  76.871 105.370  0.00  0.00      PROA  
ATOM   1146  CD1 LEU P 282      49.118  76.589 103.609  0.00  0.00      PROA  
ATOM   1147 HD11 LEU P 282      48.182  76.703 103.021  0.00  0.00      PROA  
ATOM   1148 HD12 LEU P 282      49.713  75.776 103.142  0.00  0.00      PROA  
ATOM   1149 HD13 LEU P 282      49.799  77.467 103.587  0.00  0.00      PROA  
ATOM   1150  CD2 LEU P 282      48.579  74.782 105.146  0.00  0.00      PROA  
ATOM   1151 HD21 LEU P 282      49.460  74.225 104.759  0.00  0.00      PROA  
ATOM   1152 HD22 LEU P 282      47.681  74.474 104.571  0.00  0.00      PROA  
ATOM   1153 HD23 LEU P 282      48.518  74.474 106.212  0.00  0.00      PROA  
ATOM   1154  C   LEU P 282      50.695  76.931 108.305  0.00  0.00      PROA  
ATOM   1155  O   LEU P 282      51.085  78.081 108.504  0.00  0.00      PROA  
ATOM   1156  N   GLU P 283      51.346  75.848 108.780  0.00  0.00      PROA  
ATOM   1157  HN  GLU P 283      51.034  74.914 108.623  0.00  0.00      PROA  
ATOM   1158  CA  GLU P 283      52.641  75.893 109.513  0.00  0.00      PROA  
ATOM   1159  HA  GLU P 283      52.535  76.395 110.463  0.00  0.00      PROA  
ATOM   1160  CB  GLU P 283      52.981  74.465 109.878  0.00  0.00      PROA  
ATOM   1161  HB1 GLU P 283      52.873  73.844 108.964  0.00  0.00      PROA  
ATOM   1162  HB2 GLU P 283      52.238  74.073 110.603  0.00  0.00      PROA  
ATOM   1163  CG  GLU P 283      54.391  74.226 110.518  0.00  0.00      PROA  
ATOM   1164  HG1 GLU P 283      55.191  74.341 109.757  0.00  0.00      PROA  
ATOM   1165  HG2 GLU P 283      54.368  73.130 110.698  0.00  0.00      PROA  
ATOM   1166  CD  GLU P 283      54.714  74.885 111.801  0.00  0.00      PROA  
ATOM   1167  OE1 GLU P 283      54.113  74.661 112.906  0.00  0.00      PROA  
ATOM   1168  OE2 GLU P 283      55.722  75.669 111.747  0.00  0.00      PROA  
ATOM   1169  C   GLU P 283      53.817  76.599 108.764  0.00  0.00      PROA  
ATOM   1170  O   GLU P 283      53.924  76.475 107.519  0.00  0.00      PROA  
ATOM   1171  N   LYS P 284      54.626  77.379 109.468  0.00  0.00      PROA  
ATOM   1172  HN  LYS P 284      54.512  77.456 110.456  0.00  0.00      PROA  
ATOM   1173  CA  LYS P 284      55.703  78.207 108.904  0.00  0.00      PROA  
ATOM   1174  HA  LYS P 284      55.374  78.656 107.978  0.00  0.00      PROA  
ATOM   1175  CB  LYS P 284      55.929  79.390 109.746  0.00  0.00      PROA  
ATOM   1176  HB1 LYS P 284      56.747  79.978 109.277  0.00  0.00      PROA  
ATOM   1177  HB2 LYS P 284      56.245  79.103 110.772  0.00  0.00      PROA  
ATOM   1178  CG  LYS P 284      54.748  80.351 109.911  0.00  0.00      PROA  
ATOM   1179  HG1 LYS P 284      53.834  79.954 110.404  0.00  0.00      PROA  
ATOM   1180  HG2 LYS P 284      54.335  80.780 108.974  0.00  0.00      PROA  
ATOM   1181  CD  LYS P 284      55.291  81.532 110.674  0.00  0.00      PROA  
ATOM   1182  HD1 LYS P 284      56.171  81.973 110.158  0.00  0.00      PROA  
ATOM   1183  HD2 LYS P 284      55.436  81.244 111.737  0.00  0.00      PROA  
ATOM   1184  CE  LYS P 284      54.331  82.690 110.920  0.00  0.00      PROA  
ATOM   1185  HE1 LYS P 284      53.521  82.327 111.588  0.00  0.00      PROA  
ATOM   1186  HE2 LYS P 284      53.951  83.074 109.949  0.00  0.00      PROA  
ATOM   1187  NZ  LYS P 284      55.000  83.813 111.598  0.00  0.00      PROA  
ATOM   1188  HZ1 LYS P 284      55.209  83.504 112.569  0.00  0.00      PROA  
ATOM   1189  HZ2 LYS P 284      54.474  84.710 111.618  0.00  0.00      PROA  
ATOM   1190  HZ3 LYS P 284      55.829  84.027 111.008  0.00  0.00      PROA  
ATOM   1191  C   LYS P 284      57.095  77.591 108.786  0.00  0.00      PROA  
ATOM   1192  O   LYS P 284      58.039  78.199 108.262  0.00  0.00      PROA  
ATOM   1193  N   LYS P 285      57.302  76.404 109.449  0.00  0.00      PROA  
ATOM   1194  HN  LYS P 285      56.547  76.092 110.022  0.00  0.00      PROA  
ATOM   1195  CA  LYS P 285      58.464  75.502 109.334  0.00  0.00      PROA  
ATOM   1196  HA  LYS P 285      58.022  74.547 109.573  0.00  0.00      PROA  
ATOM   1197  CB  LYS P 285      58.948  75.409 107.847  0.00  0.00      PROA  
ATOM   1198  HB1 LYS P 285      59.893  74.844 107.707  0.00  0.00      PROA  
ATOM   1199  HB2 LYS P 285      59.285  76.427 107.558  0.00  0.00      PROA  
ATOM   1200  CG  LYS P 285      57.848  74.934 106.928  0.00  0.00      PROA  
ATOM   1201  HG1 LYS P 285      58.243  75.086 105.901  0.00  0.00      PROA  
ATOM   1202  HG2 LYS P 285      56.887  75.482 107.036  0.00  0.00      PROA  
ATOM   1203  CD  LYS P 285      57.501  73.444 106.966  0.00  0.00      PROA  
ATOM   1204  HD1 LYS P 285      56.971  73.177 107.906  0.00  0.00      PROA  
ATOM   1205  HD2 LYS P 285      58.467  72.911 106.838  0.00  0.00      PROA  
ATOM   1206  CE  LYS P 285      56.442  73.001 105.883  0.00  0.00      PROA  
ATOM   1207  HE1 LYS P 285      56.887  73.281 104.904  0.00  0.00      PROA  
ATOM   1208  HE2 LYS P 285      55.537  73.599 106.123  0.00  0.00      PROA  
ATOM   1209  NZ  LYS P 285      56.171  71.609 105.960  0.00  0.00      PROA  
ATOM   1210  HZ1 LYS P 285      55.873  71.265 105.026  0.00  0.00      PROA  
ATOM   1211  HZ2 LYS P 285      55.431  71.345 106.641  0.00  0.00      PROA  
ATOM   1212  HZ3 LYS P 285      57.063  71.087 106.080  0.00  0.00      PROA  
ATOM   1213  C   LYS P 285      59.592  75.892 110.224  0.00  0.00      PROA  
ATOM   1214  O   LYS P 285      60.589  75.269 110.351  0.00  0.00      PROA  
ATOM   1215  N   LEU P 286      59.321  76.974 110.979  0.00  0.00      PROA  
ATOM   1216  HN  LEU P 286      58.446  77.449 110.913  0.00  0.00      PROA  
ATOM   1217  CA  LEU P 286      60.196  77.526 111.993  0.00  0.00      PROA  
ATOM   1218  HA  LEU P 286      61.118  77.805 111.505  0.00  0.00      PROA  
ATOM   1219  CB  LEU P 286      59.628  78.845 112.636  0.00  0.00      PROA  
ATOM   1220  HB1 LEU P 286      60.309  79.242 113.420  0.00  0.00      PROA  
ATOM   1221  HB2 LEU P 286      58.807  78.586 113.338  0.00  0.00      PROA  
ATOM   1222  CG  LEU P 286      59.138  79.994 111.688  0.00  0.00      PROA  
ATOM   1223  HG  LEU P 286      58.285  79.620 111.082  0.00  0.00      PROA  
ATOM   1224  CD1 LEU P 286      58.620  81.111 112.587  0.00  0.00      PROA  
ATOM   1225 HD11 LEU P 286      59.243  81.144 113.507  0.00  0.00      PROA  
ATOM   1226 HD12 LEU P 286      57.588  80.811 112.863  0.00  0.00      PROA  
ATOM   1227 HD13 LEU P 286      58.559  82.108 112.101  0.00  0.00      PROA  
ATOM   1228  CD2 LEU P 286      60.201  80.362 110.659  0.00  0.00      PROA  
ATOM   1229 HD21 LEU P 286      59.711  80.735 109.733  0.00  0.00      PROA  
ATOM   1230 HD22 LEU P 286      60.809  79.471 110.396  0.00  0.00      PROA  
ATOM   1231 HD23 LEU P 286      60.922  81.098 111.074  0.00  0.00      PROA  
ATOM   1232  C   LEU P 286      60.472  76.481 113.119  0.00  0.00      PROA  
ATOM   1233  O   LEU P 286      59.583  75.867 113.705  0.00  0.00      PROA  
ATOM   1234  N   ARG P 287      61.767  76.376 113.504  0.00  0.00      PROA  
ATOM   1235  HN  ARG P 287      62.545  76.824 113.071  0.00  0.00      PROA  
ATOM   1236  CA  ARG P 287      62.098  75.446 114.665  0.00  0.00      PROA  
ATOM   1237  HA  ARG P 287      61.559  74.517 114.549  0.00  0.00      PROA  
ATOM   1238  CB  ARG P 287      63.604  75.206 114.667  0.00  0.00      PROA  
ATOM   1239  HB1 ARG P 287      63.819  74.630 115.592  0.00  0.00      PROA  
ATOM   1240  HB2 ARG P 287      64.085  76.202 114.772  0.00  0.00      PROA  
ATOM   1241  CG  ARG P 287      64.161  74.635 113.427  0.00  0.00      PROA  
ATOM   1242  HG1 ARG P 287      64.062  75.442 112.669  0.00  0.00      PROA  
ATOM   1243  HG2 ARG P 287      63.557  73.784 113.047  0.00  0.00      PROA  
ATOM   1244  CD  ARG P 287      65.586  74.111 113.641  0.00  0.00      PROA  
ATOM   1245  HD1 ARG P 287      65.972  73.647 112.708  0.00  0.00      PROA  
ATOM   1246  HD2 ARG P 287      65.491  73.380 114.472  0.00  0.00      PROA  
ATOM   1247  NE  ARG P 287      66.437  75.304 114.040  0.00  0.00      PROA  
ATOM   1248  HE  ARG P 287      66.883  75.189 114.929  0.00  0.00      PROA  
ATOM   1249  CZ  ARG P 287      66.767  76.394 113.319  0.00  0.00      PROA  
ATOM   1250  NH1 ARG P 287      66.354  76.534 112.057  0.00  0.00      PROA  
ATOM   1251 HH11 ARG P 287      66.664  77.316 111.518  0.00  0.00      PROA  
ATOM   1252 HH12 ARG P 287      66.057  75.681 111.626  0.00  0.00      PROA  
ATOM   1253  NH2 ARG P 287      67.504  77.311 113.870  0.00  0.00      PROA  
ATOM   1254 HH21 ARG P 287      67.846  77.227 114.805  0.00  0.00      PROA  
ATOM   1255 HH22 ARG P 287      67.643  78.159 113.358  0.00  0.00      PROA  
ATOM   1256  C   ARG P 287      61.594  75.944 116.010  0.00  0.00      PROA  
ATOM   1257  O   ARG P 287      61.253  77.115 116.174  0.00  0.00      PROA  
ATOM   1258  N   ASP P 288      61.399  75.049 117.046  0.00  0.00      PROA  
ATOM   1259  HN  ASP P 288      61.796  74.135 117.050  0.00  0.00      PROA  
ATOM   1260  CA  ASP P 288      60.663  75.356 118.230  0.00  0.00      PROA  
ATOM   1261  HA  ASP P 288      59.772  75.872 117.905  0.00  0.00      PROA  
ATOM   1262  CB  ASP P 288      60.259  74.076 118.998  0.00  0.00      PROA  
ATOM   1263  HB1 ASP P 288      59.704  74.272 119.940  0.00  0.00      PROA  
ATOM   1264  HB2 ASP P 288      61.123  73.460 119.326  0.00  0.00      PROA  
ATOM   1265  CG  ASP P 288      59.354  73.172 118.183  0.00  0.00      PROA  
ATOM   1266  OD1 ASP P 288      58.507  73.751 117.417  0.00  0.00      PROA  
ATOM   1267  OD2 ASP P 288      59.335  71.932 118.374  0.00  0.00      PROA  
ATOM   1268  C   ASP P 288      61.483  76.256 119.135  0.00  0.00      PROA  
ATOM   1269  O   ASP P 288      60.929  77.049 119.867  0.00  0.00      PROA  
ATOM   1270  N   GLU P 289      62.809  76.262 118.994  0.00  0.00      PROA  
ATOM   1271  HN  GLU P 289      63.283  75.591 118.429  0.00  0.00      PROA  
ATOM   1272  CA  GLU P 289      63.738  77.271 119.392  0.00  0.00      PROA  
ATOM   1273  HA  GLU P 289      63.738  77.348 120.470  0.00  0.00      PROA  
ATOM   1274  CB  GLU P 289      65.147  76.783 118.935  0.00  0.00      PROA  
ATOM   1275  HB1 GLU P 289      65.895  77.594 118.804  0.00  0.00      PROA  
ATOM   1276  HB2 GLU P 289      64.993  76.243 117.976  0.00  0.00      PROA  
ATOM   1277  CG  GLU P 289      65.705  75.800 120.009  0.00  0.00      PROA  
ATOM   1278  HG1 GLU P 289      65.412  74.826 119.563  0.00  0.00      PROA  
ATOM   1279  HG2 GLU P 289      65.236  75.886 121.013  0.00  0.00      PROA  
ATOM   1280  CD  GLU P 289      67.211  75.913 119.967  0.00  0.00      PROA  
ATOM   1281  OE1 GLU P 289      67.885  75.937 118.943  0.00  0.00      PROA  
ATOM   1282  OE2 GLU P 289      67.780  76.173 121.066  0.00  0.00      PROA  
ATOM   1283  C   GLU P 289      63.514  78.655 118.782  0.00  0.00      PROA  
ATOM   1284  O   GLU P 289      63.523  79.643 119.493  0.00  0.00      PROA  
ATOM   1285  N   ILE P 290      63.355  78.780 117.425  0.00  0.00      PROA  
ATOM   1286  HN  ILE P 290      63.237  77.925 116.926  0.00  0.00      PROA  
ATOM   1287  CA  ILE P 290      63.339  80.085 116.805  0.00  0.00      PROA  
ATOM   1288  HA  ILE P 290      63.915  80.852 117.301  0.00  0.00      PROA  
ATOM   1289  CB  ILE P 290      63.786  79.889 115.332  0.00  0.00      PROA  
ATOM   1290  HB  ILE P 290      63.099  79.123 114.908  0.00  0.00      PROA  
ATOM   1291  CG2 ILE P 290      63.690  81.182 114.507  0.00  0.00      PROA  
ATOM   1292 HG21 ILE P 290      63.927  80.921 113.453  0.00  0.00      PROA  
ATOM   1293 HG22 ILE P 290      64.349  82.012 114.841  0.00  0.00      PROA  
ATOM   1294 HG23 ILE P 290      62.659  81.599 114.484  0.00  0.00      PROA  
ATOM   1295  CG1 ILE P 290      65.290  79.343 115.308  0.00  0.00      PROA  
ATOM   1296 HG11 ILE P 290      65.637  79.340 114.253  0.00  0.00      PROA  
ATOM   1297 HG12 ILE P 290      65.339  78.279 115.629  0.00  0.00      PROA  
ATOM   1298  CD  ILE P 290      66.221  80.196 116.186  0.00  0.00      PROA  
ATOM   1299  HD1 ILE P 290      66.092  79.951 117.262  0.00  0.00      PROA  
ATOM   1300  HD2 ILE P 290      66.039  81.287 116.079  0.00  0.00      PROA  
ATOM   1301  HD3 ILE P 290      67.299  80.050 115.961  0.00  0.00      PROA  
ATOM   1302  C   ILE P 290      61.869  80.571 116.931  0.00  0.00      PROA  
ATOM   1303  O   ILE P 290      61.708  81.718 117.309  0.00  0.00      PROA  
ATOM   1304  N   ASN P 291      60.840  79.779 116.884  0.00  0.00      PROA  
ATOM   1305  HN  ASN P 291      60.937  78.813 116.659  0.00  0.00      PROA  
ATOM   1306  CA  ASN P 291      59.456  80.214 117.029  0.00  0.00      PROA  
ATOM   1307  HA  ASN P 291      59.232  80.911 116.235  0.00  0.00      PROA  
ATOM   1308  CB  ASN P 291      58.611  78.923 116.708  0.00  0.00      PROA  
ATOM   1309  HB1 ASN P 291      58.650  78.072 117.421  0.00  0.00      PROA  
ATOM   1310  HB2 ASN P 291      59.017  78.428 115.801  0.00  0.00      PROA  
ATOM   1311  CG  ASN P 291      57.086  79.172 116.391  0.00  0.00      PROA  
ATOM   1312  OD1 ASN P 291      56.657  80.291 116.119  0.00  0.00      PROA  
ATOM   1313  ND2 ASN P 291      56.267  78.061 116.260  0.00  0.00      PROA  
ATOM   1314 HD21 ASN P 291      55.369  78.242 115.860  0.00  0.00      PROA  
ATOM   1315 HD22 ASN P 291      56.636  77.140 116.382  0.00  0.00      PROA  
ATOM   1316  C   ASN P 291      59.248  80.789 118.430  0.00  0.00      PROA  
ATOM   1317  O   ASN P 291      58.652  81.837 118.509  0.00  0.00      PROA  
ATOM   1318  N   LEU P 292      59.797  80.148 119.493  0.00  0.00      PROA  
ATOM   1319  HN  LEU P 292      60.219  79.249 119.411  0.00  0.00      PROA  
ATOM   1320  CA  LEU P 292      59.830  80.676 120.802  0.00  0.00      PROA  
ATOM   1321  HA  LEU P 292      58.802  80.635 121.129  0.00  0.00      PROA  
ATOM   1322  CB  LEU P 292      60.422  79.631 121.774  0.00  0.00      PROA  
ATOM   1323  HB1 LEU P 292      61.404  79.377 121.321  0.00  0.00      PROA  
ATOM   1324  HB2 LEU P 292      59.815  78.701 121.754  0.00  0.00      PROA  
ATOM   1325  CG  LEU P 292      60.405  79.963 123.310  0.00  0.00      PROA  
ATOM   1326  HG  LEU P 292      61.026  80.867 123.485  0.00  0.00      PROA  
ATOM   1327  CD1 LEU P 292      59.013  80.407 123.824  0.00  0.00      PROA  
ATOM   1328 HD11 LEU P 292      58.486  79.430 123.866  0.00  0.00      PROA  
ATOM   1329 HD12 LEU P 292      58.558  81.179 123.168  0.00  0.00      PROA  
ATOM   1330 HD13 LEU P 292      59.029  80.838 124.848  0.00  0.00      PROA  
ATOM   1331  CD2 LEU P 292      61.075  78.816 124.082  0.00  0.00      PROA  
ATOM   1332 HD21 LEU P 292      61.104  78.961 125.183  0.00  0.00      PROA  
ATOM   1333 HD22 LEU P 292      62.172  78.835 123.908  0.00  0.00      PROA  
ATOM   1334 HD23 LEU P 292      60.666  77.814 123.830  0.00  0.00      PROA  
ATOM   1335  C   LEU P 292      60.437  82.011 120.978  0.00  0.00      PROA  
ATOM   1336  O   LEU P 292      59.949  82.803 121.716  0.00  0.00      PROA  
ATOM   1337  N   ALA P 293      61.589  82.371 120.363  0.00  0.00      PROA  
ATOM   1338  HN  ALA P 293      62.154  81.727 119.853  0.00  0.00      PROA  
ATOM   1339  CA  ALA P 293      62.145  83.675 120.318  0.00  0.00      PROA  
ATOM   1340  HA  ALA P 293      62.278  83.990 121.343  0.00  0.00      PROA  
ATOM   1341  CB  ALA P 293      63.534  83.675 119.704  0.00  0.00      PROA  
ATOM   1342  HB1 ALA P 293      64.282  83.024 120.204  0.00  0.00      PROA  
ATOM   1343  HB2 ALA P 293      64.018  84.664 119.855  0.00  0.00      PROA  
ATOM   1344  HB3 ALA P 293      63.595  83.262 118.675  0.00  0.00      PROA  
ATOM   1345  C   ALA P 293      61.379  84.715 119.650  0.00  0.00      PROA  
ATOM   1346  O   ALA P 293      61.284  85.817 120.129  0.00  0.00      PROA  
ATOM   1347  N   LYS P 294      60.800  84.331 118.512  0.00  0.00      PROA  
ATOM   1348  HN  LYS P 294      60.838  83.368 118.255  0.00  0.00      PROA  
ATOM   1349  CA  LYS P 294      60.096  85.315 117.732  0.00  0.00      PROA  
ATOM   1350  HA  LYS P 294      60.744  86.179 117.730  0.00  0.00      PROA  
ATOM   1351  CB  LYS P 294      59.984  84.927 116.238  0.00  0.00      PROA  
ATOM   1352  HB1 LYS P 294      59.291  85.597 115.687  0.00  0.00      PROA  
ATOM   1353  HB2 LYS P 294      59.463  83.950 116.142  0.00  0.00      PROA  
ATOM   1354  CG  LYS P 294      61.329  84.749 115.571  0.00  0.00      PROA  
ATOM   1355  HG1 LYS P 294      61.220  84.459 114.504  0.00  0.00      PROA  
ATOM   1356  HG2 LYS P 294      61.813  83.885 116.072  0.00  0.00      PROA  
ATOM   1357  CD  LYS P 294      62.232  85.981 115.622  0.00  0.00      PROA  
ATOM   1358  HD1 LYS P 294      62.756  86.040 116.600  0.00  0.00      PROA  
ATOM   1359  HD2 LYS P 294      61.542  86.837 115.459  0.00  0.00      PROA  
ATOM   1360  CE  LYS P 294      63.301  85.959 114.520  0.00  0.00      PROA  
ATOM   1361  HE1 LYS P 294      62.876  86.256 113.538  0.00  0.00      PROA  
ATOM   1362  HE2 LYS P 294      63.894  85.023 114.436  0.00  0.00      PROA  
ATOM   1363  NZ  LYS P 294      64.258  87.102 114.744  0.00  0.00      PROA  
ATOM   1364  HZ1 LYS P 294      63.836  88.050 114.667  0.00  0.00      PROA  
ATOM   1365  HZ2 LYS P 294      64.968  87.069 113.985  0.00  0.00      PROA  
ATOM   1366  HZ3 LYS P 294      64.742  87.066 115.664  0.00  0.00      PROA  
ATOM   1367  C   LYS P 294      58.692  85.604 118.434  0.00  0.00      PROA  
ATOM   1368  O   LYS P 294      58.191  86.706 118.380  0.00  0.00      PROA  
ATOM   1369  N   GLN P 295      58.077  84.584 119.130  0.00  0.00      PROA  
ATOM   1370  HN  GLN P 295      58.515  83.692 119.042  0.00  0.00      PROA  
ATOM   1371  CA  GLN P 295      56.946  84.695 120.037  0.00  0.00      PROA  
ATOM   1372  HA  GLN P 295      56.216  85.285 119.503  0.00  0.00      PROA  
ATOM   1373  CB  GLN P 295      56.206  83.346 120.269  0.00  0.00      PROA  
ATOM   1374  HB1 GLN P 295      55.369  83.401 120.998  0.00  0.00      PROA  
ATOM   1375  HB2 GLN P 295      56.947  82.672 120.749  0.00  0.00      PROA  
ATOM   1376  CG  GLN P 295      55.546  82.701 118.960  0.00  0.00      PROA  
ATOM   1377  HG1 GLN P 295      55.016  81.788 119.307  0.00  0.00      PROA  
ATOM   1378  HG2 GLN P 295      56.351  82.484 118.226  0.00  0.00      PROA  
ATOM   1379  CD  GLN P 295      54.524  83.556 118.197  0.00  0.00      PROA  
ATOM   1380  OE1 GLN P 295      54.536  83.833 117.013  0.00  0.00      PROA  
ATOM   1381  NE2 GLN P 295      53.498  83.997 119.005  0.00  0.00      PROA  
ATOM   1382 HE21 GLN P 295      52.685  84.301 118.509  0.00  0.00      PROA  
ATOM   1383 HE22 GLN P 295      53.475  83.884 119.999  0.00  0.00      PROA  
ATOM   1384  C   GLN P 295      57.313  85.352 121.347  0.00  0.00      PROA  
ATOM   1385  O   GLN P 295      56.575  86.241 121.795  0.00  0.00      PROA  
ATOM   1386  N   GLU P 296      58.516  85.143 121.929  0.00  0.00      PROA  
ATOM   1387  HN  GLU P 296      59.121  84.445 121.556  0.00  0.00      PROA  
ATOM   1388  CA  GLU P 296      58.962  85.929 123.103  0.00  0.00      PROA  
ATOM   1389  HA  GLU P 296      58.221  85.871 123.886  0.00  0.00      PROA  
ATOM   1390  CB  GLU P 296      60.196  85.255 123.811  0.00  0.00      PROA  
ATOM   1391  HB1 GLU P 296      60.624  86.059 124.447  0.00  0.00      PROA  
ATOM   1392  HB2 GLU P 296      60.872  84.999 122.967  0.00  0.00      PROA  
ATOM   1393  CG  GLU P 296      59.660  84.107 124.685  0.00  0.00      PROA  
ATOM   1394  HG1 GLU P 296      59.270  83.212 124.155  0.00  0.00      PROA  
ATOM   1395  HG2 GLU P 296      58.775  84.529 125.208  0.00  0.00      PROA  
ATOM   1396  CD  GLU P 296      60.712  83.707 125.753  0.00  0.00      PROA  
ATOM   1397  OE1 GLU P 296      61.800  84.349 125.841  0.00  0.00      PROA  
ATOM   1398  OE2 GLU P 296      60.537  82.713 126.469  0.00  0.00      PROA  
ATOM   1399  C   GLU P 296      59.229  87.398 122.792  0.00  0.00      PROA  
ATOM   1400  O   GLU P 296      58.806  88.282 123.492  0.00  0.00      PROA  
ATOM   1401  N   ALA P 297      59.909  87.741 121.687  0.00  0.00      PROA  
ATOM   1402  HN  ALA P 297      60.332  86.980 121.201  0.00  0.00      PROA  
ATOM   1403  CA  ALA P 297      59.951  89.032 121.112  0.00  0.00      PROA  
ATOM   1404  HA  ALA P 297      60.394  89.596 121.920  0.00  0.00      PROA  
ATOM   1405  CB  ALA P 297      61.094  89.206 120.050  0.00  0.00      PROA  
ATOM   1406  HB1 ALA P 297      61.040  88.573 119.139  0.00  0.00      PROA  
ATOM   1407  HB2 ALA P 297      62.096  89.150 120.526  0.00  0.00      PROA  
ATOM   1408  HB3 ALA P 297      61.035  90.249 119.673  0.00  0.00      PROA  
ATOM   1409  C   ALA P 297      58.577  89.693 120.785  0.00  0.00      PROA  
ATOM   1410  O   ALA P 297      58.360  90.805 121.160  0.00  0.00      PROA  
ATOM   1411  N   GLN P 298      57.540  89.058 120.177  0.00  0.00      PROA  
ATOM   1412  HN  GLN P 298      57.767  88.163 119.799  0.00  0.00      PROA  
ATOM   1413  CA  GLN P 298      56.165  89.544 120.000  0.00  0.00      PROA  
ATOM   1414  HA  GLN P 298      56.445  90.529 119.654  0.00  0.00      PROA  
ATOM   1415  CB  GLN P 298      55.490  88.566 118.963  0.00  0.00      PROA  
ATOM   1416  HB1 GLN P 298      55.591  87.543 119.384  0.00  0.00      PROA  
ATOM   1417  HB2 GLN P 298      56.196  88.566 118.105  0.00  0.00      PROA  
ATOM   1418  CG  GLN P 298      54.028  88.895 118.554  0.00  0.00      PROA  
ATOM   1419  HG1 GLN P 298      53.412  88.804 119.475  0.00  0.00      PROA  
ATOM   1420  HG2 GLN P 298      53.650  88.222 117.755  0.00  0.00      PROA  
ATOM   1421  CD  GLN P 298      53.783  90.291 117.981  0.00  0.00      PROA  
ATOM   1422  OE1 GLN P 298      54.744  90.906 117.483  0.00  0.00      PROA  
ATOM   1423  NE2 GLN P 298      52.605  90.882 118.211  0.00  0.00      PROA  
ATOM   1424 HE21 GLN P 298      51.784  90.382 118.488  0.00  0.00      PROA  
ATOM   1425 HE22 GLN P 298      52.528  91.733 117.690  0.00  0.00      PROA  
ATOM   1426  C   GLN P 298      55.417  89.750 121.264  0.00  0.00      PROA  
ATOM   1427  O   GLN P 298      54.665  90.709 121.337  0.00  0.00      PROA  
ATOM   1428  N   ARG P 299      55.539  88.803 122.248  0.00  0.00      PROA  
ATOM   1429  HN  ARG P 299      56.120  88.002 122.119  0.00  0.00      PROA  
ATOM   1430  CA  ARG P 299      55.076  89.029 123.574  0.00  0.00      PROA  
ATOM   1431  HA  ARG P 299      54.029  89.270 123.465  0.00  0.00      PROA  
ATOM   1432  CB  ARG P 299      55.139  87.674 124.305  0.00  0.00      PROA  
ATOM   1433  HB1 ARG P 299      56.190  87.527 124.631  0.00  0.00      PROA  
ATOM   1434  HB2 ARG P 299      54.708  87.001 123.534  0.00  0.00      PROA  
ATOM   1435  CG  ARG P 299      54.193  87.678 125.582  0.00  0.00      PROA  
ATOM   1436  HG1 ARG P 299      53.175  87.826 125.162  0.00  0.00      PROA  
ATOM   1437  HG2 ARG P 299      54.414  88.607 126.150  0.00  0.00      PROA  
ATOM   1438  CD  ARG P 299      54.222  86.416 126.390  0.00  0.00      PROA  
ATOM   1439  HD1 ARG P 299      53.948  85.464 125.888  0.00  0.00      PROA  
ATOM   1440  HD2 ARG P 299      53.473  86.430 127.210  0.00  0.00      PROA  
ATOM   1441  NE  ARG P 299      55.561  86.256 126.983  0.00  0.00      PROA  
ATOM   1442  HE  ARG P 299      56.009  87.085 127.319  0.00  0.00      PROA  
ATOM   1443  CZ  ARG P 299      56.266  85.158 127.051  0.00  0.00      PROA  
ATOM   1444  NH1 ARG P 299      55.956  84.001 126.598  0.00  0.00      PROA  
ATOM   1445 HH11 ARG P 299      56.537  83.190 126.654  0.00  0.00      PROA  
ATOM   1446 HH12 ARG P 299      55.039  83.842 126.230  0.00  0.00      PROA  
ATOM   1447  NH2 ARG P 299      57.430  85.234 127.658  0.00  0.00      PROA  
ATOM   1448 HH21 ARG P 299      57.884  84.358 127.826  0.00  0.00      PROA  
ATOM   1449 HH22 ARG P 299      57.830  86.107 127.934  0.00  0.00      PROA  
ATOM   1450  C   ARG P 299      55.669  90.190 124.330  0.00  0.00      PROA  
ATOM   1451  O   ARG P 299      54.975  90.922 125.003  0.00  0.00      PROA  
ATOM   1452  N   LEU P 300      57.000  90.252 124.273  0.00  0.00      PROA  
ATOM   1453  HN  LEU P 300      57.468  89.555 123.735  0.00  0.00      PROA  
ATOM   1454  CA  LEU P 300      57.775  91.327 124.990  0.00  0.00      PROA  
ATOM   1455  HA  LEU P 300      57.491  91.152 126.018  0.00  0.00      PROA  
ATOM   1456  CB  LEU P 300      59.270  91.043 124.847  0.00  0.00      PROA  
ATOM   1457  HB1 LEU P 300      59.453  90.972 123.754  0.00  0.00      PROA  
ATOM   1458  HB2 LEU P 300      59.423  90.008 125.221  0.00  0.00      PROA  
ATOM   1459  CG  LEU P 300      60.249  91.942 125.620  0.00  0.00      PROA  
ATOM   1460  HG  LEU P 300      60.259  92.984 125.234  0.00  0.00      PROA  
ATOM   1461  CD1 LEU P 300      59.857  91.746 127.128  0.00  0.00      PROA  
ATOM   1462 HD11 LEU P 300      60.766  91.894 127.749  0.00  0.00      PROA  
ATOM   1463 HD12 LEU P 300      59.479  90.727 127.356  0.00  0.00      PROA  
ATOM   1464 HD13 LEU P 300      59.047  92.429 127.463  0.00  0.00      PROA  
ATOM   1465  CD2 LEU P 300      61.756  91.408 125.459  0.00  0.00      PROA  
ATOM   1466 HD21 LEU P 300      62.305  91.633 126.398  0.00  0.00      PROA  
ATOM   1467 HD22 LEU P 300      62.208  91.768 124.510  0.00  0.00      PROA  
ATOM   1468 HD23 LEU P 300      61.821  90.299 125.425  0.00  0.00      PROA  
ATOM   1469  C   LEU P 300      57.445  92.728 124.593  0.00  0.00      PROA  
ATOM   1470  O   LEU P 300      57.377  93.576 125.469  0.00  0.00      PROA  
ATOM   1471  N   LYS P 301      57.296  92.974 123.250  0.00  0.00      PROA  
ATOM   1472  HN  LYS P 301      57.457  92.330 122.506  0.00  0.00      PROA  
ATOM   1473  CA  LYS P 301      56.828  94.195 122.734  0.00  0.00      PROA  
ATOM   1474  HA  LYS P 301      57.494  95.030 122.892  0.00  0.00      PROA  
ATOM   1475  CB  LYS P 301      56.817  94.063 121.204  0.00  0.00      PROA  
ATOM   1476  HB1 LYS P 301      56.208  94.916 120.834  0.00  0.00      PROA  
ATOM   1477  HB2 LYS P 301      56.359  93.084 120.949  0.00  0.00      PROA  
ATOM   1478  CG  LYS P 301      58.197  94.175 120.443  0.00  0.00      PROA  
ATOM   1479  HG1 LYS P 301      58.876  93.405 120.867  0.00  0.00      PROA  
ATOM   1480  HG2 LYS P 301      58.701  95.152 120.602  0.00  0.00      PROA  
ATOM   1481  CD  LYS P 301      58.005  94.047 118.909  0.00  0.00      PROA  
ATOM   1482  HD1 LYS P 301      58.999  94.259 118.459  0.00  0.00      PROA  
ATOM   1483  HD2 LYS P 301      57.212  94.740 118.558  0.00  0.00      PROA  
ATOM   1484  CE  LYS P 301      57.543  92.662 118.346  0.00  0.00      PROA  
ATOM   1485  HE1 LYS P 301      56.519  92.542 118.760  0.00  0.00      PROA  
ATOM   1486  HE2 LYS P 301      58.123  91.801 118.739  0.00  0.00      PROA  
ATOM   1487  NZ  LYS P 301      57.464  92.636 116.902  0.00  0.00      PROA  
ATOM   1488  HZ1 LYS P 301      58.368  92.803 116.415  0.00  0.00      PROA  
ATOM   1489  HZ2 LYS P 301      56.739  93.303 116.568  0.00  0.00      PROA  
ATOM   1490  HZ3 LYS P 301      57.123  91.704 116.593  0.00  0.00      PROA  
ATOM   1491  C   LYS P 301      55.385  94.605 123.326  0.00  0.00      PROA  
ATOM   1492  O   LYS P 301      55.147  95.754 123.804  0.00  0.00      PROA  
ATOM   1493  N   GLU P 302      54.315  93.738 123.404  0.00  0.00      PROA  
ATOM   1494  HN  GLU P 302      54.326  92.817 123.022  0.00  0.00      PROA  
ATOM   1495  CA  GLU P 302      53.151  94.122 124.108  0.00  0.00      PROA  
ATOM   1496  HA  GLU P 302      52.859  95.092 123.732  0.00  0.00      PROA  
ATOM   1497  CB  GLU P 302      51.943  93.278 123.745  0.00  0.00      PROA  
ATOM   1498  HB1 GLU P 302      51.773  93.315 122.648  0.00  0.00      PROA  
ATOM   1499  HB2 GLU P 302      51.055  93.794 124.170  0.00  0.00      PROA  
ATOM   1500  CG  GLU P 302      51.941  91.777 124.152  0.00  0.00      PROA  
ATOM   1501  HG1 GLU P 302      52.029  91.846 125.257  0.00  0.00      PROA  
ATOM   1502  HG2 GLU P 302      52.874  91.383 123.693  0.00  0.00      PROA  
ATOM   1503  CD  GLU P 302      50.729  90.999 123.803  0.00  0.00      PROA  
ATOM   1504  OE1 GLU P 302      50.237  90.929 122.642  0.00  0.00      PROA  
ATOM   1505  OE2 GLU P 302      50.053  90.475 124.741  0.00  0.00      PROA  
ATOM   1506  C   GLU P 302      53.286  94.350 125.606  0.00  0.00      PROA  
ATOM   1507  O   GLU P 302      52.834  95.330 126.197  0.00  0.00      PROA  
ATOM   1508  N   LEU P 303      54.089  93.494 126.282  0.00  0.00      PROA  
ATOM   1509  HN  LEU P 303      54.613  92.771 125.838  0.00  0.00      PROA  
ATOM   1510  CA  LEU P 303      54.537  93.637 127.690  0.00  0.00      PROA  
ATOM   1511  HA  LEU P 303      53.717  93.732 128.386  0.00  0.00      PROA  
ATOM   1512  CB  LEU P 303      55.524  92.485 128.164  0.00  0.00      PROA  
ATOM   1513  HB1 LEU P 303      56.557  92.607 127.773  0.00  0.00      PROA  
ATOM   1514  HB2 LEU P 303      55.064  91.510 127.897  0.00  0.00      PROA  
ATOM   1515  CG  LEU P 303      55.758  92.457 129.716  0.00  0.00      PROA  
ATOM   1516  HG  LEU P 303      56.362  93.334 130.036  0.00  0.00      PROA  
ATOM   1517  CD1 LEU P 303      54.454  92.472 130.485  0.00  0.00      PROA  
ATOM   1518 HD11 LEU P 303      53.916  93.429 130.313  0.00  0.00      PROA  
ATOM   1519 HD12 LEU P 303      54.566  92.414 131.589  0.00  0.00      PROA  
ATOM   1520 HD13 LEU P 303      53.777  91.656 130.152  0.00  0.00      PROA  
ATOM   1521  CD2 LEU P 303      56.522  91.167 130.092  0.00  0.00      PROA  
ATOM   1522 HD21 LEU P 303      56.727  91.149 131.184  0.00  0.00      PROA  
ATOM   1523 HD22 LEU P 303      57.500  91.153 129.566  0.00  0.00      PROA  
ATOM   1524 HD23 LEU P 303      55.917  90.268 129.848  0.00  0.00      PROA  
ATOM   1525  C   LEU P 303      55.230  95.002 127.841  0.00  0.00      PROA  
ATOM   1526  O   LEU P 303      54.982  95.682 128.848  0.00  0.00      PROA  
ATOM   1527  N   ARG P 304      56.061  95.479 126.921  0.00  0.00      PROA  
ATOM   1528  HN  ARG P 304      56.215  94.840 126.171  0.00  0.00      PROA  
ATOM   1529  CA  ARG P 304      56.674  96.824 126.899  0.00  0.00      PROA  
ATOM   1530  HA  ARG P 304      56.963  97.084 127.907  0.00  0.00      PROA  
ATOM   1531  CB  ARG P 304      57.828  96.859 125.814  0.00  0.00      PROA  
ATOM   1532  HB1 ARG P 304      58.033  97.877 125.419  0.00  0.00      PROA  
ATOM   1533  HB2 ARG P 304      57.462  96.158 125.034  0.00  0.00      PROA  
ATOM   1534  CG  ARG P 304      59.193  96.272 126.289  0.00  0.00      PROA  
ATOM   1535  HG1 ARG P 304      59.005  95.337 126.858  0.00  0.00      PROA  
ATOM   1536  HG2 ARG P 304      59.644  97.109 126.865  0.00  0.00      PROA  
ATOM   1537  CD  ARG P 304      60.214  95.938 125.176  0.00  0.00      PROA  
ATOM   1538  HD1 ARG P 304      60.478  96.882 124.653  0.00  0.00      PROA  
ATOM   1539  HD2 ARG P 304      59.839  95.210 124.425  0.00  0.00      PROA  
ATOM   1540  NE  ARG P 304      61.436  95.336 125.770  0.00  0.00      PROA  
ATOM   1541  HE  ARG P 304      61.449  95.238 126.765  0.00  0.00      PROA  
ATOM   1542  CZ  ARG P 304      62.591  95.260 125.078  0.00  0.00      PROA  
ATOM   1543  NH1 ARG P 304      62.729  95.599 123.837  0.00  0.00      PROA  
ATOM   1544 HH11 ARG P 304      62.020  96.131 123.374  0.00  0.00      PROA  
ATOM   1545 HH12 ARG P 304      63.657  95.610 123.465  0.00  0.00      PROA  
ATOM   1546  NH2 ARG P 304      63.606  94.580 125.695  0.00  0.00      PROA  
ATOM   1547 HH21 ARG P 304      63.442  94.001 126.494  0.00  0.00      PROA  
ATOM   1548 HH22 ARG P 304      64.570  94.843 125.666  0.00  0.00      PROA  
ATOM   1549  C   ARG P 304      55.778  97.996 126.706  0.00  0.00      PROA  
ATOM   1550  O   ARG P 304      55.897  99.030 127.346  0.00  0.00      PROA  
ATOM   1551  N   GLU P 305      54.874  97.901 125.756  0.00  0.00      PROA  
ATOM   1552  HN  GLU P 305      54.803  97.105 125.157  0.00  0.00      PROA  
ATOM   1553  CA  GLU P 305      54.054  99.123 125.395  0.00  0.00      PROA  
ATOM   1554  HA  GLU P 305      54.664 100.016 125.407  0.00  0.00      PROA  
ATOM   1555  CB  GLU P 305      53.657  99.016 123.893  0.00  0.00      PROA  
ATOM   1556  HB1 GLU P 305      52.772  99.668 123.733  0.00  0.00      PROA  
ATOM   1557  HB2 GLU P 305      53.416  97.946 123.714  0.00  0.00      PROA  
ATOM   1558  CG  GLU P 305      54.668  99.486 122.860  0.00  0.00      PROA  
ATOM   1559  HG1 GLU P 305      55.496  98.784 123.101  0.00  0.00      PROA  
ATOM   1560  HG2 GLU P 305      55.119 100.490 123.015  0.00  0.00      PROA  
ATOM   1561  CD  GLU P 305      54.283  99.398 121.391  0.00  0.00      PROA  
ATOM   1562  OE1 GLU P 305      54.984  99.970 120.550  0.00  0.00      PROA  
ATOM   1563  OE2 GLU P 305      53.241  98.725 121.097  0.00  0.00      PROA  
ATOM   1564  C   GLU P 305      52.892  99.421 126.232  0.00  0.00      PROA  
ATOM   1565  O   GLU P 305      52.335 100.519 126.254  0.00  0.00      PROA  
ATOM   1566  N   GLY P 306      52.534  98.303 126.936  0.00  0.00      PROA  
ATOM   1567  HN  GLY P 306      53.096  97.480 126.920  0.00  0.00      PROA  
ATOM   1568  CA  GLY P 306      51.279  98.152 127.685  0.00  0.00      PROA  
ATOM   1569  HA1 GLY P 306      51.045  98.961 128.361  0.00  0.00      PROA  
ATOM   1570  HA2 GLY P 306      51.385  97.221 128.222  0.00  0.00      PROA  
ATOM   1571  C   GLY P 306      50.053  97.866 126.837  0.00  0.00      PROA  
ATOM   1572  O   GLY P 306      49.853  98.241 125.703  0.00  0.00      PROA  
ATOM   1573  N   THR P 307      49.064  97.173 127.451  0.00  0.00      PROA  
ATOM   1574  HN  THR P 307      49.090  97.111 128.446  0.00  0.00      PROA  
ATOM   1575  CA  THR P 307      47.965  96.644 126.624  0.00  0.00      PROA  
ATOM   1576  HA  THR P 307      48.405  96.110 125.795  0.00  0.00      PROA  
ATOM   1577  CB  THR P 307      47.336  95.526 127.509  0.00  0.00      PROA  
ATOM   1578  HB  THR P 307      48.172  94.930 127.932  0.00  0.00      PROA  
ATOM   1579  OG1 THR P 307      46.474  94.689 126.706  0.00  0.00      PROA  
ATOM   1580  HG1 THR P 307      47.071  94.260 126.089  0.00  0.00      PROA  
ATOM   1581  CG2 THR P 307      46.436  96.126 128.622  0.00  0.00      PROA  
ATOM   1582 HG21 THR P 307      46.969  96.950 129.142  0.00  0.00      PROA  
ATOM   1583 HG22 THR P 307      46.103  95.293 129.277  0.00  0.00      PROA  
ATOM   1584 HG23 THR P 307      45.572  96.639 128.149  0.00  0.00      PROA  
ATOM   1585  C   THR P 307      47.039  97.659 126.002  0.00  0.00      PROA  
ATOM   1586  O   THR P 307      46.649  98.651 126.624  0.00  0.00      PROA  
ATOM   1587  N   GLU P 308      46.599  97.408 124.778  0.00  0.00      PROA  
ATOM   1588  HN  GLU P 308      46.745  96.484 124.434  0.00  0.00      PROA  
ATOM   1589  CA  GLU P 308      45.915  98.322 123.863  0.00  0.00      PROA  
ATOM   1590  HA  GLU P 308      46.260  99.289 124.201  0.00  0.00      PROA  
ATOM   1591  CB  GLU P 308      46.385  98.026 122.418  0.00  0.00      PROA  
ATOM   1592  HB1 GLU P 308      45.753  98.618 121.722  0.00  0.00      PROA  
ATOM   1593  HB2 GLU P 308      46.346  96.920 122.321  0.00  0.00      PROA  
ATOM   1594  CG  GLU P 308      47.841  98.459 122.147  0.00  0.00      PROA  
ATOM   1595  HG1 GLU P 308      48.551  98.048 122.897  0.00  0.00      PROA  
ATOM   1596  HG2 GLU P 308      47.860  99.561 122.290  0.00  0.00      PROA  
ATOM   1597  CD  GLU P 308      48.246  98.193 120.729  0.00  0.00      PROA  
ATOM   1598  OE1 GLU P 308      47.624  97.286 120.068  0.00  0.00      PROA  
ATOM   1599  OE2 GLU P 308      49.260  98.837 120.240  0.00  0.00      PROA  
ATOM   1600  C   GLU P 308      44.387  98.223 123.858  0.00  0.00      PROA  
ATOM   1601  O   GLU P 308      43.696  97.228 124.171  0.00  0.00      PROA  
ATOM   1602  N   ASN P 309      43.731  99.388 123.649  0.00  0.00      PROA  
ATOM   1603  HN  ASN P 309      44.243 100.230 123.502  0.00  0.00      PROA  
ATOM   1604  CA  ASN P 309      42.251  99.542 123.874  0.00  0.00      PROA  
ATOM   1605  HA  ASN P 309      41.876  98.733 124.484  0.00  0.00      PROA  
ATOM   1606  CB  ASN P 309      41.984 100.865 124.637  0.00  0.00      PROA  
ATOM   1607  HB1 ASN P 309      40.895 101.053 124.755  0.00  0.00      PROA  
ATOM   1608  HB2 ASN P 309      42.505 101.617 124.008  0.00  0.00      PROA  
ATOM   1609  CG  ASN P 309      42.668 100.839 125.982  0.00  0.00      PROA  
ATOM   1610  OD1 ASN P 309      43.298  99.923 126.510  0.00  0.00      PROA  
ATOM   1611  ND2 ASN P 309      42.316 101.934 126.769  0.00  0.00      PROA  
ATOM   1612 HD21 ASN P 309      42.607 101.841 127.721  0.00  0.00      PROA  
ATOM   1613 HD22 ASN P 309      41.724 102.685 126.476  0.00  0.00      PROA  
ATOM   1614  C   ASN P 309      41.391  99.647 122.588  0.00  0.00      PROA  
ATOM   1615  O   ASN P 309      40.256 100.052 122.554  0.00  0.00      PROA  
ATOM   1616  N   GLU P 310      41.965  99.041 121.451  0.00  0.00      PROA  
ATOM   1617  HN  GLU P 310      42.833  98.554 121.509  0.00  0.00      PROA  
ATOM   1618  CA  GLU P 310      41.369  98.859 120.123  0.00  0.00      PROA  
ATOM   1619  HA  GLU P 310      41.519  99.837 119.690  0.00  0.00      PROA  
ATOM   1620  CB  GLU P 310      42.303  97.839 119.395  0.00  0.00      PROA  
ATOM   1621  HB1 GLU P 310      42.258  96.929 120.031  0.00  0.00      PROA  
ATOM   1622  HB2 GLU P 310      43.322  98.271 119.500  0.00  0.00      PROA  
ATOM   1623  CG  GLU P 310      41.886  97.509 117.939  0.00  0.00      PROA  
ATOM   1624  HG1 GLU P 310      41.854  98.443 117.339  0.00  0.00      PROA  
ATOM   1625  HG2 GLU P 310      40.830  97.171 117.998  0.00  0.00      PROA  
ATOM   1626  CD  GLU P 310      42.684  96.409 117.210  0.00  0.00      PROA  
ATOM   1627  OE1 GLU P 310      42.082  95.486 116.539  0.00  0.00      PROA  
ATOM   1628  OE2 GLU P 310      43.917  96.438 117.351  0.00  0.00      PROA  
ATOM   1629  C   GLU P 310      39.909  98.532 120.042  0.00  0.00      PROA  
ATOM   1630  O   GLU P 310      39.132  99.384 119.663  0.00  0.00      PROA  
ATOM   1631  N   ARG P 311      39.397  97.318 120.414  0.00  0.00      PROA  
ATOM   1632  HN  ARG P 311      40.036  96.589 120.647  0.00  0.00      PROA  
ATOM   1633  CA  ARG P 311      38.055  96.962 120.419  0.00  0.00      PROA  
ATOM   1634  HA  ARG P 311      37.585  97.125 119.461  0.00  0.00      PROA  
ATOM   1635  CB  ARG P 311      37.928  95.495 120.813  0.00  0.00      PROA  
ATOM   1636  HB1 ARG P 311      36.861  95.183 120.806  0.00  0.00      PROA  
ATOM   1637  HB2 ARG P 311      38.292  95.455 121.862  0.00  0.00      PROA  
ATOM   1638  CG  ARG P 311      38.728  94.501 120.074  0.00  0.00      PROA  
ATOM   1639  HG1 ARG P 311      39.774  94.502 120.449  0.00  0.00      PROA  
ATOM   1640  HG2 ARG P 311      38.749  94.831 119.014  0.00  0.00      PROA  
ATOM   1641  CD  ARG P 311      38.169  93.106 120.143  0.00  0.00      PROA  
ATOM   1642  HD1 ARG P 311      37.131  93.091 119.747  0.00  0.00      PROA  
ATOM   1643  HD2 ARG P 311      38.153  92.759 121.198  0.00  0.00      PROA  
ATOM   1644  NE  ARG P 311      39.031  92.234 119.351  0.00  0.00      PROA  
ATOM   1645  HE  ARG P 311      39.592  92.753 118.707  0.00  0.00      PROA  
ATOM   1646  CZ  ARG P 311      38.741  91.045 118.919  0.00  0.00      PROA  
ATOM   1647  NH1 ARG P 311      37.699  90.374 119.427  0.00  0.00      PROA  
ATOM   1648 HH11 ARG P 311      36.959  90.886 119.863  0.00  0.00      PROA  
ATOM   1649 HH12 ARG P 311      37.426  89.569 118.901  0.00  0.00      PROA  
ATOM   1650  NH2 ARG P 311      39.490  90.255 118.077  0.00  0.00      PROA  
ATOM   1651 HH21 ARG P 311      40.325  90.643 117.687  0.00  0.00      PROA  
ATOM   1652 HH22 ARG P 311      39.071  89.377 117.848  0.00  0.00      PROA  
ATOM   1653  C   ARG P 311      37.103  97.651 121.339  0.00  0.00      PROA  
ATOM   1654  O   ARG P 311      36.041  98.100 120.955  0.00  0.00      PROA  
ATOM   1655  N   SER P 312      37.520  97.932 122.573  0.00  0.00      PROA  
ATOM   1656  HN  SER P 312      38.457  97.737 122.850  0.00  0.00      PROA  
ATOM   1657  CA  SER P 312      36.778  98.645 123.601  0.00  0.00      PROA  
ATOM   1658  HA  SER P 312      35.841  98.115 123.693  0.00  0.00      PROA  
ATOM   1659  CB  SER P 312      37.410  98.521 125.013  0.00  0.00      PROA  
ATOM   1660  HB1 SER P 312      37.478  97.418 125.130  0.00  0.00      PROA  
ATOM   1661  HB2 SER P 312      36.736  98.942 125.790  0.00  0.00      PROA  
ATOM   1662  OG  SER P 312      38.736  98.999 125.071  0.00  0.00      PROA  
ATOM   1663  HG1 SER P 312      39.417  98.591 124.530  0.00  0.00      PROA  
ATOM   1664  C   SER P 312      36.405 100.055 123.336  0.00  0.00      PROA  
ATOM   1665  O   SER P 312      35.339 100.539 123.727  0.00  0.00      PROA  
ATOM   1666  N   ARG P 313      37.115 100.806 122.519  0.00  0.00      PROA  
ATOM   1667  HN  ARG P 313      38.010 100.540 122.168  0.00  0.00      PROA  
ATOM   1668  CA  ARG P 313      36.638 102.095 122.072  0.00  0.00      PROA  
ATOM   1669  HA  ARG P 313      36.163 102.627 122.884  0.00  0.00      PROA  
ATOM   1670  CB  ARG P 313      37.900 103.001 121.702  0.00  0.00      PROA  
ATOM   1671  HB1 ARG P 313      37.538 103.955 121.264  0.00  0.00      PROA  
ATOM   1672  HB2 ARG P 313      38.347 102.545 120.793  0.00  0.00      PROA  
ATOM   1673  CG  ARG P 313      38.825 103.342 122.859  0.00  0.00      PROA  
ATOM   1674  HG1 ARG P 313      39.036 102.447 123.482  0.00  0.00      PROA  
ATOM   1675  HG2 ARG P 313      38.263 104.106 123.438  0.00  0.00      PROA  
ATOM   1676  CD  ARG P 313      40.256 103.838 122.341  0.00  0.00      PROA  
ATOM   1677  HD1 ARG P 313      40.043 104.673 121.640  0.00  0.00      PROA  
ATOM   1678  HD2 ARG P 313      40.722 102.972 121.824  0.00  0.00      PROA  
ATOM   1679  NE  ARG P 313      40.938 104.224 123.611  0.00  0.00      PROA  
ATOM   1680  HE  ARG P 313      40.403 104.129 124.450  0.00  0.00      PROA  
ATOM   1681  CZ  ARG P 313      42.225 104.549 123.589  0.00  0.00      PROA  
ATOM   1682  NH1 ARG P 313      42.766 104.616 122.421  0.00  0.00      PROA  
ATOM   1683 HH11 ARG P 313      42.271 104.333 121.599  0.00  0.00      PROA  
ATOM   1684 HH12 ARG P 313      43.746 104.804 122.349  0.00  0.00      PROA  
ATOM   1685  NH2 ARG P 313      42.876 104.854 124.695  0.00  0.00      PROA  
ATOM   1686 HH21 ARG P 313      42.333 104.701 125.520  0.00  0.00      PROA  
ATOM   1687 HH22 ARG P 313      43.869 104.983 124.702  0.00  0.00      PROA  
ATOM   1688  C   ARG P 313      35.648 102.058 120.899  0.00  0.00      PROA  
ATOM   1689  O   ARG P 313      34.963 103.010 120.598  0.00  0.00      PROA  
ATOM   1690  N   GLN P 314      35.485 100.834 120.232  0.00  0.00      PROA  
ATOM   1691  HN  GLN P 314      36.016 100.027 120.478  0.00  0.00      PROA  
ATOM   1692  CA  GLN P 314      34.584 100.665 119.135  0.00  0.00      PROA  
ATOM   1693  HA  GLN P 314      34.165 101.578 118.737  0.00  0.00      PROA  
ATOM   1694  CB  GLN P 314      35.190  99.922 117.909  0.00  0.00      PROA  
ATOM   1695  HB1 GLN P 314      34.429  99.884 117.100  0.00  0.00      PROA  
ATOM   1696  HB2 GLN P 314      35.473  98.864 118.099  0.00  0.00      PROA  
ATOM   1697  CG  GLN P 314      36.479 100.664 117.257  0.00  0.00      PROA  
ATOM   1698  HG1 GLN P 314      36.668 100.242 116.247  0.00  0.00      PROA  
ATOM   1699  HG2 GLN P 314      37.370 100.335 117.834  0.00  0.00      PROA  
ATOM   1700  CD  GLN P 314      36.414 102.208 117.210  0.00  0.00      PROA  
ATOM   1701  OE1 GLN P 314      36.736 102.989 118.045  0.00  0.00      PROA  
ATOM   1702  NE2 GLN P 314      35.874 102.719 116.065  0.00  0.00      PROA  
ATOM   1703 HE21 GLN P 314      35.467 102.146 115.354  0.00  0.00      PROA  
ATOM   1704 HE22 GLN P 314      35.967 103.688 115.838  0.00  0.00      PROA  
ATOM   1705  C   GLN P 314      33.357  99.921 119.600  0.00  0.00      PROA  
ATOM   1706  O   GLN P 314      32.371  99.825 118.892  0.00  0.00      PROA  
ATOM   1707  N   LYS P 315      33.453  99.322 120.805  0.00  0.00      PROA  
ATOM   1708  HN  LYS P 315      34.377  99.281 121.178  0.00  0.00      PROA  
ATOM   1709  CA  LYS P 315      32.420  98.628 121.468  0.00  0.00      PROA  
ATOM   1710  HA  LYS P 315      32.772  98.442 122.473  0.00  0.00      PROA  
ATOM   1711  CB  LYS P 315      31.069  99.346 121.620  0.00  0.00      PROA  
ATOM   1712  HB1 LYS P 315      30.391  98.649 122.157  0.00  0.00      PROA  
ATOM   1713  HB2 LYS P 315      30.637  99.570 120.621  0.00  0.00      PROA  
ATOM   1714  CG  LYS P 315      31.225 100.533 122.540  0.00  0.00      PROA  
ATOM   1715  HG1 LYS P 315      31.741 101.329 121.961  0.00  0.00      PROA  
ATOM   1716  HG2 LYS P 315      31.854 100.245 123.409  0.00  0.00      PROA  
ATOM   1717  CD  LYS P 315      29.914 100.964 123.175  0.00  0.00      PROA  
ATOM   1718  HD1 LYS P 315      29.350 100.146 123.670  0.00  0.00      PROA  
ATOM   1719  HD2 LYS P 315      29.305 101.232 122.286  0.00  0.00      PROA  
ATOM   1720  CE  LYS P 315      30.023 102.261 124.017  0.00  0.00      PROA  
ATOM   1721  HE1 LYS P 315      29.006 102.639 124.255  0.00  0.00      PROA  
ATOM   1722  HE2 LYS P 315      30.637 103.056 123.542  0.00  0.00      PROA  
ATOM   1723  NZ  LYS P 315      30.677 101.915 125.284  0.00  0.00      PROA  
ATOM   1724  HZ1 LYS P 315      30.434 100.929 125.508  0.00  0.00      PROA  
ATOM   1725  HZ2 LYS P 315      30.186 102.555 125.941  0.00  0.00      PROA  
ATOM   1726  HZ3 LYS P 315      31.707 102.054 125.276  0.00  0.00      PROA  
ATOM   1727  C   LYS P 315      32.304  97.248 120.926  0.00  0.00      PROA  
ATOM   1728  O   LYS P 315      31.234  96.642 120.825  0.00  0.00      PROA  
ATOM   1729  N   TYR P 316      33.427  96.615 120.557  0.00  0.00      PROA  
ATOM   1730  HN  TYR P 316      34.344  97.006 120.554  0.00  0.00      PROA  
ATOM   1731  CA  TYR P 316      33.354  95.247 120.043  0.00  0.00      PROA  
ATOM   1732  HA  TYR P 316      32.324  94.966 119.881  0.00  0.00      PROA  
ATOM   1733  CB  TYR P 316      34.283  95.036 118.773  0.00  0.00      PROA  
ATOM   1734  HB1 TYR P 316      34.335  93.957 118.515  0.00  0.00      PROA  
ATOM   1735  HB2 TYR P 316      35.288  95.443 119.015  0.00  0.00      PROA  
ATOM   1736  CG  TYR P 316      33.679  95.812 117.600  0.00  0.00      PROA  
ATOM   1737  CD1 TYR P 316      32.306  95.724 117.243  0.00  0.00      PROA  
ATOM   1738  HD1 TYR P 316      31.611  95.129 117.816  0.00  0.00      PROA  
ATOM   1739  CE1 TYR P 316      31.754  96.397 116.116  0.00  0.00      PROA  
ATOM   1740  HE1 TYR P 316      30.723  96.534 115.828  0.00  0.00      PROA  
ATOM   1741  CZ  TYR P 316      32.632  97.273 115.442  0.00  0.00      PROA  
ATOM   1742  OH  TYR P 316      32.142  98.023 114.323  0.00  0.00      PROA  
ATOM   1743  HH  TYR P 316      31.341  97.563 114.062  0.00  0.00      PROA  
ATOM   1744  CD2 TYR P 316      34.509  96.588 116.836  0.00  0.00      PROA  
ATOM   1745  HD2 TYR P 316      35.564  96.699 117.039  0.00  0.00      PROA  
ATOM   1746  CE2 TYR P 316      33.999  97.370 115.818  0.00  0.00      PROA  
ATOM   1747  HE2 TYR P 316      34.733  97.976 115.305  0.00  0.00      PROA  
ATOM   1748  C   TYR P 316      33.917  94.406 121.178  0.00  0.00      PROA  
ATOM   1749  O   TYR P 316      34.760  94.824 121.978  0.00  0.00      PROA  
ATOM   1750  N   ALA P 317      33.429  93.161 121.338  0.00  0.00      PROA  
ATOM   1751  HN  ALA P 317      32.798  92.723 120.702  0.00  0.00      PROA  
ATOM   1752  CA  ALA P 317      33.808  92.277 122.399  0.00  0.00      PROA  
ATOM   1753  HA  ALA P 317      33.815  92.856 123.311  0.00  0.00      PROA  
ATOM   1754  CB  ALA P 317      32.853  91.019 122.409  0.00  0.00      PROA  
ATOM   1755  HB1 ALA P 317      31.840  91.387 122.680  0.00  0.00      PROA  
ATOM   1756  HB2 ALA P 317      33.079  90.264 123.193  0.00  0.00      PROA  
ATOM   1757  HB3 ALA P 317      32.845  90.487 121.433  0.00  0.00      PROA  
ATOM   1758  C   ALA P 317      35.265  91.873 122.271  0.00  0.00      PROA  
ATOM   1759  O   ALA P 317      35.829  91.801 121.167  0.00  0.00      PROA  
ATOM   1760  N   GLU P 318      35.869  91.656 123.483  0.00  0.00      PROA  
ATOM   1761  HN  GLU P 318      35.264  91.688 124.274  0.00  0.00      PROA  
ATOM   1762  CA  GLU P 318      37.249  91.171 123.650  0.00  0.00      PROA  
ATOM   1763  HA  GLU P 318      37.884  91.201 122.778  0.00  0.00      PROA  
ATOM   1764  CB  GLU P 318      37.844  92.080 124.682  0.00  0.00      PROA  
ATOM   1765  HB1 GLU P 318      38.881  91.753 124.909  0.00  0.00      PROA  
ATOM   1766  HB2 GLU P 318      37.295  91.964 125.640  0.00  0.00      PROA  
ATOM   1767  CG  GLU P 318      37.984  93.619 124.231  0.00  0.00      PROA  
ATOM   1768  HG1 GLU P 318      37.153  93.906 123.552  0.00  0.00      PROA  
ATOM   1769  HG2 GLU P 318      38.926  93.738 123.654  0.00  0.00      PROA  
ATOM   1770  CD  GLU P 318      37.966  94.550 125.439  0.00  0.00      PROA  
ATOM   1771  OE1 GLU P 318      39.067  95.003 125.873  0.00  0.00      PROA  
ATOM   1772  OE2 GLU P 318      36.863  94.791 125.980  0.00  0.00      PROA  
ATOM   1773  C   GLU P 318      37.346  89.742 124.088  0.00  0.00      PROA  
ATOM   1774  O   GLU P 318      38.438  89.163 124.295  0.00  0.00      PROA  
ATOM   1775  N   GLU P 319      36.122  89.081 124.218  0.00  0.00      PROA  
ATOM   1776  HN  GLU P 319      35.242  89.489 123.987  0.00  0.00      PROA  
ATOM   1777  CA  GLU P 319      36.006  87.759 124.742  0.00  0.00      PROA  
ATOM   1778  HA  GLU P 319      36.327  87.700 125.771  0.00  0.00      PROA  
ATOM   1779  CB  GLU P 319      34.489  87.334 124.597  0.00  0.00      PROA  
ATOM   1780  HB1 GLU P 319      34.142  87.698 123.606  0.00  0.00      PROA  
ATOM   1781  HB2 GLU P 319      34.059  87.997 125.377  0.00  0.00      PROA  
ATOM   1782  CG  GLU P 319      34.369  85.751 124.763  0.00  0.00      PROA  
ATOM   1783  HG1 GLU P 319      34.899  85.500 125.706  0.00  0.00      PROA  
ATOM   1784  HG2 GLU P 319      34.716  85.104 123.929  0.00  0.00      PROA  
ATOM   1785  CD  GLU P 319      32.873  85.491 124.878  0.00  0.00      PROA  
ATOM   1786  OE1 GLU P 319      32.432  84.898 125.918  0.00  0.00      PROA  
ATOM   1787  OE2 GLU P 319      32.180  85.763 123.855  0.00  0.00      PROA  
ATOM   1788  C   GLU P 319      36.845  86.758 123.955  0.00  0.00      PROA  
ATOM   1789  O   GLU P 319      37.465  85.857 124.417  0.00  0.00      PROA  
ATOM   1790  N   GLU P 320      36.866  86.966 122.561  0.00  0.00      PROA  
ATOM   1791  HN  GLU P 320      36.324  87.613 122.030  0.00  0.00      PROA  
ATOM   1792  CA  GLU P 320      37.640  86.235 121.614  0.00  0.00      PROA  
ATOM   1793  HA  GLU P 320      37.227  85.254 121.802  0.00  0.00      PROA  
ATOM   1794  CB  GLU P 320      37.378  86.763 120.222  0.00  0.00      PROA  
ATOM   1795  HB1 GLU P 320      37.639  87.840 120.303  0.00  0.00      PROA  
ATOM   1796  HB2 GLU P 320      36.287  86.789 120.013  0.00  0.00      PROA  
ATOM   1797  CG  GLU P 320      37.952  85.972 118.949  0.00  0.00      PROA  
ATOM   1798  HG1 GLU P 320      37.256  85.115 118.834  0.00  0.00      PROA  
ATOM   1799  HG2 GLU P 320      39.015  85.657 119.021  0.00  0.00      PROA  
ATOM   1800  CD  GLU P 320      37.904  86.857 117.707  0.00  0.00      PROA  
ATOM   1801  OE1 GLU P 320      37.420  88.020 117.787  0.00  0.00      PROA  
ATOM   1802  OE2 GLU P 320      38.157  86.345 116.581  0.00  0.00      PROA  
ATOM   1803  C   GLU P 320      39.163  86.329 121.936  0.00  0.00      PROA  
ATOM   1804  O   GLU P 320      39.867  85.345 121.793  0.00  0.00      PROA  
ATOM   1805  N   LEU P 321      39.631  87.445 122.442  0.00  0.00      PROA  
ATOM   1806  HN  LEU P 321      39.015  88.197 122.661  0.00  0.00      PROA  
ATOM   1807  CA  LEU P 321      41.022  87.718 122.630  0.00  0.00      PROA  
ATOM   1808  HA  LEU P 321      41.568  87.292 121.800  0.00  0.00      PROA  
ATOM   1809  CB  LEU P 321      41.409  89.234 122.837  0.00  0.00      PROA  
ATOM   1810  HB1 LEU P 321      42.487  89.252 123.109  0.00  0.00      PROA  
ATOM   1811  HB2 LEU P 321      40.757  89.703 123.603  0.00  0.00      PROA  
ATOM   1812  CG  LEU P 321      41.237  90.233 121.640  0.00  0.00      PROA  
ATOM   1813  HG  LEU P 321      40.178  90.302 121.311  0.00  0.00      PROA  
ATOM   1814  CD1 LEU P 321      41.588  91.622 122.171  0.00  0.00      PROA  
ATOM   1815 HD11 LEU P 321      42.645  91.643 122.511  0.00  0.00      PROA  
ATOM   1816 HD12 LEU P 321      40.960  91.754 123.079  0.00  0.00      PROA  
ATOM   1817 HD13 LEU P 321      41.326  92.461 121.491  0.00  0.00      PROA  
ATOM   1818  CD2 LEU P 321      42.203  89.958 120.482  0.00  0.00      PROA  
ATOM   1819 HD21 LEU P 321      41.826  90.392 119.531  0.00  0.00      PROA  
ATOM   1820 HD22 LEU P 321      42.321  88.873 120.272  0.00  0.00      PROA  
ATOM   1821 HD23 LEU P 321      43.218  90.352 120.701  0.00  0.00      PROA  
ATOM   1822  C   LEU P 321      41.519  87.058 123.873  0.00  0.00      PROA  
ATOM   1823  O   LEU P 321      42.655  86.645 123.984  0.00  0.00      PROA  
ATOM   1824  N   GLU P 322      40.561  86.789 124.892  0.00  0.00      PROA  
ATOM   1825  HN  GLU P 322      39.570  86.840 124.798  0.00  0.00      PROA  
ATOM   1826  CA  GLU P 322      41.040  86.079 126.133  0.00  0.00      PROA  
ATOM   1827  HA  GLU P 322      41.981  86.540 126.396  0.00  0.00      PROA  
ATOM   1828  CB  GLU P 322      39.929  86.182 127.250  0.00  0.00      PROA  
ATOM   1829  HB1 GLU P 322      40.402  85.674 128.117  0.00  0.00      PROA  
ATOM   1830  HB2 GLU P 322      39.071  85.566 126.903  0.00  0.00      PROA  
ATOM   1831  CG  GLU P 322      39.382  87.622 127.555  0.00  0.00      PROA  
ATOM   1832  HG1 GLU P 322      38.647  87.818 126.745  0.00  0.00      PROA  
ATOM   1833  HG2 GLU P 322      40.171  88.398 127.471  0.00  0.00      PROA  
ATOM   1834  CD  GLU P 322      38.767  87.682 128.944  0.00  0.00      PROA  
ATOM   1835  OE1 GLU P 322      38.798  86.721 129.675  0.00  0.00      PROA  
ATOM   1836  OE2 GLU P 322      38.209  88.804 129.262  0.00  0.00      PROA  
ATOM   1837  C   GLU P 322      41.303  84.594 125.886  0.00  0.00      PROA  
ATOM   1838  O   GLU P 322      42.285  84.075 126.331  0.00  0.00      PROA  
ATOM   1839  N   GLN P 323      40.385  83.975 124.999  0.00  0.00      PROA  
ATOM   1840  HN  GLN P 323      39.620  84.550 124.720  0.00  0.00      PROA  
ATOM   1841  CA  GLN P 323      40.550  82.621 124.419  0.00  0.00      PROA  
ATOM   1842  HA  GLN P 323      40.665  81.972 125.275  0.00  0.00      PROA  
ATOM   1843  CB  GLN P 323      39.392  82.236 123.477  0.00  0.00      PROA  
ATOM   1844  HB1 GLN P 323      39.473  81.212 123.051  0.00  0.00      PROA  
ATOM   1845  HB2 GLN P 323      39.556  82.873 122.581  0.00  0.00      PROA  
ATOM   1846  CG  GLN P 323      37.955  82.470 123.948  0.00  0.00      PROA  
ATOM   1847  HG1 GLN P 323      37.368  81.707 123.395  0.00  0.00      PROA  
ATOM   1848  HG2 GLN P 323      37.456  83.368 123.526  0.00  0.00      PROA  
ATOM   1849  CD  GLN P 323      37.671  82.327 125.417  0.00  0.00      PROA  
ATOM   1850  OE1 GLN P 323      37.800  81.252 126.037  0.00  0.00      PROA  
ATOM   1851  NE2 GLN P 323      37.371  83.415 126.099  0.00  0.00      PROA  
ATOM   1852 HE21 GLN P 323      37.285  84.245 125.548  0.00  0.00      PROA  
ATOM   1853 HE22 GLN P 323      37.186  83.419 127.082  0.00  0.00      PROA  
ATOM   1854  C   GLN P 323      41.844  82.571 123.678  0.00  0.00      PROA  
ATOM   1855  O   GLN P 323      42.662  81.621 123.782  0.00  0.00      PROA  
ATOM   1856  N   VAL P 324      42.042  83.582 122.734  0.00  0.00      PROA  
ATOM   1857  HN  VAL P 324      41.293  84.196 122.498  0.00  0.00      PROA  
ATOM   1858  CA  VAL P 324      43.202  83.620 121.861  0.00  0.00      PROA  
ATOM   1859  HA  VAL P 324      43.448  82.610 121.569  0.00  0.00      PROA  
ATOM   1860  CB  VAL P 324      43.114  84.633 120.750  0.00  0.00      PROA  
ATOM   1861  HB  VAL P 324      42.432  85.478 120.986  0.00  0.00      PROA  
ATOM   1862  CG1 VAL P 324      44.523  85.144 120.296  0.00  0.00      PROA  
ATOM   1863 HG11 VAL P 324      45.309  84.360 120.243  0.00  0.00      PROA  
ATOM   1864 HG12 VAL P 324      44.777  85.927 121.041  0.00  0.00      PROA  
ATOM   1865 HG13 VAL P 324      44.435  85.666 119.319  0.00  0.00      PROA  
ATOM   1866  CG2 VAL P 324      42.453  83.944 119.543  0.00  0.00      PROA  
ATOM   1867 HG21 VAL P 324      42.271  84.613 118.675  0.00  0.00      PROA  
ATOM   1868 HG22 VAL P 324      41.458  83.582 119.876  0.00  0.00      PROA  
ATOM   1869 HG23 VAL P 324      43.123  83.112 119.236  0.00  0.00      PROA  
ATOM   1870  C   VAL P 324      44.515  83.771 122.677  0.00  0.00      PROA  
ATOM   1871  O   VAL P 324      45.452  82.946 122.538  0.00  0.00      PROA  
ATOM   1872  N   ARG P 325      44.540  84.682 123.674  0.00  0.00      PROA  
ATOM   1873  HN  ARG P 325      43.865  85.406 123.793  0.00  0.00      PROA  
ATOM   1874  CA  ARG P 325      45.623  84.747 124.643  0.00  0.00      PROA  
ATOM   1875  HA  ARG P 325      46.542  84.734 124.075  0.00  0.00      PROA  
ATOM   1876  CB  ARG P 325      45.552  86.028 125.480  0.00  0.00      PROA  
ATOM   1877  HB1 ARG P 325      46.395  86.012 126.204  0.00  0.00      PROA  
ATOM   1878  HB2 ARG P 325      44.573  86.161 125.990  0.00  0.00      PROA  
ATOM   1879  CG  ARG P 325      45.722  87.306 124.700  0.00  0.00      PROA  
ATOM   1880  HG1 ARG P 325      45.319  87.238 123.667  0.00  0.00      PROA  
ATOM   1881  HG2 ARG P 325      46.813  87.464 124.562  0.00  0.00      PROA  
ATOM   1882  CD  ARG P 325      45.140  88.572 125.431  0.00  0.00      PROA  
ATOM   1883  HD1 ARG P 325      45.561  88.619 126.458  0.00  0.00      PROA  
ATOM   1884  HD2 ARG P 325      44.047  88.395 125.526  0.00  0.00      PROA  
ATOM   1885  NE  ARG P 325      45.571  89.749 124.547  0.00  0.00      PROA  
ATOM   1886  HE  ARG P 325      46.385  89.682 123.971  0.00  0.00      PROA  
ATOM   1887  CZ  ARG P 325      45.089  90.962 124.705  0.00  0.00      PROA  
ATOM   1888  NH1 ARG P 325      44.330  91.212 125.753  0.00  0.00      PROA  
ATOM   1889 HH11 ARG P 325      44.059  92.173 125.821  0.00  0.00      PROA  
ATOM   1890 HH12 ARG P 325      44.013  90.463 126.334  0.00  0.00      PROA  
ATOM   1891  NH2 ARG P 325      45.526  91.962 123.970  0.00  0.00      PROA  
ATOM   1892 HH21 ARG P 325      46.222  91.792 123.272  0.00  0.00      PROA  
ATOM   1893 HH22 ARG P 325      45.185  92.878 124.180  0.00  0.00      PROA  
ATOM   1894  C   ARG P 325      45.883  83.578 125.548  0.00  0.00      PROA  
ATOM   1895  O   ARG P 325      47.034  83.258 125.652  0.00  0.00      PROA  
ATOM   1896  N   GLU P 326      44.883  82.914 126.142  0.00  0.00      PROA  
ATOM   1897  HN  GLU P 326      44.008  83.389 126.193  0.00  0.00      PROA  
ATOM   1898  CA  GLU P 326      45.107  81.804 127.010  0.00  0.00      PROA  
ATOM   1899  HA  GLU P 326      45.844  81.970 127.781  0.00  0.00      PROA  
ATOM   1900  CB  GLU P 326      43.804  81.533 127.776  0.00  0.00      PROA  
ATOM   1901  HB1 GLU P 326      43.896  80.547 128.279  0.00  0.00      PROA  
ATOM   1902  HB2 GLU P 326      42.907  81.433 127.127  0.00  0.00      PROA  
ATOM   1903  CG  GLU P 326      43.522  82.508 128.972  0.00  0.00      PROA  
ATOM   1904  HG1 GLU P 326      42.911  83.392 128.689  0.00  0.00      PROA  
ATOM   1905  HG2 GLU P 326      44.507  82.804 129.394  0.00  0.00      PROA  
ATOM   1906  CD  GLU P 326      42.770  81.745 130.048  0.00  0.00      PROA  
ATOM   1907  OE1 GLU P 326      43.298  81.647 131.244  0.00  0.00      PROA  
ATOM   1908  OE2 GLU P 326      41.609  81.312 129.762  0.00  0.00      PROA  
ATOM   1909  C   GLU P 326      45.543  80.588 126.266  0.00  0.00      PROA  
ATOM   1910  O   GLU P 326      46.411  79.825 126.718  0.00  0.00      PROA  
ATOM   1911  N   ALA P 327      44.985  80.299 125.038  0.00  0.00      PROA  
ATOM   1912  HN  ALA P 327      44.265  80.910 124.717  0.00  0.00      PROA  
ATOM   1913  CA  ALA P 327      45.425  79.224 124.079  0.00  0.00      PROA  
ATOM   1914  HA  ALA P 327      45.312  78.270 124.572  0.00  0.00      PROA  
ATOM   1915  CB  ALA P 327      44.515  79.273 122.802  0.00  0.00      PROA  
ATOM   1916  HB1 ALA P 327      44.536  80.257 122.288  0.00  0.00      PROA  
ATOM   1917  HB2 ALA P 327      43.471  78.948 123.001  0.00  0.00      PROA  
ATOM   1918  HB3 ALA P 327      44.848  78.568 122.010  0.00  0.00      PROA  
ATOM   1919  C   ALA P 327      46.847  79.449 123.673  0.00  0.00      PROA  
ATOM   1920  O   ALA P 327      47.727  78.525 123.771  0.00  0.00      PROA  
ATOM   1921  N   LEU P 328      47.164  80.661 123.291  0.00  0.00      PROA  
ATOM   1922  HN  LEU P 328      46.423  81.325 123.220  0.00  0.00      PROA  
ATOM   1923  CA  LEU P 328      48.505  81.116 123.054  0.00  0.00      PROA  
ATOM   1924  HA  LEU P 328      48.826  80.483 122.240  0.00  0.00      PROA  
ATOM   1925  CB  LEU P 328      48.588  82.600 122.590  0.00  0.00      PROA  
ATOM   1926  HB1 LEU P 328      47.992  83.162 123.341  0.00  0.00      PROA  
ATOM   1927  HB2 LEU P 328      48.048  82.759 121.633  0.00  0.00      PROA  
ATOM   1928  CG  LEU P 328      50.062  83.220 122.451  0.00  0.00      PROA  
ATOM   1929  HG  LEU P 328      50.631  83.053 123.391  0.00  0.00      PROA  
ATOM   1930  CD1 LEU P 328      50.952  82.522 121.406  0.00  0.00      PROA  
ATOM   1931 HD11 LEU P 328      50.808  81.423 121.488  0.00  0.00      PROA  
ATOM   1932 HD12 LEU P 328      52.036  82.526 121.648  0.00  0.00      PROA  
ATOM   1933 HD13 LEU P 328      50.758  82.797 120.347  0.00  0.00      PROA  
ATOM   1934  CD2 LEU P 328      49.882  84.759 122.120  0.00  0.00      PROA  
ATOM   1935 HD21 LEU P 328      50.853  85.220 122.402  0.00  0.00      PROA  
ATOM   1936 HD22 LEU P 328      49.139  85.256 122.778  0.00  0.00      PROA  
ATOM   1937 HD23 LEU P 328      49.549  84.839 121.063  0.00  0.00      PROA  
ATOM   1938  C   LEU P 328      49.628  80.871 124.245  0.00  0.00      PROA  
ATOM   1939  O   LEU P 328      50.688  80.373 123.910  0.00  0.00      PROA  
ATOM   1940  N   ARG P 329      49.365  81.277 125.520  0.00  0.00      PROA  
ATOM   1941  HN  ARG P 329      48.555  81.845 125.638  0.00  0.00      PROA  
ATOM   1942  CA  ARG P 329      50.296  81.023 126.660  0.00  0.00      PROA  
ATOM   1943  HA  ARG P 329      51.191  81.626 126.610  0.00  0.00      PROA  
ATOM   1944  CB  ARG P 329      49.554  81.474 127.943  0.00  0.00      PROA  
ATOM   1945  HB1 ARG P 329      50.200  81.171 128.794  0.00  0.00      PROA  
ATOM   1946  HB2 ARG P 329      48.628  80.860 127.922  0.00  0.00      PROA  
ATOM   1947  CG  ARG P 329      49.368  83.036 128.135  0.00  0.00      PROA  
ATOM   1948  HG1 ARG P 329      48.807  83.065 129.093  0.00  0.00      PROA  
ATOM   1949  HG2 ARG P 329      48.762  83.521 127.341  0.00  0.00      PROA  
ATOM   1950  CD  ARG P 329      50.743  83.761 128.157  0.00  0.00      PROA  
ATOM   1951  HD1 ARG P 329      51.556  83.141 128.593  0.00  0.00      PROA  
ATOM   1952  HD2 ARG P 329      50.683  84.634 128.842  0.00  0.00      PROA  
ATOM   1953  NE  ARG P 329      51.165  84.061 126.721  0.00  0.00      PROA  
ATOM   1954  HE  ARG P 329      51.953  83.597 126.313  0.00  0.00      PROA  
ATOM   1955  CZ  ARG P 329      50.941  85.229 126.106  0.00  0.00      PROA  
ATOM   1956  NH1 ARG P 329      50.001  86.008 126.473  0.00  0.00      PROA  
ATOM   1957 HH11 ARG P 329      49.657  85.825 127.394  0.00  0.00      PROA  
ATOM   1958 HH12 ARG P 329      49.814  86.868 125.996  0.00  0.00      PROA  
ATOM   1959  NH2 ARG P 329      51.532  85.553 125.013  0.00  0.00      PROA  
ATOM   1960 HH21 ARG P 329      52.189  84.863 124.708  0.00  0.00      PROA  
ATOM   1961 HH22 ARG P 329      51.393  86.367 124.450  0.00  0.00      PROA  
ATOM   1962  C   ARG P 329      50.652  79.566 126.832  0.00  0.00      PROA  
ATOM   1963  O   ARG P 329      51.789  79.137 127.093  0.00  0.00      PROA  
ATOM   1964  N   LYS P 330      49.654  78.704 126.698  0.00  0.00      PROA  
ATOM   1965  HN  LYS P 330      48.788  79.141 126.468  0.00  0.00      PROA  
ATOM   1966  CA  LYS P 330      49.746  77.266 126.616  0.00  0.00      PROA  
ATOM   1967  HA  LYS P 330      50.217  76.907 127.519  0.00  0.00      PROA  
ATOM   1968  CB  LYS P 330      48.350  76.691 126.794  0.00  0.00      PROA  
ATOM   1969  HB1 LYS P 330      47.705  77.027 125.955  0.00  0.00      PROA  
ATOM   1970  HB2 LYS P 330      48.014  77.130 127.757  0.00  0.00      PROA  
ATOM   1971  CG  LYS P 330      48.173  75.087 126.954  0.00  0.00      PROA  
ATOM   1972  HG1 LYS P 330      47.174  75.116 127.438  0.00  0.00      PROA  
ATOM   1973  HG2 LYS P 330      48.830  74.846 127.816  0.00  0.00      PROA  
ATOM   1974  CD  LYS P 330      48.297  74.210 125.728  0.00  0.00      PROA  
ATOM   1975  HD1 LYS P 330      48.034  73.163 125.989  0.00  0.00      PROA  
ATOM   1976  HD2 LYS P 330      49.336  74.124 125.346  0.00  0.00      PROA  
ATOM   1977  CE  LYS P 330      47.487  74.621 124.480  0.00  0.00      PROA  
ATOM   1978  HE1 LYS P 330      47.891  75.531 123.988  0.00  0.00      PROA  
ATOM   1979  HE2 LYS P 330      46.416  74.742 124.756  0.00  0.00      PROA  
ATOM   1980  NZ  LYS P 330      47.505  73.628 123.334  0.00  0.00      PROA  
ATOM   1981  HZ1 LYS P 330      47.103  72.712 123.619  0.00  0.00      PROA  
ATOM   1982  HZ2 LYS P 330      48.514  73.490 123.122  0.00  0.00      PROA  
ATOM   1983  HZ3 LYS P 330      47.059  73.954 122.453  0.00  0.00      PROA  
ATOM   1984  C   LYS P 330      50.484  76.658 125.469  0.00  0.00      PROA  
ATOM   1985  O   LYS P 330      51.351  75.818 125.692  0.00  0.00      PROA  
ATOM   1986  N   ALA P 331      50.243  77.109 124.230  0.00  0.00      PROA  
ATOM   1987  HN  ALA P 331      49.487  77.752 124.130  0.00  0.00      PROA  
ATOM   1988  CA  ALA P 331      51.183  76.814 123.139  0.00  0.00      PROA  
ATOM   1989  HA  ALA P 331      51.215  75.740 123.028  0.00  0.00      PROA  
ATOM   1990  CB  ALA P 331      50.575  77.411 121.846  0.00  0.00      PROA  
ATOM   1991  HB1 ALA P 331      51.235  77.215 120.974  0.00  0.00      PROA  
ATOM   1992  HB2 ALA P 331      50.398  78.501 121.969  0.00  0.00      PROA  
ATOM   1993  HB3 ALA P 331      49.605  76.965 121.536  0.00  0.00      PROA  
ATOM   1994  C   ALA P 331      52.607  77.267 123.272  0.00  0.00      PROA  
ATOM   1995  O   ALA P 331      53.502  76.605 122.786  0.00  0.00      PROA  
ATOM   1996  N   GLU P 332      52.878  78.469 123.866  0.00  0.00      PROA  
ATOM   1997  HN  GLU P 332      52.110  79.044 124.137  0.00  0.00      PROA  
ATOM   1998  CA  GLU P 332      54.194  78.975 124.090  0.00  0.00      PROA  
ATOM   1999  HA  GLU P 332      54.740  78.878 123.163  0.00  0.00      PROA  
ATOM   2000  CB  GLU P 332      54.070  80.407 124.731  0.00  0.00      PROA  
ATOM   2001  HB1 GLU P 332      55.024  80.722 125.204  0.00  0.00      PROA  
ATOM   2002  HB2 GLU P 332      53.348  80.338 125.574  0.00  0.00      PROA  
ATOM   2003  CG  GLU P 332      53.694  81.498 123.707  0.00  0.00      PROA  
ATOM   2004  HG1 GLU P 332      52.759  81.225 123.172  0.00  0.00      PROA  
ATOM   2005  HG2 GLU P 332      54.506  81.608 122.956  0.00  0.00      PROA  
ATOM   2006  CD  GLU P 332      53.632  82.850 124.413  0.00  0.00      PROA  
ATOM   2007  OE1 GLU P 332      53.615  83.908 123.702  0.00  0.00      PROA  
ATOM   2008  OE2 GLU P 332      53.520  82.906 125.677  0.00  0.00      PROA  
ATOM   2009  C   GLU P 332      54.815  77.953 125.106  0.00  0.00      PROA  
ATOM   2010  O   GLU P 332      56.002  77.581 124.965  0.00  0.00      PROA  
ATOM   2011  N   LYS P 333      54.088  77.538 126.111  0.00  0.00      PROA  
ATOM   2012  HN  LYS P 333      53.219  77.977 126.329  0.00  0.00      PROA  
ATOM   2013  CA  LYS P 333      54.534  76.364 126.872  0.00  0.00      PROA  
ATOM   2014  HA  LYS P 333      55.513  76.689 127.194  0.00  0.00      PROA  
ATOM   2015  CB  LYS P 333      53.692  76.280 128.135  0.00  0.00      PROA  
ATOM   2016  HB1 LYS P 333      52.603  76.189 127.935  0.00  0.00      PROA  
ATOM   2017  HB2 LYS P 333      53.806  77.293 128.577  0.00  0.00      PROA  
ATOM   2018  CG  LYS P 333      54.104  75.179 129.134  0.00  0.00      PROA  
ATOM   2019  HG1 LYS P 333      53.740  75.553 130.115  0.00  0.00      PROA  
ATOM   2020  HG2 LYS P 333      55.213  75.125 129.176  0.00  0.00      PROA  
ATOM   2021  CD  LYS P 333      53.723  73.659 128.828  0.00  0.00      PROA  
ATOM   2022  HD1 LYS P 333      53.982  72.979 129.668  0.00  0.00      PROA  
ATOM   2023  HD2 LYS P 333      54.393  73.270 128.033  0.00  0.00      PROA  
ATOM   2024  CE  LYS P 333      52.168  73.471 128.529  0.00  0.00      PROA  
ATOM   2025  HE1 LYS P 333      51.941  72.384 128.497  0.00  0.00      PROA  
ATOM   2026  HE2 LYS P 333      51.929  74.007 127.586  0.00  0.00      PROA  
ATOM   2027  NZ  LYS P 333      51.382  74.031 129.565  0.00  0.00      PROA  
ATOM   2028  HZ1 LYS P 333      51.989  73.922 130.402  0.00  0.00      PROA  
ATOM   2029  HZ2 LYS P 333      50.527  73.543 129.902  0.00  0.00      PROA  
ATOM   2030  HZ3 LYS P 333      51.082  75.026 129.515  0.00  0.00      PROA  
ATOM   2031  C   LYS P 333      54.784  75.015 126.099  0.00  0.00      PROA  
ATOM   2032  O   LYS P 333      55.759  74.285 126.342  0.00  0.00      PROA  
ATOM   2033  N   GLU P 334      54.049  74.727 125.029  0.00  0.00      PROA  
ATOM   2034  HN  GLU P 334      53.276  75.278 124.724  0.00  0.00      PROA  
ATOM   2035  CA  GLU P 334      54.301  73.680 124.129  0.00  0.00      PROA  
ATOM   2036  HA  GLU P 334      54.438  72.720 124.604  0.00  0.00      PROA  
ATOM   2037  CB  GLU P 334      53.098  73.444 123.108  0.00  0.00      PROA  
ATOM   2038  HB1 GLU P 334      53.445  72.635 122.429  0.00  0.00      PROA  
ATOM   2039  HB2 GLU P 334      52.948  74.355 122.490  0.00  0.00      PROA  
ATOM   2040  CG  GLU P 334      51.851  72.970 123.836  0.00  0.00      PROA  
ATOM   2041  HG1 GLU P 334      51.391  73.805 124.407  0.00  0.00      PROA  
ATOM   2042  HG2 GLU P 334      52.059  72.149 124.554  0.00  0.00      PROA  
ATOM   2043  CD  GLU P 334      50.889  72.461 122.736  0.00  0.00      PROA  
ATOM   2044  OE1 GLU P 334      49.946  73.204 122.428  0.00  0.00      PROA  
ATOM   2045  OE2 GLU P 334      50.920  71.201 122.406  0.00  0.00      PROA  
ATOM   2046  C   GLU P 334      55.704  73.899 123.353  0.00  0.00      PROA  
ATOM   2047  O   GLU P 334      56.548  73.012 123.183  0.00  0.00      PROA  
ATOM   2048  N   LEU P 335      55.951  75.134 122.877  0.00  0.00      PROA  
ATOM   2049  HN  LEU P 335      55.186  75.771 122.817  0.00  0.00      PROA  
ATOM   2050  CA  LEU P 335      57.223  75.639 122.355  0.00  0.00      PROA  
ATOM   2051  HA  LEU P 335      57.412  74.956 121.540  0.00  0.00      PROA  
ATOM   2052  CB  LEU P 335      57.151  77.118 121.764  0.00  0.00      PROA  
ATOM   2053  HB1 LEU P 335      58.141  77.443 121.379  0.00  0.00      PROA  
ATOM   2054  HB2 LEU P 335      56.971  77.866 122.566  0.00  0.00      PROA  
ATOM   2055  CG  LEU P 335      56.033  77.374 120.657  0.00  0.00      PROA  
ATOM   2056  HG  LEU P 335      55.069  77.156 121.164  0.00  0.00      PROA  
ATOM   2057  CD1 LEU P 335      56.107  78.964 120.334  0.00  0.00      PROA  
ATOM   2058 HD11 LEU P 335      57.002  79.174 119.710  0.00  0.00      PROA  
ATOM   2059 HD12 LEU P 335      56.060  79.580 121.258  0.00  0.00      PROA  
ATOM   2060 HD13 LEU P 335      55.223  79.299 119.752  0.00  0.00      PROA  
ATOM   2061  CD2 LEU P 335      56.087  76.482 119.476  0.00  0.00      PROA  
ATOM   2062 HD21 LEU P 335      56.485  75.481 119.749  0.00  0.00      PROA  
ATOM   2063 HD22 LEU P 335      56.858  76.904 118.796  0.00  0.00      PROA  
ATOM   2064 HD23 LEU P 335      55.160  76.418 118.867  0.00  0.00      PROA  
ATOM   2065  C   LEU P 335      58.464  75.538 123.260  0.00  0.00      PROA  
ATOM   2066  O   LEU P 335      59.518  75.125 122.845  0.00  0.00      PROA  
ATOM   2067  N   GLU P 336      58.279  75.791 124.537  0.00  0.00      PROA  
ATOM   2068  HN  GLU P 336      57.431  76.209 124.855  0.00  0.00      PROA  
ATOM   2069  CA  GLU P 336      59.289  75.679 125.504  0.00  0.00      PROA  
ATOM   2070  HA  GLU P 336      60.215  76.139 125.193  0.00  0.00      PROA  
ATOM   2071  CB  GLU P 336      58.764  76.373 126.861  0.00  0.00      PROA  
ATOM   2072  HB1 GLU P 336      59.546  76.206 127.632  0.00  0.00      PROA  
ATOM   2073  HB2 GLU P 336      57.803  75.994 127.271  0.00  0.00      PROA  
ATOM   2074  CG  GLU P 336      58.653  77.920 126.807  0.00  0.00      PROA  
ATOM   2075  HG1 GLU P 336      57.755  78.192 126.212  0.00  0.00      PROA  
ATOM   2076  HG2 GLU P 336      59.458  78.463 126.267  0.00  0.00      PROA  
ATOM   2077  CD  GLU P 336      58.539  78.512 128.149  0.00  0.00      PROA  
ATOM   2078  OE1 GLU P 336      58.454  77.762 129.136  0.00  0.00      PROA  
ATOM   2079  OE2 GLU P 336      58.553  79.787 128.278  0.00  0.00      PROA  
ATOM   2080  C   GLU P 336      59.627  74.386 125.978  0.00  0.00      PROA  
ATOM   2081  O   GLU P 336      60.720  74.151 126.577  0.00  0.00      PROA  
ATOM   2082  N   SER P 337      58.748  73.388 125.735  0.00  0.00      PROA  
ATOM   2083  HN  SER P 337      58.061  73.668 125.069  0.00  0.00      PROA  
ATOM   2084  CA  SER P 337      58.750  72.025 126.252  0.00  0.00      PROA  
ATOM   2085  HA  SER P 337      59.381  71.992 127.128  0.00  0.00      PROA  
ATOM   2086  CB  SER P 337      57.380  71.394 126.564  0.00  0.00      PROA  
ATOM   2087  HB1 SER P 337      57.454  70.345 126.924  0.00  0.00      PROA  
ATOM   2088  HB2 SER P 337      56.676  71.387 125.703  0.00  0.00      PROA  
ATOM   2089  OG  SER P 337      56.825  71.967 127.714  0.00  0.00      PROA  
ATOM   2090  HG1 SER P 337      56.648  72.906 127.618  0.00  0.00      PROA  
ATOM   2091  C   SER P 337      59.350  71.017 125.173  0.00  0.00      PROA  
ATOM   2092  O   SER P 337      59.476  69.800 125.314  0.00  0.00      PROA  
ATOM   2093  N   HSP P 338      59.610  71.544 123.937  0.00  0.00      PROA  
ATOM   2094  HN  HSP P 338      59.636  72.499 123.652  0.00  0.00      PROA  
ATOM   2095  CA  HSP P 338      60.000  70.637 122.852  0.00  0.00      PROA  
ATOM   2096  HA  HSP P 338      60.050  69.611 123.186  0.00  0.00      PROA  
ATOM   2097  CB  HSP P 338      58.931  70.708 121.640  0.00  0.00      PROA  
ATOM   2098  HB1 HSP P 338      59.484  70.167 120.843  0.00  0.00      PROA  
ATOM   2099  HB2 HSP P 338      58.833  71.781 121.369  0.00  0.00      PROA  
ATOM   2100  CD2 HSP P 338      56.321  70.456 122.049  0.00  0.00      PROA  
ATOM   2101  HD2 HSP P 338      55.839  71.418 121.929  0.00  0.00      PROA  
ATOM   2102  CG  HSP P 338      57.602  70.004 121.964  0.00  0.00      PROA  
ATOM   2103  NE2 HSP P 338      55.578  69.417 122.595  0.00  0.00      PROA  
ATOM   2104  HE2 HSP P 338      54.626  69.397 122.899  0.00  0.00      PROA  
ATOM   2105  ND1 HSP P 338      57.590  68.743 122.492  0.00  0.00      PROA  
ATOM   2106  HD1 HSP P 338      58.384  68.137 122.490  0.00  0.00      PROA  
ATOM   2107  CE1 HSP P 338      56.342  68.333 122.817  0.00  0.00      PROA  
ATOM   2108  HE1 HSP P 338      56.048  67.368 123.174  0.00  0.00      PROA  
ATOM   2109  C   HSP P 338      61.415  71.011 122.401  0.00  0.00      PROA  
ATOM   2110  O   HSP P 338      61.739  72.177 122.236  0.00  0.00      PROA  
ATOM   2111  N   SER P 339      62.323  70.015 122.276  0.00  0.00      PROA  
ATOM   2112  HN  SER P 339      62.062  69.054 122.317  0.00  0.00      PROA  
ATOM   2113  CA  SER P 339      63.631  70.200 121.864  0.00  0.00      PROA  
ATOM   2114  HA  SER P 339      64.130  71.122 122.123  0.00  0.00      PROA  
ATOM   2115  CB  SER P 339      64.513  69.242 122.643  0.00  0.00      PROA  
ATOM   2116  HB1 SER P 339      64.193  68.182 122.556  0.00  0.00      PROA  
ATOM   2117  HB2 SER P 339      64.525  69.560 123.708  0.00  0.00      PROA  
ATOM   2118  OG  SER P 339      65.884  69.256 122.258  0.00  0.00      PROA  
ATOM   2119  HG1 SER P 339      66.303  69.871 122.864  0.00  0.00      PROA  
ATOM   2120  C   SER P 339      63.714  69.984 120.361  0.00  0.00      PROA  
ATOM   2121  O   SER P 339      63.204  69.113 119.687  0.00  0.00      PROA  
ATOM   2122  N   SER P 340      64.417  70.929 119.741  0.00  0.00      PROA  
ATOM   2123  HN  SER P 340      64.837  71.650 120.285  0.00  0.00      PROA  
ATOM   2124  CA  SER P 340      64.686  71.003 118.299  0.00  0.00      PROA  
ATOM   2125  HA  SER P 340      63.856  70.602 117.737  0.00  0.00      PROA  
ATOM   2126  CB  SER P 340      64.642  72.505 117.857  0.00  0.00      PROA  
ATOM   2127  HB1 SER P 340      64.867  72.517 116.769  0.00  0.00      PROA  
ATOM   2128  HB2 SER P 340      65.426  73.025 118.448  0.00  0.00      PROA  
ATOM   2129  OG  SER P 340      63.407  73.127 118.129  0.00  0.00      PROA  
ATOM   2130  HG1 SER P 340      63.386  73.326 119.068  0.00  0.00      PROA  
ATOM   2131  C   SER P 340      65.914  70.190 117.839  0.00  0.00      PROA  
ATOM   2132  O   SER P 340      66.219  70.164 116.660  0.00  0.00      PROA  
ATOM   2133  N   TRP P 341      66.614  69.511 118.794  0.00  0.00      PROA  
ATOM   2134  HN  TRP P 341      66.190  69.590 119.693  0.00  0.00      PROA  
ATOM   2135  CA  TRP P 341      67.724  68.602 118.555  0.00  0.00      PROA  
ATOM   2136  HA  TRP P 341      68.465  69.220 118.071  0.00  0.00      PROA  
ATOM   2137  CB  TRP P 341      68.369  68.202 119.896  0.00  0.00      PROA  
ATOM   2138  HB1 TRP P 341      67.641  67.660 120.536  0.00  0.00      PROA  
ATOM   2139  HB2 TRP P 341      68.557  69.067 120.569  0.00  0.00      PROA  
ATOM   2140  CG  TRP P 341      69.558  67.310 119.812  0.00  0.00      PROA  
ATOM   2141  CD1 TRP P 341      70.746  67.652 119.182  0.00  0.00      PROA  
ATOM   2142  HD1 TRP P 341      70.998  68.569 118.670  0.00  0.00      PROA  
ATOM   2143  NE1 TRP P 341      71.559  66.467 119.176  0.00  0.00      PROA  
ATOM   2144  HE1 TRP P 341      72.354  66.251 118.653  0.00  0.00      PROA  
ATOM   2145  CE2 TRP P 341      70.994  65.491 119.893  0.00  0.00      PROA  
ATOM   2146  CD2 TRP P 341      69.692  65.938 120.296  0.00  0.00      PROA  
ATOM   2147  CE3 TRP P 341      68.838  65.048 120.939  0.00  0.00      PROA  
ATOM   2148  HE3 TRP P 341      67.858  65.389 121.241  0.00  0.00      PROA  
ATOM   2149  CZ3 TRP P 341      69.328  63.792 121.203  0.00  0.00      PROA  
ATOM   2150  HZ3 TRP P 341      68.691  63.095 121.728  0.00  0.00      PROA  
ATOM   2151  CZ2 TRP P 341      71.425  64.154 120.050  0.00  0.00      PROA  
ATOM   2152  HZ2 TRP P 341      72.336  63.832 119.569  0.00  0.00      PROA  
ATOM   2153  CH2 TRP P 341      70.560  63.315 120.775  0.00  0.00      PROA  
ATOM   2154  HH2 TRP P 341      70.945  62.347 121.057  0.00  0.00      PROA  
ATOM   2155  C   TRP P 341      67.408  67.437 117.668  0.00  0.00      PROA  
ATOM   2156  O   TRP P 341      66.361  66.777 117.769  0.00  0.00      PROA  
ATOM   2157  N   TYR P 342      68.349  67.131 116.751  0.00  0.00      PROA  
ATOM   2158  HN  TYR P 342      69.273  67.501 116.704  0.00  0.00      PROA  
ATOM   2159  CA  TYR P 342      68.157  66.075 115.767  0.00  0.00      PROA  
ATOM   2160  HA  TYR P 342      67.110  65.845 115.631  0.00  0.00      PROA  
ATOM   2161  CB  TYR P 342      68.745  66.643 114.360  0.00  0.00      PROA  
ATOM   2162  HB1 TYR P 342      68.482  65.886 113.590  0.00  0.00      PROA  
ATOM   2163  HB2 TYR P 342      69.847  66.770 114.306  0.00  0.00      PROA  
ATOM   2164  CG  TYR P 342      68.087  67.854 113.821  0.00  0.00      PROA  
ATOM   2165  CD1 TYR P 342      68.744  69.124 113.687  0.00  0.00      PROA  
ATOM   2166  HD1 TYR P 342      69.793  69.233 113.912  0.00  0.00      PROA  
ATOM   2167  CE1 TYR P 342      67.968  70.229 113.291  0.00  0.00      PROA  
ATOM   2168  HE1 TYR P 342      68.531  71.148 113.224  0.00  0.00      PROA  
ATOM   2169  CZ  TYR P 342      66.617  70.101 113.015  0.00  0.00      PROA  
ATOM   2170  OH  TYR P 342      65.967  71.269 112.502  0.00  0.00      PROA  
ATOM   2171  HH  TYR P 342      65.130  71.034 112.095  0.00  0.00      PROA  
ATOM   2172  CD2 TYR P 342      66.746  67.721 113.467  0.00  0.00      PROA  
ATOM   2173  HD2 TYR P 342      66.289  66.749 113.589  0.00  0.00      PROA  
ATOM   2174  CE2 TYR P 342      66.044  68.838 113.140  0.00  0.00      PROA  
ATOM   2175  HE2 TYR P 342      64.989  68.712 112.948  0.00  0.00      PROA  
ATOM   2176  C   TYR P 342      68.893  64.780 116.004  0.00  0.00      PROA  
ATOM   2177  O   TYR P 342      70.093  64.851 116.218  0.00  0.00      PROA  
ATOM   2178  N   ALA P 343      68.256  63.584 115.999  0.00  0.00      PROA  
ATOM   2179  HN  ALA P 343      67.264  63.499 115.931  0.00  0.00      PROA  
ATOM   2180  CA  ALA P 343      68.833  62.318 116.380  0.00  0.00      PROA  
ATOM   2181  HA  ALA P 343      69.128  62.453 117.410  0.00  0.00      PROA  
ATOM   2182  CB  ALA P 343      67.792  61.249 116.010  0.00  0.00      PROA  
ATOM   2183  HB1 ALA P 343      67.568  61.313 114.924  0.00  0.00      PROA  
ATOM   2184  HB2 ALA P 343      66.893  61.269 116.663  0.00  0.00      PROA  
ATOM   2185  HB3 ALA P 343      68.169  60.207 116.085  0.00  0.00      PROA  
ATOM   2186  C   ALA P 343      70.061  61.998 115.480  0.00  0.00      PROA  
ATOM   2187  O   ALA P 343      69.930  62.096 114.258  0.00  0.00      PROA  
ATOM   2188  N   PRO P 344      71.175  61.709 116.151  0.00  0.00      PROA  
ATOM   2189  CD  PRO P 344      71.312  61.138 117.476  0.00  0.00      PROA  
ATOM   2190  HD1 PRO P 344      70.758  60.175 117.503  0.00  0.00      PROA  
ATOM   2191  HD2 PRO P 344      70.843  61.791 118.243  0.00  0.00      PROA  
ATOM   2192  CA  PRO P 344      72.414  61.663 115.405  0.00  0.00      PROA  
ATOM   2193  HA  PRO P 344      72.509  62.607 114.890  0.00  0.00      PROA  
ATOM   2194  CB  PRO P 344      73.459  61.727 116.594  0.00  0.00      PROA  
ATOM   2195  HB1 PRO P 344      73.511  62.791 116.908  0.00  0.00      PROA  
ATOM   2196  HB2 PRO P 344      74.511  61.463 116.349  0.00  0.00      PROA  
ATOM   2197  CG  PRO P 344      72.796  60.880 117.718  0.00  0.00      PROA  
ATOM   2198  HG1 PRO P 344      73.098  59.816 117.611  0.00  0.00      PROA  
ATOM   2199  HG2 PRO P 344      73.211  61.232 118.686  0.00  0.00      PROA  
ATOM   2200  C   PRO P 344      72.659  60.489 114.410  0.00  0.00      PROA  
ATOM   2201  O   PRO P 344      73.175  60.718 113.346  0.00  0.00      PROA  
ATOM   2202  N   GLU P 345      72.415  59.241 114.742  0.00  0.00      PROA  
ATOM   2203  HN  GLU P 345      72.014  59.061 115.637  0.00  0.00      PROA  
ATOM   2204  CA  GLU P 345      72.537  58.084 113.921  0.00  0.00      PROA  
ATOM   2205  HA  GLU P 345      73.565  57.913 113.638  0.00  0.00      PROA  
ATOM   2206  CB  GLU P 345      72.323  56.768 114.759  0.00  0.00      PROA  
ATOM   2207  HB1 GLU P 345      72.106  55.942 114.048  0.00  0.00      PROA  
ATOM   2208  HB2 GLU P 345      71.442  56.970 115.404  0.00  0.00      PROA  
ATOM   2209  CG  GLU P 345      73.387  56.399 115.779  0.00  0.00      PROA  
ATOM   2210  HG1 GLU P 345      73.462  57.176 116.569  0.00  0.00      PROA  
ATOM   2211  HG2 GLU P 345      74.413  56.266 115.376  0.00  0.00      PROA  
ATOM   2212  CD  GLU P 345      73.086  55.113 116.456  0.00  0.00      PROA  
ATOM   2213  OE1 GLU P 345      73.756  54.059 116.263  0.00  0.00      PROA  
ATOM   2214  OE2 GLU P 345      72.120  55.134 117.263  0.00  0.00      PROA  
ATOM   2215  C   GLU P 345      71.604  58.082 112.719  0.00  0.00      PROA  
ATOM   2216  O   GLU P 345      71.932  57.771 111.574  0.00  0.00      PROA  
ATOM   2217  N   ALA P 346      70.311  58.445 112.963  0.00  0.00      PROA  
ATOM   2218  HN  ALA P 346      69.895  58.672 113.841  0.00  0.00      PROA  
ATOM   2219  CA  ALA P 346      69.451  58.692 111.818  0.00  0.00      PROA  
ATOM   2220  HA  ALA P 346      69.305  57.774 111.269  0.00  0.00      PROA  
ATOM   2221  CB  ALA P 346      68.086  59.287 112.224  0.00  0.00      PROA  
ATOM   2222  HB1 ALA P 346      67.423  59.371 111.336  0.00  0.00      PROA  
ATOM   2223  HB2 ALA P 346      68.153  60.243 112.786  0.00  0.00      PROA  
ATOM   2224  HB3 ALA P 346      67.578  58.616 112.949  0.00  0.00      PROA  
ATOM   2225  C   ALA P 346      69.955  59.790 110.879  0.00  0.00      PROA  
ATOM   2226  O   ALA P 346      70.056  59.620 109.660  0.00  0.00      PROA  
ATOM   2227  N   LEU P 347      70.575  60.904 111.408  0.00  0.00      PROA  
ATOM   2228  HN  LEU P 347      70.727  60.940 112.392  0.00  0.00      PROA  
ATOM   2229  CA  LEU P 347      71.169  61.990 110.595  0.00  0.00      PROA  
ATOM   2230  HA  LEU P 347      70.480  62.242 109.802  0.00  0.00      PROA  
ATOM   2231  CB  LEU P 347      71.296  63.195 111.527  0.00  0.00      PROA  
ATOM   2232  HB1 LEU P 347      72.013  63.027 112.359  0.00  0.00      PROA  
ATOM   2233  HB2 LEU P 347      70.354  63.348 112.096  0.00  0.00      PROA  
ATOM   2234  CG  LEU P 347      71.652  64.543 110.840  0.00  0.00      PROA  
ATOM   2235  HG  LEU P 347      72.561  64.380 110.224  0.00  0.00      PROA  
ATOM   2236  CD1 LEU P 347      70.565  65.056 109.944  0.00  0.00      PROA  
ATOM   2237 HD11 LEU P 347      70.004  64.358 109.286  0.00  0.00      PROA  
ATOM   2238 HD12 LEU P 347      71.045  65.808 109.283  0.00  0.00      PROA  
ATOM   2239 HD13 LEU P 347      69.836  65.607 110.575  0.00  0.00      PROA  
ATOM   2240  CD2 LEU P 347      72.035  65.612 111.845  0.00  0.00      PROA  
ATOM   2241 HD21 LEU P 347      72.855  65.285 112.518  0.00  0.00      PROA  
ATOM   2242 HD22 LEU P 347      71.158  65.928 112.452  0.00  0.00      PROA  
ATOM   2243 HD23 LEU P 347      72.252  66.646 111.501  0.00  0.00      PROA  
ATOM   2244  C   LEU P 347      72.495  61.530 109.887  0.00  0.00      PROA  
ATOM   2245  O   LEU P 347      72.653  61.749 108.700  0.00  0.00      PROA  
ATOM   2246  N   GLN P 348      73.325  60.863 110.647  0.00  0.00      PROA  
ATOM   2247  HN  GLN P 348      73.075  60.817 111.612  0.00  0.00      PROA  
ATOM   2248  CA  GLN P 348      74.617  60.412 110.212  0.00  0.00      PROA  
ATOM   2249  HA  GLN P 348      75.135  61.227 109.729  0.00  0.00      PROA  
ATOM   2250  CB  GLN P 348      75.443  59.948 111.410  0.00  0.00      PROA  
ATOM   2251  HB1 GLN P 348      74.821  59.179 111.917  0.00  0.00      PROA  
ATOM   2252  HB2 GLN P 348      75.522  60.764 112.159  0.00  0.00      PROA  
ATOM   2253  CG  GLN P 348      76.867  59.380 111.100  0.00  0.00      PROA  
ATOM   2254  HG1 GLN P 348      76.833  58.401 110.576  0.00  0.00      PROA  
ATOM   2255  HG2 GLN P 348      77.438  59.166 112.029  0.00  0.00      PROA  
ATOM   2256  CD  GLN P 348      77.760  60.430 110.458  0.00  0.00      PROA  
ATOM   2257  OE1 GLN P 348      78.234  61.427 111.010  0.00  0.00      PROA  
ATOM   2258  NE2 GLN P 348      77.935  60.236 109.124  0.00  0.00      PROA  
ATOM   2259 HE21 GLN P 348      78.446  60.921 108.603  0.00  0.00      PROA  
ATOM   2260 HE22 GLN P 348      77.350  59.551 108.691  0.00  0.00      PROA  
ATOM   2261  C   GLN P 348      74.567  59.339 109.149  0.00  0.00      PROA  
ATOM   2262  O   GLN P 348      75.365  59.346 108.203  0.00  0.00      PROA  
ATOM   2263  N   LYS P 349      73.777  58.286 109.402  0.00  0.00      PROA  
ATOM   2264  HN  LYS P 349      73.176  58.226 110.196  0.00  0.00      PROA  
ATOM   2265  CA  LYS P 349      73.549  57.305 108.461  0.00  0.00      PROA  
ATOM   2266  HA  LYS P 349      74.503  56.846 108.250  0.00  0.00      PROA  
ATOM   2267  CB  LYS P 349      72.810  56.052 108.992  0.00  0.00      PROA  
ATOM   2268  HB1 LYS P 349      73.100  55.818 110.039  0.00  0.00      PROA  
ATOM   2269  HB2 LYS P 349      72.999  55.170 108.343  0.00  0.00      PROA  
ATOM   2270  CG  LYS P 349      71.208  56.244 108.925  0.00  0.00      PROA  
ATOM   2271  HG1 LYS P 349      70.997  56.144 107.839  0.00  0.00      PROA  
ATOM   2272  HG2 LYS P 349      70.884  57.222 109.341  0.00  0.00      PROA  
ATOM   2273  CD  LYS P 349      70.525  55.229 109.762  0.00  0.00      PROA  
ATOM   2274  HD1 LYS P 349      70.619  55.573 110.814  0.00  0.00      PROA  
ATOM   2275  HD2 LYS P 349      70.863  54.210 109.475  0.00  0.00      PROA  
ATOM   2276  CE  LYS P 349      69.000  55.202 109.763  0.00  0.00      PROA  
ATOM   2277  HE1 LYS P 349      68.650  56.257 109.776  0.00  0.00      PROA  
ATOM   2278  HE2 LYS P 349      68.578  54.632 110.619  0.00  0.00      PROA  
ATOM   2279  NZ  LYS P 349      68.502  54.635 108.387  0.00  0.00      PROA  
ATOM   2280  HZ1 LYS P 349      68.884  53.683 108.219  0.00  0.00      PROA  
ATOM   2281  HZ2 LYS P 349      68.833  55.272 107.635  0.00  0.00      PROA  
ATOM   2282  HZ3 LYS P 349      67.463  54.603 108.419  0.00  0.00      PROA  
ATOM   2283  C   LYS P 349      72.917  57.863 107.181  0.00  0.00      PROA  
ATOM   2284  O   LYS P 349      73.303  57.473 106.033  0.00  0.00      PROA  
ATOM   2285  N   TRP P 350      71.960  58.776 107.252  0.00  0.00      PROA  
ATOM   2286  HN  TRP P 350      71.570  58.931 108.156  0.00  0.00      PROA  
ATOM   2287  CA  TRP P 350      71.345  59.447 106.169  0.00  0.00      PROA  
ATOM   2288  HA  TRP P 350      70.878  58.716 105.526  0.00  0.00      PROA  
ATOM   2289  CB  TRP P 350      70.204  60.362 106.788  0.00  0.00      PROA  
ATOM   2290  HB1 TRP P 350      70.657  61.017 107.562  0.00  0.00      PROA  
ATOM   2291  HB2 TRP P 350      69.590  59.572 107.272  0.00  0.00      PROA  
ATOM   2292  CG  TRP P 350      69.303  61.222 105.938  0.00  0.00      PROA  
ATOM   2293  CD1 TRP P 350      68.195  60.872 105.300  0.00  0.00      PROA  
ATOM   2294  HD1 TRP P 350      67.807  59.869 105.405  0.00  0.00      PROA  
ATOM   2295  NE1 TRP P 350      67.669  61.953 104.678  0.00  0.00      PROA  
ATOM   2296  HE1 TRP P 350      66.793  61.973 104.247  0.00  0.00      PROA  
ATOM   2297  CE2 TRP P 350      68.362  63.043 105.039  0.00  0.00      PROA  
ATOM   2298  CD2 TRP P 350      69.394  62.630 105.925  0.00  0.00      PROA  
ATOM   2299  CE3 TRP P 350      70.334  63.526 106.340  0.00  0.00      PROA  
ATOM   2300  HE3 TRP P 350      71.196  63.177 106.889  0.00  0.00      PROA  
ATOM   2301  CZ3 TRP P 350      70.143  64.874 106.057  0.00  0.00      PROA  
ATOM   2302  HZ3 TRP P 350      70.771  65.640 106.487  0.00  0.00      PROA  
ATOM   2303  CZ2 TRP P 350      68.102  64.373 104.811  0.00  0.00      PROA  
ATOM   2304  HZ2 TRP P 350      67.201  64.694 104.310  0.00  0.00      PROA  
ATOM   2305  CH2 TRP P 350      68.960  65.303 105.396  0.00  0.00      PROA  
ATOM   2306  HH2 TRP P 350      68.819  66.373 105.429  0.00  0.00      PROA  
ATOM   2307  C   TRP P 350      72.302  60.252 105.216  0.00  0.00      PROA  
ATOM   2308  O   TRP P 350      72.249  60.034 103.992  0.00  0.00      PROA  
ATOM   2309  N   LEU P 351      73.115  61.178 105.811  0.00  0.00      PROA  
ATOM   2310  HN  LEU P 351      73.114  61.221 106.808  0.00  0.00      PROA  
ATOM   2311  CA  LEU P 351      74.205  61.866 105.154  0.00  0.00      PROA  
ATOM   2312  HA  LEU P 351      73.777  62.465 104.364  0.00  0.00      PROA  
ATOM   2313  CB  LEU P 351      74.828  62.862 106.254  0.00  0.00      PROA  
ATOM   2314  HB1 LEU P 351      75.475  62.361 107.005  0.00  0.00      PROA  
ATOM   2315  HB2 LEU P 351      73.924  63.234 106.782  0.00  0.00      PROA  
ATOM   2316  CG  LEU P 351      75.673  63.984 105.575  0.00  0.00      PROA  
ATOM   2317  HG  LEU P 351      76.629  63.433 105.449  0.00  0.00      PROA  
ATOM   2318  CD1 LEU P 351      75.318  64.821 104.307  0.00  0.00      PROA  
ATOM   2319 HD11 LEU P 351      75.884  65.773 104.227  0.00  0.00      PROA  
ATOM   2320 HD12 LEU P 351      74.236  65.068 104.327  0.00  0.00      PROA  
ATOM   2321 HD13 LEU P 351      75.481  64.236 103.376  0.00  0.00      PROA  
ATOM   2322  CD2 LEU P 351      76.034  64.915 106.779  0.00  0.00      PROA  
ATOM   2323 HD21 LEU P 351      75.171  65.470 107.205  0.00  0.00      PROA  
ATOM   2324 HD22 LEU P 351      76.821  65.651 106.511  0.00  0.00      PROA  
ATOM   2325 HD23 LEU P 351      76.534  64.328 107.579  0.00  0.00      PROA  
ATOM   2326  C   LEU P 351      75.284  61.012 104.534  0.00  0.00      PROA  
ATOM   2327  O   LEU P 351      75.633  61.200 103.380  0.00  0.00      PROA  
ATOM   2328  N   GLN P 352      75.739  59.954 105.275  0.00  0.00      PROA  
ATOM   2329  HN  GLN P 352      75.403  59.828 106.206  0.00  0.00      PROA  
ATOM   2330  CA  GLN P 352      76.522  58.852 104.688  0.00  0.00      PROA  
ATOM   2331  HA  GLN P 352      77.464  59.244 104.333  0.00  0.00      PROA  
ATOM   2332  CB  GLN P 352      76.651  57.744 105.726  0.00  0.00      PROA  
ATOM   2333  HB1 GLN P 352      76.690  56.737 105.260  0.00  0.00      PROA  
ATOM   2334  HB2 GLN P 352      75.791  57.706 106.426  0.00  0.00      PROA  
ATOM   2335  CG  GLN P 352      77.992  57.871 106.522  0.00  0.00      PROA  
ATOM   2336  HG1 GLN P 352      77.969  57.218 107.420  0.00  0.00      PROA  
ATOM   2337  HG2 GLN P 352      78.083  58.960 106.714  0.00  0.00      PROA  
ATOM   2338  CD  GLN P 352      79.242  57.557 105.634  0.00  0.00      PROA  
ATOM   2339  OE1 GLN P 352      79.206  57.300 104.453  0.00  0.00      PROA  
ATOM   2340  NE2 GLN P 352      80.405  57.389 106.353  0.00  0.00      PROA  
ATOM   2341 HE21 GLN P 352      81.067  56.906 105.779  0.00  0.00      PROA  
ATOM   2342 HE22 GLN P 352      80.363  57.395 107.352  0.00  0.00      PROA  
ATOM   2343  C   GLN P 352      75.863  58.313 103.446  0.00  0.00      PROA  
ATOM   2344  O   GLN P 352      76.440  58.237 102.362  0.00  0.00      PROA  
ATOM   2345  N   LEU P 353      74.584  57.852 103.543  0.00  0.00      PROA  
ATOM   2346  HN  LEU P 353      74.015  57.927 104.359  0.00  0.00      PROA  
ATOM   2347  CA  LEU P 353      73.927  57.230 102.387  0.00  0.00      PROA  
ATOM   2348  HA  LEU P 353      74.652  56.519 102.019  0.00  0.00      PROA  
ATOM   2349  CB  LEU P 353      72.799  56.293 102.943  0.00  0.00      PROA  
ATOM   2350  HB1 LEU P 353      72.099  56.828 103.619  0.00  0.00      PROA  
ATOM   2351  HB2 LEU P 353      73.376  55.611 103.603  0.00  0.00      PROA  
ATOM   2352  CG  LEU P 353      72.120  55.372 101.917  0.00  0.00      PROA  
ATOM   2353  HG  LEU P 353      72.905  55.105 101.176  0.00  0.00      PROA  
ATOM   2354  CD1 LEU P 353      71.506  54.244 102.616  0.00  0.00      PROA  
ATOM   2355 HD11 LEU P 353      70.839  54.583 103.437  0.00  0.00      PROA  
ATOM   2356 HD12 LEU P 353      72.269  53.620 103.129  0.00  0.00      PROA  
ATOM   2357 HD13 LEU P 353      70.977  53.570 101.910  0.00  0.00      PROA  
ATOM   2358  CD2 LEU P 353      71.106  56.072 101.008  0.00  0.00      PROA  
ATOM   2359 HD21 LEU P 353      71.460  56.707 100.168  0.00  0.00      PROA  
ATOM   2360 HD22 LEU P 353      70.247  56.471 101.589  0.00  0.00      PROA  
ATOM   2361 HD23 LEU P 353      70.596  55.310 100.381  0.00  0.00      PROA  
ATOM   2362  C   LEU P 353      73.571  58.123 101.244  0.00  0.00      PROA  
ATOM   2363  O   LEU P 353      73.809  57.785 100.091  0.00  0.00      PROA  
ATOM   2364  N   THR P 354      72.970  59.314 101.508  0.00  0.00      PROA  
ATOM   2365  HN  THR P 354      72.888  59.645 102.445  0.00  0.00      PROA  
ATOM   2366  CA  THR P 354      72.578  60.334 100.594  0.00  0.00      PROA  
ATOM   2367  HA  THR P 354      71.933  59.869  99.864  0.00  0.00      PROA  
ATOM   2368  CB  THR P 354      71.816  61.499 101.231  0.00  0.00      PROA  
ATOM   2369  HB  THR P 354      71.881  62.309 100.473  0.00  0.00      PROA  
ATOM   2370  OG1 THR P 354      72.382  62.042 102.391  0.00  0.00      PROA  
ATOM   2371  HG1 THR P 354      72.114  61.425 103.076  0.00  0.00      PROA  
ATOM   2372  CG2 THR P 354      70.379  61.165 101.584  0.00  0.00      PROA  
ATOM   2373 HG21 THR P 354      69.876  60.697 100.710  0.00  0.00      PROA  
ATOM   2374 HG22 THR P 354      69.783  62.069 101.831  0.00  0.00      PROA  
ATOM   2375 HG23 THR P 354      70.244  60.402 102.381  0.00  0.00      PROA  
ATOM   2376  C   THR P 354      73.771  60.912  99.859  0.00  0.00      PROA  
ATOM   2377  O   THR P 354      73.616  61.347  98.688  0.00  0.00      PROA  
ATOM   2378  N   HSD P 355      74.917  61.150 100.470  0.00  0.00      PROA  
ATOM   2379  HN  HSD P 355      75.027  60.734 101.369  0.00  0.00      PROA  
ATOM   2380  CA  HSD P 355      76.089  61.623  99.779  0.00  0.00      PROA  
ATOM   2381  HA  HSD P 355      75.941  62.572  99.286  0.00  0.00      PROA  
ATOM   2382  CB  HSD P 355      77.127  62.007 100.846  0.00  0.00      PROA  
ATOM   2383  HB1 HSD P 355      77.280  61.216 101.612  0.00  0.00      PROA  
ATOM   2384  HB2 HSD P 355      76.935  62.951 101.400  0.00  0.00      PROA  
ATOM   2385  ND1 HSD P 355      78.918  63.457  99.657  0.00  0.00      PROA  
ATOM   2386  HD1 HSD P 355      78.388  64.281  99.459  0.00  0.00      PROA  
ATOM   2387  CG  HSD P 355      78.446  62.289 100.127  0.00  0.00      PROA  
ATOM   2388  CE1 HSD P 355      80.221  63.294  99.299  0.00  0.00      PROA  
ATOM   2389  HE1 HSD P 355      80.676  64.169  98.837  0.00  0.00      PROA  
ATOM   2390  NE2 HSD P 355      80.596  62.075  99.575  0.00  0.00      PROA  
ATOM   2391  CD2 HSD P 355      79.510  61.467 100.136  0.00  0.00      PROA  
ATOM   2392  HD2 HSD P 355      79.435  60.458 100.523  0.00  0.00      PROA  
ATOM   2393  C   HSD P 355      76.566  60.665  98.732  0.00  0.00      PROA  
ATOM   2394  O   HSD P 355      77.016  60.982  97.642  0.00  0.00      PROA  
ATOM   2395  N   GLU P 356      76.561  59.362  98.995  0.00  0.00      PROA  
ATOM   2396  HN  GLU P 356      76.252  59.130  99.914  0.00  0.00      PROA  
ATOM   2397  CA  GLU P 356      76.905  58.253  98.074  0.00  0.00      PROA  
ATOM   2398  HA  GLU P 356      77.896  58.492  97.719  0.00  0.00      PROA  
ATOM   2399  CB  GLU P 356      77.041  56.897  98.881  0.00  0.00      PROA  
ATOM   2400  HB1 GLU P 356      76.136  56.605  99.455  0.00  0.00      PROA  
ATOM   2401  HB2 GLU P 356      77.742  56.985  99.738  0.00  0.00      PROA  
ATOM   2402  CG  GLU P 356      77.392  55.638  97.993  0.00  0.00      PROA  
ATOM   2403  HG1 GLU P 356      78.253  55.865  97.328  0.00  0.00      PROA  
ATOM   2404  HG2 GLU P 356      76.519  55.439  97.336  0.00  0.00      PROA  
ATOM   2405  CD  GLU P 356      77.782  54.473  98.895  0.00  0.00      PROA  
ATOM   2406  OE1 GLU P 356      77.011  54.061  99.763  0.00  0.00      PROA  
ATOM   2407  OE2 GLU P 356      78.893  53.875  98.716  0.00  0.00      PROA  
ATOM   2408  C   GLU P 356      76.043  58.114  96.893  0.00  0.00      PROA  
ATOM   2409  O   GLU P 356      76.545  57.940  95.770  0.00  0.00      PROA  
ATOM   2410  N   VAL P 357      74.718  58.246  97.094  0.00  0.00      PROA  
ATOM   2411  HN  VAL P 357      74.427  58.421  98.031  0.00  0.00      PROA  
ATOM   2412  CA  VAL P 357      73.687  58.160  96.049  0.00  0.00      PROA  
ATOM   2413  HA  VAL P 357      73.777  57.235  95.498  0.00  0.00      PROA  
ATOM   2414  CB  VAL P 357      72.271  58.026  96.624  0.00  0.00      PROA  
ATOM   2415  HB  VAL P 357      71.984  58.719  97.444  0.00  0.00      PROA  
ATOM   2416  CG1 VAL P 357      71.205  58.172  95.586  0.00  0.00      PROA  
ATOM   2417 HG11 VAL P 357      71.173  59.238  95.274  0.00  0.00      PROA  
ATOM   2418 HG12 VAL P 357      70.197  57.937  95.986  0.00  0.00      PROA  
ATOM   2419 HG13 VAL P 357      71.443  57.597  94.665  0.00  0.00      PROA  
ATOM   2420  CG2 VAL P 357      72.222  56.675  97.303  0.00  0.00      PROA  
ATOM   2421 HG21 VAL P 357      72.495  55.862  96.596  0.00  0.00      PROA  
ATOM   2422 HG22 VAL P 357      71.180  56.484  97.635  0.00  0.00      PROA  
ATOM   2423 HG23 VAL P 357      72.933  56.635  98.156  0.00  0.00      PROA  
ATOM   2424  C   VAL P 357      73.771  59.340  95.058  0.00  0.00      PROA  
ATOM   2425  O   VAL P 357      73.605  59.151  93.861  0.00  0.00      PROA  
ATOM   2426  N   GLU P 358      74.113  60.497  95.584  0.00  0.00      PROA  
ATOM   2427  HN  GLU P 358      74.197  60.577  96.574  0.00  0.00      PROA  
ATOM   2428  CA  GLU P 358      74.486  61.653  94.927  0.00  0.00      PROA  
ATOM   2429  HA  GLU P 358      73.681  61.981  94.286  0.00  0.00      PROA  
ATOM   2430  CB  GLU P 358      74.686  62.756  96.067  0.00  0.00      PROA  
ATOM   2431  HB1 GLU P 358      75.170  62.248  96.928  0.00  0.00      PROA  
ATOM   2432  HB2 GLU P 358      73.605  62.928  96.260  0.00  0.00      PROA  
ATOM   2433  CG  GLU P 358      75.536  63.966  95.682  0.00  0.00      PROA  
ATOM   2434  HG1 GLU P 358      75.291  64.149  94.614  0.00  0.00      PROA  
ATOM   2435  HG2 GLU P 358      76.638  63.922  95.815  0.00  0.00      PROA  
ATOM   2436  CD  GLU P 358      75.054  65.163  96.423  0.00  0.00      PROA  
ATOM   2437  OE1 GLU P 358      75.828  66.181  96.512  0.00  0.00      PROA  
ATOM   2438  OE2 GLU P 358      73.872  65.191  96.880  0.00  0.00      PROA  
ATOM   2439  C   GLU P 358      75.668  61.481  94.072  0.00  0.00      PROA  
ATOM   2440  O   GLU P 358      75.589  61.862  92.911  0.00  0.00      PROA  
ATOM   2441  N   VAL P 359      76.887  61.044  94.557  0.00  0.00      PROA  
ATOM   2442  HN  VAL P 359      76.927  60.895  95.543  0.00  0.00      PROA  
ATOM   2443  CA  VAL P 359      78.074  60.785  93.781  0.00  0.00      PROA  
ATOM   2444  HA  VAL P 359      78.277  61.683  93.215  0.00  0.00      PROA  
ATOM   2445  CB  VAL P 359      79.273  60.557  94.634  0.00  0.00      PROA  
ATOM   2446  HB  VAL P 359      79.060  59.793  95.412  0.00  0.00      PROA  
ATOM   2447  CG1 VAL P 359      80.427  59.863  93.857  0.00  0.00      PROA  
ATOM   2448 HG11 VAL P 359      80.808  60.446  92.991  0.00  0.00      PROA  
ATOM   2449 HG12 VAL P 359      80.230  58.831  93.495  0.00  0.00      PROA  
ATOM   2450 HG13 VAL P 359      81.323  59.772  94.507  0.00  0.00      PROA  
ATOM   2451  CG2 VAL P 359      79.755  61.915  95.326  0.00  0.00      PROA  
ATOM   2452 HG21 VAL P 359      80.409  62.380  94.558  0.00  0.00      PROA  
ATOM   2453 HG22 VAL P 359      80.497  61.674  96.117  0.00  0.00      PROA  
ATOM   2454 HG23 VAL P 359      79.058  62.628  95.817  0.00  0.00      PROA  
ATOM   2455  C   VAL P 359      77.854  59.743  92.692  0.00  0.00      PROA  
ATOM   2456  O   VAL P 359      78.294  59.918  91.547  0.00  0.00      PROA  
ATOM   2457  N   GLN P 360      77.161  58.718  92.994  0.00  0.00      PROA  
ATOM   2458  HN  GLN P 360      76.914  58.469  93.928  0.00  0.00      PROA  
ATOM   2459  CA  GLN P 360      76.701  57.706  92.075  0.00  0.00      PROA  
ATOM   2460  HA  GLN P 360      77.592  57.218  91.708  0.00  0.00      PROA  
ATOM   2461  CB  GLN P 360      75.999  56.621  92.781  0.00  0.00      PROA  
ATOM   2462  HB1 GLN P 360      75.023  56.802  93.280  0.00  0.00      PROA  
ATOM   2463  HB2 GLN P 360      76.640  56.432  93.669  0.00  0.00      PROA  
ATOM   2464  CG  GLN P 360      75.881  55.283  92.043  0.00  0.00      PROA  
ATOM   2465  HG1 GLN P 360      75.116  55.389  91.245  0.00  0.00      PROA  
ATOM   2466  HG2 GLN P 360      75.438  54.439  92.611  0.00  0.00      PROA  
ATOM   2467  CD  GLN P 360      77.151  54.783  91.345  0.00  0.00      PROA  
ATOM   2468  OE1 GLN P 360      77.292  54.705  90.141  0.00  0.00      PROA  
ATOM   2469  NE2 GLN P 360      78.169  54.572  92.171  0.00  0.00      PROA  
ATOM   2470 HE21 GLN P 360      79.062  54.375  91.766  0.00  0.00      PROA  
ATOM   2471 HE22 GLN P 360      78.098  54.681  93.162  0.00  0.00      PROA  
ATOM   2472  C   GLN P 360      75.751  58.109  91.028  0.00  0.00      PROA  
ATOM   2473  O   GLN P 360      75.718  57.663  89.906  0.00  0.00      PROA  
ATOM   2474  N   TYR P 361      74.876  59.094  91.300  0.00  0.00      PROA  
ATOM   2475  HN  TYR P 361      74.810  59.499  92.209  0.00  0.00      PROA  
ATOM   2476  CA  TYR P 361      74.078  59.843  90.262  0.00  0.00      PROA  
ATOM   2477  HA  TYR P 361      73.659  59.078  89.626  0.00  0.00      PROA  
ATOM   2478  CB  TYR P 361      73.082  60.745  91.059  0.00  0.00      PROA  
ATOM   2479  HB1 TYR P 361      73.648  61.373  91.780  0.00  0.00      PROA  
ATOM   2480  HB2 TYR P 361      72.421  60.084  91.660  0.00  0.00      PROA  
ATOM   2481  CG  TYR P 361      72.388  61.744  90.232  0.00  0.00      PROA  
ATOM   2482  CD1 TYR P 361      72.542  63.187  90.472  0.00  0.00      PROA  
ATOM   2483  HD1 TYR P 361      73.277  63.517  91.191  0.00  0.00      PROA  
ATOM   2484  CE1 TYR P 361      71.703  64.042  89.869  0.00  0.00      PROA  
ATOM   2485  HE1 TYR P 361      71.688  65.077  90.177  0.00  0.00      PROA  
ATOM   2486  CZ  TYR P 361      70.846  63.648  88.863  0.00  0.00      PROA  
ATOM   2487  OH  TYR P 361      70.028  64.480  88.147  0.00  0.00      PROA  
ATOM   2488  HH  TYR P 361      69.930  65.246  88.718  0.00  0.00      PROA  
ATOM   2489  CD2 TYR P 361      71.395  61.293  89.385  0.00  0.00      PROA  
ATOM   2490  HD2 TYR P 361      71.221  60.240  89.222  0.00  0.00      PROA  
ATOM   2491  CE2 TYR P 361      70.740  62.246  88.627  0.00  0.00      PROA  
ATOM   2492  HE2 TYR P 361      70.141  61.802  87.846  0.00  0.00      PROA  
ATOM   2493  C   TYR P 361      74.935  60.647  89.302  0.00  0.00      PROA  
ATOM   2494  O   TYR P 361      74.676  60.696  88.076  0.00  0.00      PROA  
ATOM   2495  N   TYR P 362      76.005  61.331  89.864  0.00  0.00      PROA  
ATOM   2496  HN  TYR P 362      76.171  61.238  90.842  0.00  0.00      PROA  
ATOM   2497  CA  TYR P 362      77.029  62.002  89.089  0.00  0.00      PROA  
ATOM   2498  HA  TYR P 362      76.547  62.764  88.495  0.00  0.00      PROA  
ATOM   2499  CB  TYR P 362      78.083  62.777  89.979  0.00  0.00      PROA  
ATOM   2500  HB1 TYR P 362      78.528  62.090  90.730  0.00  0.00      PROA  
ATOM   2501  HB2 TYR P 362      77.528  63.460  90.657  0.00  0.00      PROA  
ATOM   2502  CG  TYR P 362      79.204  63.489  89.127  0.00  0.00      PROA  
ATOM   2503  CD1 TYR P 362      78.877  64.552  88.228  0.00  0.00      PROA  
ATOM   2504  HD1 TYR P 362      77.876  64.935  88.092  0.00  0.00      PROA  
ATOM   2505  CE1 TYR P 362      79.960  65.248  87.599  0.00  0.00      PROA  
ATOM   2506  HE1 TYR P 362      79.753  66.102  86.971  0.00  0.00      PROA  
ATOM   2507  CZ  TYR P 362      81.276  64.842  87.840  0.00  0.00      PROA  
ATOM   2508  OH  TYR P 362      82.316  65.568  87.145  0.00  0.00      PROA  
ATOM   2509  HH  TYR P 362      82.988  64.882  87.181  0.00  0.00      PROA  
ATOM   2510  CD2 TYR P 362      80.547  63.082  89.273  0.00  0.00      PROA  
ATOM   2511  HD2 TYR P 362      80.867  62.281  89.923  0.00  0.00      PROA  
ATOM   2512  CE2 TYR P 362      81.537  63.717  88.579  0.00  0.00      PROA  
ATOM   2513  HE2 TYR P 362      82.592  63.529  88.714  0.00  0.00      PROA  
ATOM   2514  C   TYR P 362      77.724  61.058  88.048  0.00  0.00      PROA  
ATOM   2515  O   TYR P 362      77.822  61.297  86.842  0.00  0.00      PROA  
ATOM   2516  N   ASN P 363      78.032  59.815  88.488  0.00  0.00      PROA  
ATOM   2517  HN  ASN P 363      77.685  59.501  89.368  0.00  0.00      PROA  
ATOM   2518  CA  ASN P 363      78.708  58.772  87.769  0.00  0.00      PROA  
ATOM   2519  HA  ASN P 363      79.710  59.066  87.491  0.00  0.00      PROA  
ATOM   2520  CB  ASN P 363      78.767  57.669  88.856  0.00  0.00      PROA  
ATOM   2521  HB1 ASN P 363      77.803  57.116  88.883  0.00  0.00      PROA  
ATOM   2522  HB2 ASN P 363      79.091  58.054  89.846  0.00  0.00      PROA  
ATOM   2523  CG  ASN P 363      79.831  56.593  88.499  0.00  0.00      PROA  
ATOM   2524  OD1 ASN P 363      80.914  57.012  88.252  0.00  0.00      PROA  
ATOM   2525  ND2 ASN P 363      79.499  55.239  88.561  0.00  0.00      PROA  
ATOM   2526 HD21 ASN P 363      80.198  54.546  88.384  0.00  0.00      PROA  
ATOM   2527 HD22 ASN P 363      78.660  55.045  89.072  0.00  0.00      PROA  
ATOM   2528  C   ASN P 363      77.852  58.361  86.544  0.00  0.00      PROA  
ATOM   2529  O   ASN P 363      78.375  58.373  85.419  0.00  0.00      PROA  
ATOM   2530  N   ILE P 364      76.522  58.176  86.719  0.00  0.00      PROA  
ATOM   2531  HN  ILE P 364      76.225  58.460  87.627  0.00  0.00      PROA  
ATOM   2532  CA  ILE P 364      75.545  57.984  85.663  0.00  0.00      PROA  
ATOM   2533  HA  ILE P 364      75.802  57.084  85.124  0.00  0.00      PROA  
ATOM   2534  CB  ILE P 364      74.089  57.861  86.209  0.00  0.00      PROA  
ATOM   2535  HB  ILE P 364      73.957  58.820  86.755  0.00  0.00      PROA  
ATOM   2536  CG2 ILE P 364      73.014  57.969  85.180  0.00  0.00      PROA  
ATOM   2537 HG21 ILE P 364      71.987  58.008  85.602  0.00  0.00      PROA  
ATOM   2538 HG22 ILE P 364      72.960  57.083  84.512  0.00  0.00      PROA  
ATOM   2539 HG23 ILE P 364      73.151  58.834  84.496  0.00  0.00      PROA  
ATOM   2540  CG1 ILE P 364      73.850  56.698  87.231  0.00  0.00      PROA  
ATOM   2541 HG11 ILE P 364      72.920  56.919  87.798  0.00  0.00      PROA  
ATOM   2542 HG12 ILE P 364      74.709  56.709  87.936  0.00  0.00      PROA  
ATOM   2543  CD  ILE P 364      74.005  55.326  86.633  0.00  0.00      PROA  
ATOM   2544  HD1 ILE P 364      75.071  55.205  86.342  0.00  0.00      PROA  
ATOM   2545  HD2 ILE P 364      73.359  55.140  85.748  0.00  0.00      PROA  
ATOM   2546  HD3 ILE P 364      73.739  54.618  87.446  0.00  0.00      PROA  
ATOM   2547  C   ILE P 364      75.639  59.023  84.608  0.00  0.00      PROA  
ATOM   2548  O   ILE P 364      75.878  58.800  83.427  0.00  0.00      PROA  
ATOM   2549  N   LYS P 365      75.630  60.323  85.002  0.00  0.00      PROA  
ATOM   2550  HN  LYS P 365      75.705  60.673  85.932  0.00  0.00      PROA  
ATOM   2551  CA  LYS P 365      75.706  61.357  83.988  0.00  0.00      PROA  
ATOM   2552  HA  LYS P 365      74.994  61.204  83.192  0.00  0.00      PROA  
ATOM   2553  CB  LYS P 365      75.384  62.711  84.584  0.00  0.00      PROA  
ATOM   2554  HB1 LYS P 365      75.518  63.537  83.853  0.00  0.00      PROA  
ATOM   2555  HB2 LYS P 365      76.056  62.877  85.454  0.00  0.00      PROA  
ATOM   2556  CG  LYS P 365      73.909  62.690  85.128  0.00  0.00      PROA  
ATOM   2557  HG1 LYS P 365      73.676  63.564  85.772  0.00  0.00      PROA  
ATOM   2558  HG2 LYS P 365      73.688  61.812  85.772  0.00  0.00      PROA  
ATOM   2559  CD  LYS P 365      72.859  62.558  84.013  0.00  0.00      PROA  
ATOM   2560  HD1 LYS P 365      73.162  61.807  83.252  0.00  0.00      PROA  
ATOM   2561  HD2 LYS P 365      72.754  63.438  83.343  0.00  0.00      PROA  
ATOM   2562  CE  LYS P 365      71.423  62.378  84.535  0.00  0.00      PROA  
ATOM   2563  HE1 LYS P 365      70.988  63.228  85.103  0.00  0.00      PROA  
ATOM   2564  HE2 LYS P 365      71.389  61.511  85.228  0.00  0.00      PROA  
ATOM   2565  NZ  LYS P 365      70.449  62.069  83.476  0.00  0.00      PROA  
ATOM   2566  HZ1 LYS P 365      70.310  62.765  82.718  0.00  0.00      PROA  
ATOM   2567  HZ2 LYS P 365      69.534  61.857  83.922  0.00  0.00      PROA  
ATOM   2568  HZ3 LYS P 365      70.783  61.193  83.027  0.00  0.00      PROA  
ATOM   2569  C   LYS P 365      77.017  61.432  83.266  0.00  0.00      PROA  
ATOM   2570  O   LYS P 365      77.030  61.900  82.103  0.00  0.00      PROA  
ATOM   2571  N   LYS P 366      78.149  61.111  83.982  0.00  0.00      PROA  
ATOM   2572  HN  LYS P 366      78.089  60.879  84.950  0.00  0.00      PROA  
ATOM   2573  CA  LYS P 366      79.484  61.023  83.496  0.00  0.00      PROA  
ATOM   2574  HA  LYS P 366      79.731  61.965  83.027  0.00  0.00      PROA  
ATOM   2575  CB  LYS P 366      80.544  60.789  84.694  0.00  0.00      PROA  
ATOM   2576  HB1 LYS P 366      81.410  60.232  84.276  0.00  0.00      PROA  
ATOM   2577  HB2 LYS P 366      80.196  59.990  85.383  0.00  0.00      PROA  
ATOM   2578  CG  LYS P 366      80.829  62.135  85.412  0.00  0.00      PROA  
ATOM   2579  HG1 LYS P 366      81.305  61.960  86.401  0.00  0.00      PROA  
ATOM   2580  HG2 LYS P 366      79.945  62.801  85.512  0.00  0.00      PROA  
ATOM   2581  CD  LYS P 366      81.867  62.998  84.563  0.00  0.00      PROA  
ATOM   2582  HD1 LYS P 366      82.174  63.939  85.065  0.00  0.00      PROA  
ATOM   2583  HD2 LYS P 366      81.356  63.319  83.630  0.00  0.00      PROA  
ATOM   2584  CE  LYS P 366      83.039  62.233  84.119  0.00  0.00      PROA  
ATOM   2585  HE1 LYS P 366      82.813  61.342  83.495  0.00  0.00      PROA  
ATOM   2586  HE2 LYS P 366      83.734  61.965  84.943  0.00  0.00      PROA  
ATOM   2587  NZ  LYS P 366      83.961  63.014  83.193  0.00  0.00      PROA  
ATOM   2588  HZ1 LYS P 366      84.816  62.464  82.974  0.00  0.00      PROA  
ATOM   2589  HZ2 LYS P 366      84.123  63.962  83.589  0.00  0.00      PROA  
ATOM   2590  HZ3 LYS P 366      83.475  63.109  82.278  0.00  0.00      PROA  
ATOM   2591  C   LYS P 366      79.641  60.051  82.391  0.00  0.00      PROA  
ATOM   2592  O   LYS P 366      80.132  60.437  81.323  0.00  0.00      PROA  
ATOM   2593  N   GLN P 367      79.154  58.734  82.566  0.00  0.00      PROA  
ATOM   2594  HN  GLN P 367      78.850  58.554  83.498  0.00  0.00      PROA  
ATOM   2595  CA  GLN P 367      79.086  57.676  81.553  0.00  0.00      PROA  
ATOM   2596  HA  GLN P 367      80.099  57.513  81.215  0.00  0.00      PROA  
ATOM   2597  CB  GLN P 367      78.521  56.412  82.181  0.00  0.00      PROA  
ATOM   2598  HB1 GLN P 367      78.416  55.677  81.354  0.00  0.00      PROA  
ATOM   2599  HB2 GLN P 367      77.537  56.556  82.675  0.00  0.00      PROA  
ATOM   2600  CG  GLN P 367      79.427  55.800  83.316  0.00  0.00      PROA  
ATOM   2601  HG1 GLN P 367      79.125  54.742  83.474  0.00  0.00      PROA  
ATOM   2602  HG2 GLN P 367      79.245  56.167  84.349  0.00  0.00      PROA  
ATOM   2603  CD  GLN P 367      80.895  55.842  83.018  0.00  0.00      PROA  
ATOM   2604  OE1 GLN P 367      81.736  56.644  83.467  0.00  0.00      PROA  
ATOM   2605  NE2 GLN P 367      81.378  54.791  82.335  0.00  0.00      PROA  
ATOM   2606 HE21 GLN P 367      82.344  54.886  82.099  0.00  0.00      PROA  
ATOM   2607 HE22 GLN P 367      80.840  53.957  82.214  0.00  0.00      PROA  
ATOM   2608  C   GLN P 367      78.347  58.080  80.332  0.00  0.00      PROA  
ATOM   2609  O   GLN P 367      78.773  57.807  79.195  0.00  0.00      PROA  
ATOM   2610  N   ASN P 368      77.147  58.744  80.523  0.00  0.00      PROA  
ATOM   2611  HN  ASN P 368      76.954  58.886  81.490  0.00  0.00      PROA  
ATOM   2612  CA  ASN P 368      76.275  59.242  79.529  0.00  0.00      PROA  
ATOM   2613  HA  ASN P 368      75.908  58.361  79.022  0.00  0.00      PROA  
ATOM   2614  CB  ASN P 368      74.983  59.866  80.244  0.00  0.00      PROA  
ATOM   2615  HB1 ASN P 368      75.242  60.891  80.584  0.00  0.00      PROA  
ATOM   2616  HB2 ASN P 368      74.670  59.142  81.027  0.00  0.00      PROA  
ATOM   2617  CG  ASN P 368      73.690  59.888  79.380  0.00  0.00      PROA  
ATOM   2618  OD1 ASN P 368      73.568  59.097  78.426  0.00  0.00      PROA  
ATOM   2619  ND2 ASN P 368      72.916  60.959  79.636  0.00  0.00      PROA  
ATOM   2620 HD21 ASN P 368      72.148  61.160  79.028  0.00  0.00      PROA  
ATOM   2621 HD22 ASN P 368      73.034  61.541  80.442  0.00  0.00      PROA  
ATOM   2622  C   ASN P 368      76.659  60.244  78.434  0.00  0.00      PROA  
ATOM   2623  O   ASN P 368      76.509  59.879  77.257  0.00  0.00      PROA  
ATOM   2624  N   ALA P 369      77.297  61.349  78.805  0.00  0.00      PROA  
ATOM   2625  HN  ALA P 369      77.509  61.541  79.760  0.00  0.00      PROA  
ATOM   2626  CA  ALA P 369      77.894  62.282  77.877  0.00  0.00      PROA  
ATOM   2627  HA  ALA P 369      77.104  62.595  77.210  0.00  0.00      PROA  
ATOM   2628  CB  ALA P 369      78.423  63.492  78.565  0.00  0.00      PROA  
ATOM   2629  HB1 ALA P 369      78.895  64.056  77.732  0.00  0.00      PROA  
ATOM   2630  HB2 ALA P 369      79.219  63.237  79.296  0.00  0.00      PROA  
ATOM   2631  HB3 ALA P 369      77.569  63.937  79.118  0.00  0.00      PROA  
ATOM   2632  C   ALA P 369      78.932  61.674  76.962  0.00  0.00      PROA  
ATOM   2633  O   ALA P 369      78.904  61.935  75.765  0.00  0.00      PROA  
ATOM   2634  N   GLU P 370      79.884  60.803  77.329  0.00  0.00      PROA  
ATOM   2635  HN  GLU P 370      79.985  60.457  78.258  0.00  0.00      PROA  
ATOM   2636  CA  GLU P 370      80.702  60.042  76.394  0.00  0.00      PROA  
ATOM   2637  HA  GLU P 370      81.053  60.806  75.714  0.00  0.00      PROA  
ATOM   2638  CB  GLU P 370      81.870  59.323  77.252  0.00  0.00      PROA  
ATOM   2639  HB1 GLU P 370      82.592  58.845  76.556  0.00  0.00      PROA  
ATOM   2640  HB2 GLU P 370      81.423  58.505  77.857  0.00  0.00      PROA  
ATOM   2641  CG  GLU P 370      82.672  60.377  78.004  0.00  0.00      PROA  
ATOM   2642  HG1 GLU P 370      82.113  60.951  78.773  0.00  0.00      PROA  
ATOM   2643  HG2 GLU P 370      83.022  61.073  77.212  0.00  0.00      PROA  
ATOM   2644  CD  GLU P 370      83.908  59.860  78.618  0.00  0.00      PROA  
ATOM   2645  OE1 GLU P 370      84.434  60.504  79.615  0.00  0.00      PROA  
ATOM   2646  OE2 GLU P 370      84.546  58.853  78.159  0.00  0.00      PROA  
ATOM   2647  C   GLU P 370      79.895  59.016  75.503  0.00  0.00      PROA  
ATOM   2648  O   GLU P 370      80.022  58.847  74.293  0.00  0.00      PROA  
ATOM   2649  N   LYS P 371      78.898  58.372  76.142  0.00  0.00      PROA  
ATOM   2650  HN  LYS P 371      78.629  58.523  77.090  0.00  0.00      PROA  
ATOM   2651  CA  LYS P 371      77.988  57.343  75.567  0.00  0.00      PROA  
ATOM   2652  HA  LYS P 371      78.601  56.547  75.172  0.00  0.00      PROA  
ATOM   2653  CB  LYS P 371      77.146  56.684  76.697  0.00  0.00      PROA  
ATOM   2654  HB1 LYS P 371      76.677  57.456  77.345  0.00  0.00      PROA  
ATOM   2655  HB2 LYS P 371      77.785  56.158  77.439  0.00  0.00      PROA  
ATOM   2656  CG  LYS P 371      76.058  55.667  76.231  0.00  0.00      PROA  
ATOM   2657  HG1 LYS P 371      75.458  56.214  75.472  0.00  0.00      PROA  
ATOM   2658  HG2 LYS P 371      75.436  55.380  77.106  0.00  0.00      PROA  
ATOM   2659  CD  LYS P 371      76.627  54.353  75.500  0.00  0.00      PROA  
ATOM   2660  HD1 LYS P 371      77.599  54.207  76.018  0.00  0.00      PROA  
ATOM   2661  HD2 LYS P 371      76.874  54.713  74.479  0.00  0.00      PROA  
ATOM   2662  CE  LYS P 371      75.613  53.254  75.391  0.00  0.00      PROA  
ATOM   2663  HE1 LYS P 371      74.989  53.495  74.505  0.00  0.00      PROA  
ATOM   2664  HE2 LYS P 371      74.985  53.139  76.300  0.00  0.00      PROA  
ATOM   2665  NZ  LYS P 371      76.275  51.965  75.159  0.00  0.00      PROA  
ATOM   2666  HZ1 LYS P 371      75.596  51.180  75.229  0.00  0.00      PROA  
ATOM   2667  HZ2 LYS P 371      77.020  51.875  75.879  0.00  0.00      PROA  
ATOM   2668  HZ3 LYS P 371      76.738  51.890  74.231  0.00  0.00      PROA  
ATOM   2669  C   LYS P 371      77.154  57.855  74.417  0.00  0.00      PROA  
ATOM   2670  O   LYS P 371      76.945  57.133  73.396  0.00  0.00      PROA  
ATOM   2671  N   GLN P 372      76.734  59.099  74.386  0.00  0.00      PROA  
ATOM   2672  HN  GLN P 372      76.876  59.611  75.229  0.00  0.00      PROA  
ATOM   2673  CA  GLN P 372      76.070  59.697  73.241  0.00  0.00      PROA  
ATOM   2674  HA  GLN P 372      75.296  58.987  72.989  0.00  0.00      PROA  
ATOM   2675  CB  GLN P 372      75.510  61.066  73.499  0.00  0.00      PROA  
ATOM   2676  HB1 GLN P 372      75.023  61.532  72.616  0.00  0.00      PROA  
ATOM   2677  HB2 GLN P 372      76.240  61.834  73.833  0.00  0.00      PROA  
ATOM   2678  CG  GLN P 372      74.350  61.034  74.622  0.00  0.00      PROA  
ATOM   2679  HG1 GLN P 372      73.821  62.003  74.501  0.00  0.00      PROA  
ATOM   2680  HG2 GLN P 372      75.058  60.956  75.475  0.00  0.00      PROA  
ATOM   2681  CD  GLN P 372      73.308  59.961  74.473  0.00  0.00      PROA  
ATOM   2682  OE1 GLN P 372      72.912  59.664  73.361  0.00  0.00      PROA  
ATOM   2683  NE2 GLN P 372      72.937  59.362  75.690  0.00  0.00      PROA  
ATOM   2684 HE21 GLN P 372      73.212  59.829  76.530  0.00  0.00      PROA  
ATOM   2685 HE22 GLN P 372      72.379  58.533  75.733  0.00  0.00      PROA  
ATOM   2686  C   GLN P 372      76.963  59.741  71.970  0.00  0.00      PROA  
ATOM   2687  O   GLN P 372      76.509  59.568  70.854  0.00  0.00      PROA  
ATOM   2688  N   LEU P 373      78.321  59.993  72.085  0.00  0.00      PROA  
ATOM   2689  HN  LEU P 373      78.785  60.187  72.946  0.00  0.00      PROA  
ATOM   2690  CA  LEU P 373      79.226  59.728  71.023  0.00  0.00      PROA  
ATOM   2691  HA  LEU P 373      78.889  60.016  70.038  0.00  0.00      PROA  
ATOM   2692  CB  LEU P 373      80.560  60.371  71.373  0.00  0.00      PROA  
ATOM   2693  HB1 LEU P 373      81.401  60.305  70.651  0.00  0.00      PROA  
ATOM   2694  HB2 LEU P 373      80.929  59.816  72.263  0.00  0.00      PROA  
ATOM   2695  CG  LEU P 373      80.517  61.857  71.794  0.00  0.00      PROA  
ATOM   2696  HG  LEU P 373      79.796  61.976  72.632  0.00  0.00      PROA  
ATOM   2697  CD1 LEU P 373      82.025  62.158  72.202  0.00  0.00      PROA  
ATOM   2698 HD11 LEU P 373      82.611  62.356  71.279  0.00  0.00      PROA  
ATOM   2699 HD12 LEU P 373      82.424  61.250  72.705  0.00  0.00      PROA  
ATOM   2700 HD13 LEU P 373      82.188  63.033  72.866  0.00  0.00      PROA  
ATOM   2701  CD2 LEU P 373      80.042  62.823  70.760  0.00  0.00      PROA  
ATOM   2702 HD21 LEU P 373      79.776  63.798  71.221  0.00  0.00      PROA  
ATOM   2703 HD22 LEU P 373      79.108  62.492  70.257  0.00  0.00      PROA  
ATOM   2704 HD23 LEU P 373      80.758  63.043  69.940  0.00  0.00      PROA  
ATOM   2705  C   LEU P 373      79.549  58.274  70.750  0.00  0.00      PROA  
ATOM   2706  O   LEU P 373      79.810  57.874  69.608  0.00  0.00      PROA  
ATOM   2707  N   LEU P 374      79.518  57.386  71.707  0.00  0.00      PROA  
ATOM   2708  HN  LEU P 374      79.491  57.809  72.609  0.00  0.00      PROA  
ATOM   2709  CA  LEU P 374      79.674  55.964  71.464  0.00  0.00      PROA  
ATOM   2710  HA  LEU P 374      80.622  55.902  70.954  0.00  0.00      PROA  
ATOM   2711  CB  LEU P 374      79.881  55.282  72.813  0.00  0.00      PROA  
ATOM   2712  HB1 LEU P 374      78.992  55.375  73.473  0.00  0.00      PROA  
ATOM   2713  HB2 LEU P 374      80.765  55.806  73.236  0.00  0.00      PROA  
ATOM   2714  CG  LEU P 374      80.233  53.788  72.751  0.00  0.00      PROA  
ATOM   2715  HG  LEU P 374      79.471  53.256  72.143  0.00  0.00      PROA  
ATOM   2716  CD1 LEU P 374      81.624  53.579  72.193  0.00  0.00      PROA  
ATOM   2717 HD11 LEU P 374      81.999  52.533  72.198  0.00  0.00      PROA  
ATOM   2718 HD12 LEU P 374      82.385  54.132  72.783  0.00  0.00      PROA  
ATOM   2719 HD13 LEU P 374      81.606  53.946  71.144  0.00  0.00      PROA  
ATOM   2720  CD2 LEU P 374      80.263  53.236  74.181  0.00  0.00      PROA  
ATOM   2721 HD21 LEU P 374      80.658  52.205  74.306  0.00  0.00      PROA  
ATOM   2722 HD22 LEU P 374      79.205  53.314  74.508  0.00  0.00      PROA  
ATOM   2723 HD23 LEU P 374      80.976  53.876  74.744  0.00  0.00      PROA  
ATOM   2724  C   LEU P 374      78.557  55.292  70.625  0.00  0.00      PROA  
ATOM   2725  O   LEU P 374      78.784  54.618  69.639  0.00  0.00      PROA  
ATOM   2726  N   VAL P 375      77.331  55.638  70.985  0.00  0.00      PROA  
ATOM   2727  HN  VAL P 375      77.232  56.177  71.817  0.00  0.00      PROA  
ATOM   2728  CA  VAL P 375      76.054  55.434  70.318  0.00  0.00      PROA  
ATOM   2729  HA  VAL P 375      75.842  54.385  70.175  0.00  0.00      PROA  
ATOM   2730  CB  VAL P 375      74.853  56.058  71.176  0.00  0.00      PROA  
ATOM   2731  HB  VAL P 375      75.016  57.107  71.503  0.00  0.00      PROA  
ATOM   2732  CG1 VAL P 375      73.445  55.988  70.438  0.00  0.00      PROA  
ATOM   2733 HG11 VAL P 375      72.676  56.242  71.199  0.00  0.00      PROA  
ATOM   2734 HG12 VAL P 375      73.317  54.993  69.961  0.00  0.00      PROA  
ATOM   2735 HG13 VAL P 375      73.376  56.776  69.658  0.00  0.00      PROA  
ATOM   2736  CG2 VAL P 375      74.743  55.170  72.482  0.00  0.00      PROA  
ATOM   2737 HG21 VAL P 375      75.617  55.322  73.152  0.00  0.00      PROA  
ATOM   2738 HG22 VAL P 375      74.761  54.109  72.151  0.00  0.00      PROA  
ATOM   2739 HG23 VAL P 375      73.795  55.345  73.034  0.00  0.00      PROA  
ATOM   2740  C   VAL P 375      75.970  56.041  68.886  0.00  0.00      PROA  
ATOM   2741  O   VAL P 375      75.468  55.424  67.983  0.00  0.00      PROA  
ATOM   2742  N   ALA P 376      76.495  57.271  68.653  0.00  0.00      PROA  
ATOM   2743  HN  ALA P 376      76.894  57.781  69.412  0.00  0.00      PROA  
ATOM   2744  CA  ALA P 376      76.778  57.886  67.343  0.00  0.00      PROA  
ATOM   2745  HA  ALA P 376      75.833  57.873  66.820  0.00  0.00      PROA  
ATOM   2746  CB  ALA P 376      77.327  59.342  67.633  0.00  0.00      PROA  
ATOM   2747  HB1 ALA P 376      76.519  59.787  68.253  0.00  0.00      PROA  
ATOM   2748  HB2 ALA P 376      77.473  59.959  66.721  0.00  0.00      PROA  
ATOM   2749  HB3 ALA P 376      78.297  59.183  68.151  0.00  0.00      PROA  
ATOM   2750  C   ALA P 376      77.796  57.071  66.476  0.00  0.00      PROA  
ATOM   2751  O   ALA P 376      77.497  56.799  65.319  0.00  0.00      PROA  
ATOM   2752  N   LYS P 377      78.960  56.610  67.080  0.00  0.00      PROA  
ATOM   2753  HN  LYS P 377      79.171  56.758  68.043  0.00  0.00      PROA  
ATOM   2754  CA  LYS P 377      79.868  55.734  66.383  0.00  0.00      PROA  
ATOM   2755  HA  LYS P 377      80.156  56.205  65.455  0.00  0.00      PROA  
ATOM   2756  CB  LYS P 377      81.174  55.509  67.197  0.00  0.00      PROA  
ATOM   2757  HB1 LYS P 377      81.773  54.678  66.767  0.00  0.00      PROA  
ATOM   2758  HB2 LYS P 377      81.062  55.135  68.237  0.00  0.00      PROA  
ATOM   2759  CG  LYS P 377      82.140  56.722  67.225  0.00  0.00      PROA  
ATOM   2760  HG1 LYS P 377      83.019  56.537  67.878  0.00  0.00      PROA  
ATOM   2761  HG2 LYS P 377      81.547  57.462  67.805  0.00  0.00      PROA  
ATOM   2762  CD  LYS P 377      82.663  57.157  65.934  0.00  0.00      PROA  
ATOM   2763  HD1 LYS P 377      81.931  57.591  65.219  0.00  0.00      PROA  
ATOM   2764  HD2 LYS P 377      83.206  56.294  65.495  0.00  0.00      PROA  
ATOM   2765  CE  LYS P 377      83.598  58.452  65.980  0.00  0.00      PROA  
ATOM   2766  HE1 LYS P 377      83.802  58.712  64.919  0.00  0.00      PROA  
ATOM   2767  HE2 LYS P 377      84.546  58.128  66.460  0.00  0.00      PROA  
ATOM   2768  NZ  LYS P 377      82.932  59.653  66.525  0.00  0.00      PROA  
ATOM   2769  HZ1 LYS P 377      81.904  59.501  66.565  0.00  0.00      PROA  
ATOM   2770  HZ2 LYS P 377      83.107  60.386  65.808  0.00  0.00      PROA  
ATOM   2771  HZ3 LYS P 377      83.351  59.877  67.451  0.00  0.00      PROA  
ATOM   2772  C   LYS P 377      79.286  54.377  65.974  0.00  0.00      PROA  
ATOM   2773  O   LYS P 377      79.652  53.855  64.928  0.00  0.00      PROA  
ATOM   2774  N   GLU P 378      78.473  53.740  66.886  0.00  0.00      PROA  
ATOM   2775  HN  GLU P 378      78.420  54.090  67.817  0.00  0.00      PROA  
ATOM   2776  CA  GLU P 378      77.697  52.543  66.437  0.00  0.00      PROA  
ATOM   2777  HA  GLU P 378      78.327  51.791  65.985  0.00  0.00      PROA  
ATOM   2778  CB  GLU P 378      77.134  51.819  67.718  0.00  0.00      PROA  
ATOM   2779  HB1 GLU P 378      76.491  50.968  67.408  0.00  0.00      PROA  
ATOM   2780  HB2 GLU P 378      76.705  52.539  68.448  0.00  0.00      PROA  
ATOM   2781  CG  GLU P 378      78.327  51.053  68.405  0.00  0.00      PROA  
ATOM   2782  HG1 GLU P 378      79.070  51.727  68.881  0.00  0.00      PROA  
ATOM   2783  HG2 GLU P 378      78.906  50.370  67.748  0.00  0.00      PROA  
ATOM   2784  CD  GLU P 378      77.944  50.133  69.557  0.00  0.00      PROA  
ATOM   2785  OE1 GLU P 378      78.579  50.066  70.629  0.00  0.00      PROA  
ATOM   2786  OE2 GLU P 378      76.994  49.350  69.384  0.00  0.00      PROA  
ATOM   2787  C   GLU P 378      76.575  52.882  65.460  0.00  0.00      PROA  
ATOM   2788  O   GLU P 378      76.505  52.153  64.470  0.00  0.00      PROA  
ATOM   2789  N   GLY P 379      75.825  54.019  65.619  0.00  0.00      PROA  
ATOM   2790  HN  GLY P 379      75.985  54.661  66.364  0.00  0.00      PROA  
ATOM   2791  CA  GLY P 379      74.739  54.500  64.821  0.00  0.00      PROA  
ATOM   2792  HA1 GLY P 379      74.426  55.474  65.167  0.00  0.00      PROA  
ATOM   2793  HA2 GLY P 379      73.992  53.719  64.807  0.00  0.00      PROA  
ATOM   2794  C   GLY P 379      75.208  54.663  63.340  0.00  0.00      PROA  
ATOM   2795  O   GLY P 379      74.513  54.254  62.433  0.00  0.00      PROA  
ATOM   2796  N   ALA P 380      76.456  55.133  63.075  0.00  0.00      PROA  
ATOM   2797  HN  ALA P 380      77.026  55.402  63.846  0.00  0.00      PROA  
ATOM   2798  CA  ALA P 380      77.114  55.250  61.797  0.00  0.00      PROA  
ATOM   2799  HA  ALA P 380      76.453  55.849  61.188  0.00  0.00      PROA  
ATOM   2800  CB  ALA P 380      78.516  55.829  61.947  0.00  0.00      PROA  
ATOM   2801  HB1 ALA P 380      78.340  56.805  62.447  0.00  0.00      PROA  
ATOM   2802  HB2 ALA P 380      79.002  56.067  60.976  0.00  0.00      PROA  
ATOM   2803  HB3 ALA P 380      79.077  55.067  62.529  0.00  0.00      PROA  
ATOM   2804  C   ALA P 380      77.298  53.870  61.081  0.00  0.00      PROA  
ATOM   2805  O   ALA P 380      76.986  53.656  59.912  0.00  0.00      PROA  
ATOM   2806  N   GLU P 381      77.721  52.863  61.848  0.00  0.00      PROA  
ATOM   2807  HN  GLU P 381      78.000  52.983  62.798  0.00  0.00      PROA  
ATOM   2808  CA  GLU P 381      77.878  51.512  61.417  0.00  0.00      PROA  
ATOM   2809  HA  GLU P 381      78.350  51.487  60.446  0.00  0.00      PROA  
ATOM   2810  CB  GLU P 381      78.820  50.674  62.335  0.00  0.00      PROA  
ATOM   2811  HB1 GLU P 381      78.792  49.612  62.009  0.00  0.00      PROA  
ATOM   2812  HB2 GLU P 381      78.357  50.589  63.341  0.00  0.00      PROA  
ATOM   2813  CG  GLU P 381      80.218  51.257  62.361  0.00  0.00      PROA  
ATOM   2814  HG1 GLU P 381      80.970  50.600  62.848  0.00  0.00      PROA  
ATOM   2815  HG2 GLU P 381      80.182  52.180  62.977  0.00  0.00      PROA  
ATOM   2816  CD  GLU P 381      80.750  51.472  60.963  0.00  0.00      PROA  
ATOM   2817  OE1 GLU P 381      81.316  52.615  60.794  0.00  0.00      PROA  
ATOM   2818  OE2 GLU P 381      80.469  50.682  60.033  0.00  0.00      PROA  
ATOM   2819  C   GLU P 381      76.520  50.845  61.225  0.00  0.00      PROA  
ATOM   2820  O   GLU P 381      76.409  50.079  60.259  0.00  0.00      PROA  
ATOM   2821  N   LYS P 382      75.517  51.130  62.023  0.00  0.00      PROA  
ATOM   2822  HN  LYS P 382      75.638  51.739  62.803  0.00  0.00      PROA  
ATOM   2823  CA  LYS P 382      74.164  50.723  61.877  0.00  0.00      PROA  
ATOM   2824  HA  LYS P 382      74.099  49.644  61.849  0.00  0.00      PROA  
ATOM   2825  CB  LYS P 382      73.221  51.169  63.023  0.00  0.00      PROA  
ATOM   2826  HB1 LYS P 382      73.348  52.269  63.116  0.00  0.00      PROA  
ATOM   2827  HB2 LYS P 382      73.693  50.765  63.944  0.00  0.00      PROA  
ATOM   2828  CG  LYS P 382      71.711  50.827  62.780  0.00  0.00      PROA  
ATOM   2829  HG1 LYS P 382      71.196  51.219  61.876  0.00  0.00      PROA  
ATOM   2830  HG2 LYS P 382      71.151  51.298  63.616  0.00  0.00      PROA  
ATOM   2831  CD  LYS P 382      71.495  49.387  62.962  0.00  0.00      PROA  
ATOM   2832  HD1 LYS P 382      71.941  49.165  63.955  0.00  0.00      PROA  
ATOM   2833  HD2 LYS P 382      72.099  48.791  62.244  0.00  0.00      PROA  
ATOM   2834  CE  LYS P 382      69.979  49.020  62.927  0.00  0.00      PROA  
ATOM   2835  HE1 LYS P 382      69.608  49.301  61.918  0.00  0.00      PROA  
ATOM   2836  HE2 LYS P 382      69.441  49.569  63.728  0.00  0.00      PROA  
ATOM   2837  NZ  LYS P 382      69.844  47.581  63.122  0.00  0.00      PROA  
ATOM   2838  HZ1 LYS P 382      70.462  47.209  63.870  0.00  0.00      PROA  
ATOM   2839  HZ2 LYS P 382      69.954  47.065  62.226  0.00  0.00      PROA  
ATOM   2840  HZ3 LYS P 382      68.868  47.388  63.426  0.00  0.00      PROA  
ATOM   2841  C   LYS P 382      73.514  51.198  60.634  0.00  0.00      PROA  
ATOM   2842  O   LYS P 382      72.765  50.522  59.891  0.00  0.00      PROA  
ATOM   2843  N   ILE P 383      73.690  52.422  60.257  0.00  0.00      PROA  
ATOM   2844  HN  ILE P 383      74.305  53.043  60.737  0.00  0.00      PROA  
ATOM   2845  CA  ILE P 383      73.122  52.944  58.993  0.00  0.00      PROA  
ATOM   2846  HA  ILE P 383      72.074  52.685  58.964  0.00  0.00      PROA  
ATOM   2847  CB  ILE P 383      73.244  54.491  58.957  0.00  0.00      PROA  
ATOM   2848  HB  ILE P 383      74.271  54.717  59.315  0.00  0.00      PROA  
ATOM   2849  CG2 ILE P 383      73.075  55.005  57.530  0.00  0.00      PROA  
ATOM   2850 HG21 ILE P 383      72.138  54.573  57.119  0.00  0.00      PROA  
ATOM   2851 HG22 ILE P 383      73.789  54.613  56.774  0.00  0.00      PROA  
ATOM   2852 HG23 ILE P 383      72.981  56.091  57.315  0.00  0.00      PROA  
ATOM   2853  CG1 ILE P 383      72.345  55.286  59.989  0.00  0.00      PROA  
ATOM   2854 HG11 ILE P 383      72.575  56.373  59.976  0.00  0.00      PROA  
ATOM   2855 HG12 ILE P 383      72.570  54.979  61.033  0.00  0.00      PROA  
ATOM   2856  CD  ILE P 383      70.814  55.063  59.835  0.00  0.00      PROA  
ATOM   2857  HD1 ILE P 383      70.559  54.920  58.764  0.00  0.00      PROA  
ATOM   2858  HD2 ILE P 383      70.268  55.971  60.172  0.00  0.00      PROA  
ATOM   2859  HD3 ILE P 383      70.525  54.115  60.337  0.00  0.00      PROA  
ATOM   2860  C   ILE P 383      73.770  52.210  57.823  0.00  0.00      PROA  
ATOM   2861  O   ILE P 383      73.139  51.817  56.849  0.00  0.00      PROA  
ATOM   2862  N   LYS P 384      75.080  51.951  57.850  0.00  0.00      PROA  
ATOM   2863  HN  LYS P 384      75.645  52.498  58.463  0.00  0.00      PROA  
ATOM   2864  CA  LYS P 384      75.813  51.196  56.877  0.00  0.00      PROA  
ATOM   2865  HA  LYS P 384      75.711  51.596  55.879  0.00  0.00      PROA  
ATOM   2866  CB  LYS P 384      77.340  51.262  57.270  0.00  0.00      PROA  
ATOM   2867  HB1 LYS P 384      77.895  50.494  56.690  0.00  0.00      PROA  
ATOM   2868  HB2 LYS P 384      77.424  51.072  58.362  0.00  0.00      PROA  
ATOM   2869  CG  LYS P 384      77.887  52.653  56.995  0.00  0.00      PROA  
ATOM   2870  HG1 LYS P 384      77.291  53.445  57.497  0.00  0.00      PROA  
ATOM   2871  HG2 LYS P 384      77.886  52.813  55.895  0.00  0.00      PROA  
ATOM   2872  CD  LYS P 384      79.389  52.853  57.521  0.00  0.00      PROA  
ATOM   2873  HD1 LYS P 384      79.937  52.348  56.696  0.00  0.00      PROA  
ATOM   2874  HD2 LYS P 384      79.522  52.300  58.476  0.00  0.00      PROA  
ATOM   2875  CE  LYS P 384      79.852  54.326  57.724  0.00  0.00      PROA  
ATOM   2876  HE1 LYS P 384      79.337  54.688  58.640  0.00  0.00      PROA  
ATOM   2877  HE2 LYS P 384      79.796  54.891  56.769  0.00  0.00      PROA  
ATOM   2878  NZ  LYS P 384      81.343  54.120  58.054  0.00  0.00      PROA  
ATOM   2879  HZ1 LYS P 384      81.713  55.084  58.173  0.00  0.00      PROA  
ATOM   2880  HZ2 LYS P 384      81.902  53.767  57.251  0.00  0.00      PROA  
ATOM   2881  HZ3 LYS P 384      81.496  53.570  58.924  0.00  0.00      PROA  
ATOM   2882  C   LYS P 384      75.357  49.760  56.705  0.00  0.00      PROA  
ATOM   2883  O   LYS P 384      75.141  49.344  55.557  0.00  0.00      PROA  
ATOM   2884  N   LYS P 385      75.072  49.038  57.791  0.00  0.00      PROA  
ATOM   2885  HN  LYS P 385      75.161  49.459  58.691  0.00  0.00      PROA  
ATOM   2886  CA  LYS P 385      74.407  47.785  57.785  0.00  0.00      PROA  
ATOM   2887  HA  LYS P 385      75.013  47.131  57.176  0.00  0.00      PROA  
ATOM   2888  CB  LYS P 385      74.258  47.265  59.267  0.00  0.00      PROA  
ATOM   2889  HB1 LYS P 385      73.557  46.404  59.259  0.00  0.00      PROA  
ATOM   2890  HB2 LYS P 385      73.785  48.137  59.766  0.00  0.00      PROA  
ATOM   2891  CG  LYS P 385      75.519  46.736  59.901  0.00  0.00      PROA  
ATOM   2892  HG1 LYS P 385      75.283  46.627  60.981  0.00  0.00      PROA  
ATOM   2893  HG2 LYS P 385      76.398  47.405  59.780  0.00  0.00      PROA  
ATOM   2894  CD  LYS P 385      75.779  45.402  59.322  0.00  0.00      PROA  
ATOM   2895  HD1 LYS P 385      76.399  45.417  58.400  0.00  0.00      PROA  
ATOM   2896  HD2 LYS P 385      74.877  44.798  59.084  0.00  0.00      PROA  
ATOM   2897  CE  LYS P 385      76.531  44.590  60.426  0.00  0.00      PROA  
ATOM   2898  HE1 LYS P 385      75.858  44.306  61.263  0.00  0.00      PROA  
ATOM   2899  HE2 LYS P 385      77.318  45.158  60.966  0.00  0.00      PROA  
ATOM   2900  NZ  LYS P 385      77.023  43.232  59.912  0.00  0.00      PROA  
ATOM   2901  HZ1 LYS P 385      78.041  43.111  59.740  0.00  0.00      PROA  
ATOM   2902  HZ2 LYS P 385      76.495  42.914  59.075  0.00  0.00      PROA  
ATOM   2903  HZ3 LYS P 385      76.778  42.652  60.740  0.00  0.00      PROA  
ATOM   2904  C   LYS P 385      73.000  47.670  57.112  0.00  0.00      PROA  
ATOM   2905  O   LYS P 385      72.739  46.731  56.359  0.00  0.00      PROA  
ATOM   2906  N   LYS P 386      72.123  48.743  57.348  0.00  0.00      PROA  
ATOM   2907  HN  LYS P 386      72.368  49.496  57.955  0.00  0.00      PROA  
ATOM   2908  CA  LYS P 386      70.949  48.866  56.523  0.00  0.00      PROA  
ATOM   2909  HA  LYS P 386      70.434  47.919  56.586  0.00  0.00      PROA  
ATOM   2910  CB  LYS P 386      69.921  49.990  57.161  0.00  0.00      PROA  
ATOM   2911  HB1 LYS P 386      68.991  49.918  56.557  0.00  0.00      PROA  
ATOM   2912  HB2 LYS P 386      70.422  50.978  57.074  0.00  0.00      PROA  
ATOM   2913  CG  LYS P 386      69.595  49.648  58.622  0.00  0.00      PROA  
ATOM   2914  HG1 LYS P 386      70.412  49.800  59.359  0.00  0.00      PROA  
ATOM   2915  HG2 LYS P 386      69.328  48.569  58.638  0.00  0.00      PROA  
ATOM   2916  CD  LYS P 386      68.358  50.372  59.163  0.00  0.00      PROA  
ATOM   2917  HD1 LYS P 386      68.082  49.948  60.152  0.00  0.00      PROA  
ATOM   2918  HD2 LYS P 386      67.427  50.284  58.563  0.00  0.00      PROA  
ATOM   2919  CE  LYS P 386      68.476  51.875  59.318  0.00  0.00      PROA  
ATOM   2920  HE1 LYS P 386      68.655  52.413  58.363  0.00  0.00      PROA  
ATOM   2921  HE2 LYS P 386      69.360  52.181  59.918  0.00  0.00      PROA  
ATOM   2922  NZ  LYS P 386      67.249  52.394  59.955  0.00  0.00      PROA  
ATOM   2923  HZ1 LYS P 386      66.796  51.911  60.757  0.00  0.00      PROA  
ATOM   2924  HZ2 LYS P 386      66.481  52.340  59.257  0.00  0.00      PROA  
ATOM   2925  HZ3 LYS P 386      67.448  53.373  60.244  0.00  0.00      PROA  
ATOM   2926  C   LYS P 386      71.214  49.197  55.050  0.00  0.00      PROA  
ATOM   2927  O   LYS P 386      70.569  48.740  54.157  0.00  0.00      PROA  
ATOM   2928  N   ARG P 387      72.197  50.016  54.718  0.00  0.00      PROA  
ATOM   2929  HN  ARG P 387      72.629  50.532  55.454  0.00  0.00      PROA  
ATOM   2930  CA  ARG P 387      72.529  50.238  53.349  0.00  0.00      PROA  
ATOM   2931  HA  ARG P 387      71.692  50.712  52.856  0.00  0.00      PROA  
ATOM   2932  CB  ARG P 387      73.749  51.186  53.211  0.00  0.00      PROA  
ATOM   2933  HB1 ARG P 387      74.538  50.943  53.954  0.00  0.00      PROA  
ATOM   2934  HB2 ARG P 387      73.395  52.174  53.575  0.00  0.00      PROA  
ATOM   2935  CG  ARG P 387      74.350  51.303  51.817  0.00  0.00      PROA  
ATOM   2936  HG1 ARG P 387      73.625  51.963  51.296  0.00  0.00      PROA  
ATOM   2937  HG2 ARG P 387      74.593  50.330  51.336  0.00  0.00      PROA  
ATOM   2938  CD  ARG P 387      75.650  52.028  51.842  0.00  0.00      PROA  
ATOM   2939  HD1 ARG P 387      75.596  53.015  52.351  0.00  0.00      PROA  
ATOM   2940  HD2 ARG P 387      76.119  52.129  50.841  0.00  0.00      PROA  
ATOM   2941  NE  ARG P 387      76.629  51.165  52.618  0.00  0.00      PROA  
ATOM   2942  HE  ARG P 387      76.321  50.293  52.999  0.00  0.00      PROA  
ATOM   2943  CZ  ARG P 387      77.913  51.496  52.679  0.00  0.00      PROA  
ATOM   2944  NH1 ARG P 387      78.374  52.663  52.265  0.00  0.00      PROA  
ATOM   2945 HH11 ARG P 387      77.812  53.372  51.839  0.00  0.00      PROA  
ATOM   2946 HH12 ARG P 387      79.236  52.990  52.652  0.00  0.00      PROA  
ATOM   2947  NH2 ARG P 387      78.758  50.729  53.352  0.00  0.00      PROA  
ATOM   2948 HH21 ARG P 387      78.512  49.788  53.586  0.00  0.00      PROA  
ATOM   2949 HH22 ARG P 387      79.720  50.990  53.429  0.00  0.00      PROA  
ATOM   2950  C   ARG P 387      72.913  48.956  52.619  0.00  0.00      PROA  
ATOM   2951  O   ARG P 387      72.313  48.647  51.562  0.00  0.00      PROA  
ATOM   2952  N   ASN P 388      73.928  48.205  53.204  0.00  0.00      PROA  
ATOM   2953  HN  ASN P 388      74.363  48.629  53.995  0.00  0.00      PROA  
ATOM   2954  CA  ASN P 388      74.429  46.995  52.671  0.00  0.00      PROA  
ATOM   2955  HA  ASN P 388      74.830  47.230  51.696  0.00  0.00      PROA  
ATOM   2956  CB  ASN P 388      75.467  46.429  53.594  0.00  0.00      PROA  
ATOM   2957  HB1 ASN P 388      75.894  45.446  53.304  0.00  0.00      PROA  
ATOM   2958  HB2 ASN P 388      75.050  46.314  54.617  0.00  0.00      PROA  
ATOM   2959  CG  ASN P 388      76.681  47.428  53.755  0.00  0.00      PROA  
ATOM   2960  OD1 ASN P 388      76.736  48.546  53.262  0.00  0.00      PROA  
ATOM   2961  ND2 ASN P 388      77.658  46.890  54.519  0.00  0.00      PROA  
ATOM   2962 HD21 ASN P 388      78.461  47.409  54.811  0.00  0.00      PROA  
ATOM   2963 HD22 ASN P 388      77.466  45.956  54.821  0.00  0.00      PROA  
ATOM   2964  C   ASN P 388      73.337  45.997  52.440  0.00  0.00      PROA  
ATOM   2965  O   ASN P 388      73.349  45.284  51.443  0.00  0.00      PROA  
ATOM   2966  N   THR P 389      72.471  45.744  53.440  0.00  0.00      PROA  
ATOM   2967  HN  THR P 389      72.767  46.024  54.349  0.00  0.00      PROA  
ATOM   2968  CA  THR P 389      71.473  44.642  53.417  0.00  0.00      PROA  
ATOM   2969  HA  THR P 389      71.983  43.816  52.944  0.00  0.00      PROA  
ATOM   2970  CB  THR P 389      70.974  44.155  54.791  0.00  0.00      PROA  
ATOM   2971  HB  THR P 389      71.772  43.984  55.544  0.00  0.00      PROA  
ATOM   2972  OG1 THR P 389      70.349  42.939  54.512  0.00  0.00      PROA  
ATOM   2973  HG1 THR P 389      70.716  42.284  55.110  0.00  0.00      PROA  
ATOM   2974  CG2 THR P 389      70.081  45.125  55.443  0.00  0.00      PROA  
ATOM   2975 HG21 THR P 389      69.725  44.893  56.470  0.00  0.00      PROA  
ATOM   2976 HG22 THR P 389      69.137  45.277  54.877  0.00  0.00      PROA  
ATOM   2977 HG23 THR P 389      70.614  46.098  55.506  0.00  0.00      PROA  
ATOM   2978  C   THR P 389      70.395  44.993  52.367  0.00  0.00      PROA  
ATOM   2979  O   THR P 389      69.805  44.120  51.709  0.00  0.00      PROA  
ATOM   2980  N   LEU P 390      69.964  46.264  52.187  0.00  0.00      PROA  
ATOM   2981  HN  LEU P 390      70.447  47.058  52.546  0.00  0.00      PROA  
ATOM   2982  CA  LEU P 390      68.848  46.680  51.326  0.00  0.00      PROA  
ATOM   2983  HA  LEU P 390      68.157  45.853  51.258  0.00  0.00      PROA  
ATOM   2984  CB  LEU P 390      68.233  48.037  51.896  0.00  0.00      PROA  
ATOM   2985  HB1 LEU P 390      67.486  48.446  51.184  0.00  0.00      PROA  
ATOM   2986  HB2 LEU P 390      69.101  48.732  51.878  0.00  0.00      PROA  
ATOM   2987  CG  LEU P 390      67.444  48.009  53.207  0.00  0.00      PROA  
ATOM   2988  HG  LEU P 390      68.205  47.770  53.980  0.00  0.00      PROA  
ATOM   2989  CD1 LEU P 390      66.814  49.332  53.429  0.00  0.00      PROA  
ATOM   2990 HD11 LEU P 390      65.999  49.639  52.739  0.00  0.00      PROA  
ATOM   2991 HD12 LEU P 390      67.620  50.096  53.377  0.00  0.00      PROA  
ATOM   2992 HD13 LEU P 390      66.432  49.314  54.472  0.00  0.00      PROA  
ATOM   2993  CD2 LEU P 390      66.476  46.884  53.196  0.00  0.00      PROA  
ATOM   2994 HD21 LEU P 390      66.873  45.853  53.315  0.00  0.00      PROA  
ATOM   2995 HD22 LEU P 390      65.831  46.880  52.292  0.00  0.00      PROA  
ATOM   2996 HD23 LEU P 390      65.813  47.003  54.081  0.00  0.00      PROA  
ATOM   2997  C   LEU P 390      69.133  46.845  49.794  0.00  0.00      PROA  
ATOM   2998  O   LEU P 390      68.293  46.467  48.953  0.00  0.00      PROA  
ATOM   2999  N   PHE P 391      70.332  47.288  49.430  0.00  0.00      PROA  
ATOM   3000  HN  PHE P 391      71.044  47.505  50.093  0.00  0.00      PROA  
ATOM   3001  CA  PHE P 391      70.675  47.746  48.103  0.00  0.00      PROA  
ATOM   3002  HA  PHE P 391      69.822  47.606  47.456  0.00  0.00      PROA  
ATOM   3003  CB  PHE P 391      70.910  49.290  48.053  0.00  0.00      PROA  
ATOM   3004  HB1 PHE P 391      71.305  49.605  47.064  0.00  0.00      PROA  
ATOM   3005  HB2 PHE P 391      71.511  49.595  48.936  0.00  0.00      PROA  
ATOM   3006  CG  PHE P 391      69.573  49.976  48.174  0.00  0.00      PROA  
ATOM   3007  CD1 PHE P 391      68.699  50.008  47.119  0.00  0.00      PROA  
ATOM   3008  HD1 PHE P 391      69.059  49.588  46.191  0.00  0.00      PROA  
ATOM   3009  CE1 PHE P 391      67.355  50.443  47.281  0.00  0.00      PROA  
ATOM   3010  HE1 PHE P 391      66.747  50.459  46.389  0.00  0.00      PROA  
ATOM   3011  CZ  PHE P 391      66.922  50.926  48.427  0.00  0.00      PROA  
ATOM   3012  HZ  PHE P 391      65.896  51.227  48.567  0.00  0.00      PROA  
ATOM   3013  CD2 PHE P 391      69.199  50.564  49.383  0.00  0.00      PROA  
ATOM   3014  HD2 PHE P 391      69.741  50.497  50.315  0.00  0.00      PROA  
ATOM   3015  CE2 PHE P 391      67.876  50.991  49.503  0.00  0.00      PROA  
ATOM   3016  HE2 PHE P 391      67.569  51.587  50.349  0.00  0.00      PROA  
ATOM   3017  C   PHE P 391      71.760  46.954  47.458  0.00  0.00      PROA  
ATOM   3018  O   PHE P 391      72.546  46.290  48.148  0.00  0.00      PROA  
ATOM   3019  N   GLY P 392      71.889  46.942  46.126  0.00  0.00      PROA  
ATOM   3020  HN  GLY P 392      71.199  47.376  45.553  0.00  0.00      PROA  
ATOM   3021  CA  GLY P 392      72.987  46.312  45.396  0.00  0.00      PROA  
ATOM   3022  HA1 GLY P 392      72.798  46.334  44.333  0.00  0.00      PROA  
ATOM   3023  HA2 GLY P 392      73.019  45.306  45.789  0.00  0.00      PROA  
ATOM   3024  C   GLY P 392      74.324  46.995  45.614  0.00  0.00      PROA  
ATOM   3025  O   GLY P 392      74.413  47.968  46.338  0.00  0.00      PROA  
ATOM   3026  N   THR P 393      75.418  46.415  45.098  0.00  0.00      PROA  
ATOM   3027  HN  THR P 393      75.236  45.634  44.505  0.00  0.00      PROA  
ATOM   3028  CA  THR P 393      76.814  46.818  45.310  0.00  0.00      PROA  
ATOM   3029  HA  THR P 393      76.931  46.838  46.384  0.00  0.00      PROA  
ATOM   3030  CB  THR P 393      77.868  45.778  45.026  0.00  0.00      PROA  
ATOM   3031  HB  THR P 393      77.766  45.465  43.965  0.00  0.00      PROA  
ATOM   3032  OG1 THR P 393      77.614  44.665  45.870  0.00  0.00      PROA  
ATOM   3033  HG1 THR P 393      76.793  44.249  45.600  0.00  0.00      PROA  
ATOM   3034  CG2 THR P 393      79.307  46.349  45.226  0.00  0.00      PROA  
ATOM   3035 HG21 THR P 393      80.114  45.596  45.103  0.00  0.00      PROA  
ATOM   3036 HG22 THR P 393      79.451  46.838  46.212  0.00  0.00      PROA  
ATOM   3037 HG23 THR P 393      79.465  47.090  44.413  0.00  0.00      PROA  
ATOM   3038  C   THR P 393      77.284  48.107  44.598  0.00  0.00      PROA  
ATOM   3039  O   THR P 393      78.024  48.888  45.256  0.00  0.00      PROA  
ATOM   3040  N   PHE P 394      76.865  48.400  43.316  0.00  0.00      PROA  
ATOM   3041  HN  PHE P 394      76.325  47.695  42.863  0.00  0.00      PROA  
ATOM   3042  CA  PHE P 394      77.041  49.691  42.656  0.00  0.00      PROA  
ATOM   3043  HA  PHE P 394      78.095  49.841  42.474  0.00  0.00      PROA  
ATOM   3044  CB  PHE P 394      76.173  49.547  41.344  0.00  0.00      PROA  
ATOM   3045  HB1 PHE P 394      75.122  49.215  41.475  0.00  0.00      PROA  
ATOM   3046  HB2 PHE P 394      76.462  48.707  40.677  0.00  0.00      PROA  
ATOM   3047  CG  PHE P 394      76.127  50.785  40.531  0.00  0.00      PROA  
ATOM   3048  CD1 PHE P 394      75.104  51.729  40.818  0.00  0.00      PROA  
ATOM   3049  HD1 PHE P 394      74.293  51.525  41.501  0.00  0.00      PROA  
ATOM   3050  CE1 PHE P 394      75.093  52.914  40.136  0.00  0.00      PROA  
ATOM   3051  HE1 PHE P 394      74.224  53.537  40.279  0.00  0.00      PROA  
ATOM   3052  CZ  PHE P 394      76.125  53.224  39.232  0.00  0.00      PROA  
ATOM   3053  HZ  PHE P 394      76.204  54.213  38.807  0.00  0.00      PROA  
ATOM   3054  CD2 PHE P 394      77.155  51.072  39.647  0.00  0.00      PROA  
ATOM   3055  HD2 PHE P 394      77.964  50.357  39.612  0.00  0.00      PROA  
ATOM   3056  CE2 PHE P 394      77.188  52.314  39.000  0.00  0.00      PROA  
ATOM   3057  HE2 PHE P 394      78.022  52.592  38.373  0.00  0.00      PROA  
ATOM   3058  C   PHE P 394      76.570  50.831  43.580  0.00  0.00      PROA  
ATOM   3059  O   PHE P 394      77.369  51.721  43.847  0.00  0.00      PROA  
ATOM   3060  N   HSE P 395      75.383  50.708  44.136  0.00  0.00      PROA  
ATOM   3061  HN  HSE P 395      74.882  49.854  44.016  0.00  0.00      PROA  
ATOM   3062  CA  HSE P 395      74.824  51.660  45.035  0.00  0.00      PROA  
ATOM   3063  HA  HSE P 395      75.014  52.645  44.635  0.00  0.00      PROA  
ATOM   3064  CB  HSE P 395      73.321  51.441  45.294  0.00  0.00      PROA  
ATOM   3065  HB1 HSE P 395      73.110  50.427  45.694  0.00  0.00      PROA  
ATOM   3066  HB2 HSE P 395      72.763  51.615  44.349  0.00  0.00      PROA  
ATOM   3067  ND1 HSE P 395      71.641  53.134  45.943  0.00  0.00      PROA  
ATOM   3068  CG  HSE P 395      72.587  52.259  46.310  0.00  0.00      PROA  
ATOM   3069  CE1 HSE P 395      70.983  53.446  47.029  0.00  0.00      PROA  
ATOM   3070  HE1 HSE P 395      70.254  54.255  47.039  0.00  0.00      PROA  
ATOM   3071  NE2 HSE P 395      71.571  52.890  48.087  0.00  0.00      PROA  
ATOM   3072  HE2 HSE P 395      71.312  53.061  49.037  0.00  0.00      PROA  
ATOM   3073  CD2 HSE P 395      72.573  52.050  47.618  0.00  0.00      PROA  
ATOM   3074  HD2 HSE P 395      73.151  51.367  48.227  0.00  0.00      PROA  
ATOM   3075  C   HSE P 395      75.538  51.762  46.327  0.00  0.00      PROA  
ATOM   3076  O   HSE P 395      75.957  52.778  46.751  0.00  0.00      PROA  
ATOM   3077  N   VAL P 396      75.833  50.625  47.075  0.00  0.00      PROA  
ATOM   3078  HN  VAL P 396      75.293  49.815  46.864  0.00  0.00      PROA  
ATOM   3079  CA  VAL P 396      76.695  50.509  48.233  0.00  0.00      PROA  
ATOM   3080  HA  VAL P 396      76.151  50.948  49.056  0.00  0.00      PROA  
ATOM   3081  CB  VAL P 396      76.873  49.043  48.668  0.00  0.00      PROA  
ATOM   3082  HB  VAL P 396      77.079  48.428  47.766  0.00  0.00      PROA  
ATOM   3083  CG1 VAL P 396      77.925  48.918  49.776  0.00  0.00      PROA  
ATOM   3084 HG11 VAL P 396      79.011  48.957  49.539  0.00  0.00      PROA  
ATOM   3085 HG12 VAL P 396      77.688  47.929  50.225  0.00  0.00      PROA  
ATOM   3086 HG13 VAL P 396      77.640  49.578  50.622  0.00  0.00      PROA  
ATOM   3087  CG2 VAL P 396      75.568  48.475  49.230  0.00  0.00      PROA  
ATOM   3088 HG21 VAL P 396      75.450  47.370  49.183  0.00  0.00      PROA  
ATOM   3089 HG22 VAL P 396      74.715  48.993  48.740  0.00  0.00      PROA  
ATOM   3090 HG23 VAL P 396      75.564  48.781  50.298  0.00  0.00      PROA  
ATOM   3091  C   VAL P 396      77.991  51.214  48.162  0.00  0.00      PROA  
ATOM   3092  O   VAL P 396      78.462  52.015  48.959  0.00  0.00      PROA  
ATOM   3093  N   ALA P 397      78.652  50.998  46.996  0.00  0.00      PROA  
ATOM   3094  HN  ALA P 397      78.332  50.434  46.239  0.00  0.00      PROA  
ATOM   3095  CA  ALA P 397      79.951  51.588  46.727  0.00  0.00      PROA  
ATOM   3096  HA  ALA P 397      80.524  51.483  47.637  0.00  0.00      PROA  
ATOM   3097  CB  ALA P 397      80.658  50.714  45.626  0.00  0.00      PROA  
ATOM   3098  HB1 ALA P 397      81.599  51.226  45.333  0.00  0.00      PROA  
ATOM   3099  HB2 ALA P 397      80.040  50.605  44.709  0.00  0.00      PROA  
ATOM   3100  HB3 ALA P 397      80.816  49.666  45.959  0.00  0.00      PROA  
ATOM   3101  C   ALA P 397      79.933  53.027  46.286  0.00  0.00      PROA  
ATOM   3102  O   ALA P 397      80.916  53.713  46.454  0.00  0.00      PROA  
ATOM   3103  N   HSD P 398      78.766  53.540  45.824  0.00  0.00      PROA  
ATOM   3104  HN  HSD P 398      77.985  52.927  45.734  0.00  0.00      PROA  
ATOM   3105  CA  HSD P 398      78.493  54.986  45.566  0.00  0.00      PROA  
ATOM   3106  HA  HSD P 398      79.492  55.378  45.444  0.00  0.00      PROA  
ATOM   3107  CB  HSD P 398      77.590  55.384  44.340  0.00  0.00      PROA  
ATOM   3108  HB1 HSD P 398      77.363  56.472  44.300  0.00  0.00      PROA  
ATOM   3109  HB2 HSD P 398      76.612  54.865  44.412  0.00  0.00      PROA  
ATOM   3110  ND1 HSD P 398      79.221  55.892  42.488  0.00  0.00      PROA  
ATOM   3111  HD1 HSD P 398      79.751  56.603  42.949  0.00  0.00      PROA  
ATOM   3112  CG  HSD P 398      78.229  55.109  42.992  0.00  0.00      PROA  
ATOM   3113  CE1 HSD P 398      79.448  55.491  41.230  0.00  0.00      PROA  
ATOM   3114  HE1 HSD P 398      80.281  55.932  40.680  0.00  0.00      PROA  
ATOM   3115  NE2 HSD P 398      78.698  54.486  40.906  0.00  0.00      PROA  
ATOM   3116  CD2 HSD P 398      77.892  54.258  41.957  0.00  0.00      PROA  
ATOM   3117  HD2 HSD P 398      77.154  53.472  41.851  0.00  0.00      PROA  
ATOM   3118  C   HSD P 398      78.054  55.713  46.836  0.00  0.00      PROA  
ATOM   3119  O   HSD P 398      78.308  56.892  46.969  0.00  0.00      PROA  
ATOM   3120  N   SER P 399      77.264  55.072  47.699  0.00  0.00      PROA  
ATOM   3121  HN  SER P 399      77.174  54.091  47.554  0.00  0.00      PROA  
ATOM   3122  CA  SER P 399      76.245  55.701  48.466  0.00  0.00      PROA  
ATOM   3123  HA  SER P 399      76.131  56.726  48.147  0.00  0.00      PROA  
ATOM   3124  CB  SER P 399      74.941  54.946  48.482  0.00  0.00      PROA  
ATOM   3125  HB1 SER P 399      75.102  54.015  49.066  0.00  0.00      PROA  
ATOM   3126  HB2 SER P 399      74.669  55.006  47.406  0.00  0.00      PROA  
ATOM   3127  OG  SER P 399      73.865  55.594  49.167  0.00  0.00      PROA  
ATOM   3128  HG1 SER P 399      73.493  56.271  48.596  0.00  0.00      PROA  
ATOM   3129  C   SER P 399      76.712  55.696  49.894  0.00  0.00      PROA  
ATOM   3130  O   SER P 399      77.071  54.611  50.429  0.00  0.00      PROA  
ATOM   3131  N   SER P 400      76.698  56.884  50.582  0.00  0.00      PROA  
ATOM   3132  HN  SER P 400      76.471  57.737  50.119  0.00  0.00      PROA  
ATOM   3133  CA  SER P 400      77.228  57.060  51.917  0.00  0.00      PROA  
ATOM   3134  HA  SER P 400      76.930  58.063  52.184  0.00  0.00      PROA  
ATOM   3135  CB  SER P 400      76.603  56.105  53.068  0.00  0.00      PROA  
ATOM   3136  HB1 SER P 400      76.996  55.081  52.884  0.00  0.00      PROA  
ATOM   3137  HB2 SER P 400      75.502  56.069  52.923  0.00  0.00      PROA  
ATOM   3138  OG  SER P 400      76.971  56.597  54.381  0.00  0.00      PROA  
ATOM   3139  HG1 SER P 400      76.430  57.379  54.515  0.00  0.00      PROA  
ATOM   3140  C   SER P 400      78.757  57.031  51.867  0.00  0.00      PROA  
ATOM   3141  O   SER P 400      79.428  56.035  51.622  0.00  0.00      PROA  
ATOM   3142  N   SER P 401      79.354  58.204  52.202  0.00  0.00      PROA  
ATOM   3143  HN  SER P 401      78.859  59.067  52.271  0.00  0.00      PROA  
ATOM   3144  CA  SER P 401      80.781  58.190  52.361  0.00  0.00      PROA  
ATOM   3145  HA  SER P 401      81.062  57.382  53.020  0.00  0.00      PROA  
ATOM   3146  CB  SER P 401      81.452  58.265  50.999  0.00  0.00      PROA  
ATOM   3147  HB1 SER P 401      81.205  57.406  50.339  0.00  0.00      PROA  
ATOM   3148  HB2 SER P 401      82.541  58.198  51.209  0.00  0.00      PROA  
ATOM   3149  OG  SER P 401      81.250  59.433  50.212  0.00  0.00      PROA  
ATOM   3150  HG1 SER P 401      80.352  59.379  49.877  0.00  0.00      PROA  
ATOM   3151  C   SER P 401      81.322  59.452  53.061  0.00  0.00      PROA  
ATOM   3152  O   SER P 401      82.532  59.554  53.270  0.00  0.00      PROA  
ATOM   3153  N   LEU P 402      80.474  60.385  53.644  0.00  0.00      PROA  
ATOM   3154  HN  LEU P 402      79.481  60.306  53.622  0.00  0.00      PROA  
ATOM   3155  CA  LEU P 402      81.040  61.586  54.233  0.00  0.00      PROA  
ATOM   3156  HA  LEU P 402      82.117  61.532  54.177  0.00  0.00      PROA  
ATOM   3157  CB  LEU P 402      80.393  62.712  53.421  0.00  0.00      PROA  
ATOM   3158  HB1 LEU P 402      79.287  62.608  53.424  0.00  0.00      PROA  
ATOM   3159  HB2 LEU P 402      80.700  62.589  52.361  0.00  0.00      PROA  
ATOM   3160  CG  LEU P 402      80.697  64.180  53.896  0.00  0.00      PROA  
ATOM   3161  HG  LEU P 402      80.702  64.242  55.005  0.00  0.00      PROA  
ATOM   3162  CD1 LEU P 402      82.153  64.399  53.471  0.00  0.00      PROA  
ATOM   3163 HD11 LEU P 402      82.210  64.230  52.375  0.00  0.00      PROA  
ATOM   3164 HD12 LEU P 402      82.779  63.607  53.936  0.00  0.00      PROA  
ATOM   3165 HD13 LEU P 402      82.281  65.452  53.800  0.00  0.00      PROA  
ATOM   3166  CD2 LEU P 402      79.608  65.220  53.508  0.00  0.00      PROA  
ATOM   3167 HD21 LEU P 402      79.471  65.103  52.412  0.00  0.00      PROA  
ATOM   3168 HD22 LEU P 402      79.936  66.266  53.688  0.00  0.00      PROA  
ATOM   3169 HD23 LEU P 402      78.673  65.069  54.088  0.00  0.00      PROA  
ATOM   3170  C   LEU P 402      80.767  61.747  55.670  0.00  0.00      PROA  
ATOM   3171  O   LEU P 402      79.671  61.903  56.203  0.00  0.00      PROA  
ATOM   3172  N   ASP P 403      81.805  61.782  56.500  0.00  0.00      PROA  
ATOM   3173  HN  ASP P 403      82.706  61.630  56.102  0.00  0.00      PROA  
ATOM   3174  CA  ASP P 403      81.673  61.978  58.009  0.00  0.00      PROA  
ATOM   3175  HA  ASP P 403      80.777  61.521  58.403  0.00  0.00      PROA  
ATOM   3176  CB  ASP P 403      82.977  61.410  58.571  0.00  0.00      PROA  
ATOM   3177  HB1 ASP P 403      83.030  61.584  59.667  0.00  0.00      PROA  
ATOM   3178  HB2 ASP P 403      83.762  61.993  58.041  0.00  0.00      PROA  
ATOM   3179  CG  ASP P 403      82.991  59.931  58.223  0.00  0.00      PROA  
ATOM   3180  OD1 ASP P 403      83.601  59.573  57.199  0.00  0.00      PROA  
ATOM   3181  OD2 ASP P 403      82.256  59.168  58.918  0.00  0.00      PROA  
ATOM   3182  C   ASP P 403      81.478  63.386  58.366  0.00  0.00      PROA  
ATOM   3183  O   ASP P 403      82.037  64.299  57.740  0.00  0.00      PROA  
ATOM   3184  N   ASP P 404      80.707  63.633  59.396  0.00  0.00      PROA  
ATOM   3185  HN  ASP P 404      80.287  62.868  59.879  0.00  0.00      PROA  
ATOM   3186  CA  ASP P 404      80.252  64.982  59.702  0.00  0.00      PROA  
ATOM   3187  HA  ASP P 404      80.025  65.346  58.711  0.00  0.00      PROA  
ATOM   3188  CB  ASP P 404      78.960  64.963  60.449  0.00  0.00      PROA  
ATOM   3189  HB1 ASP P 404      79.003  64.605  61.500  0.00  0.00      PROA  
ATOM   3190  HB2 ASP P 404      78.314  64.249  59.894  0.00  0.00      PROA  
ATOM   3191  CG  ASP P 404      78.377  66.340  60.555  0.00  0.00      PROA  
ATOM   3192  OD1 ASP P 404      77.688  66.774  61.510  0.00  0.00      PROA  
ATOM   3193  OD2 ASP P 404      78.557  67.091  59.582  0.00  0.00      PROA  
ATOM   3194  C   ASP P 404      81.365  65.808  60.387  0.00  0.00      PROA  
ATOM   3195  O   ASP P 404      82.052  65.317  61.260  0.00  0.00      PROA  
ATOM   3196  N   VAL P 405      81.480  67.145  60.113  0.00  0.00      PROA  
ATOM   3197  HN  VAL P 405      80.891  67.716  59.546  0.00  0.00      PROA  
ATOM   3198  CA  VAL P 405      82.613  67.952  60.451  0.00  0.00      PROA  
ATOM   3199  HA  VAL P 405      83.356  67.350  60.952  0.00  0.00      PROA  
ATOM   3200  CB  VAL P 405      83.223  68.676  59.238  0.00  0.00      PROA  
ATOM   3201  HB  VAL P 405      84.058  69.313  59.601  0.00  0.00      PROA  
ATOM   3202  CG1 VAL P 405      83.920  67.607  58.357  0.00  0.00      PROA  
ATOM   3203 HG11 VAL P 405      84.691  66.995  58.871  0.00  0.00      PROA  
ATOM   3204 HG12 VAL P 405      84.299  68.120  57.447  0.00  0.00      PROA  
ATOM   3205 HG13 VAL P 405      83.192  66.894  57.916  0.00  0.00      PROA  
ATOM   3206  CG2 VAL P 405      82.124  69.452  58.466  0.00  0.00      PROA  
ATOM   3207 HG21 VAL P 405      81.271  68.808  58.164  0.00  0.00      PROA  
ATOM   3208 HG22 VAL P 405      82.587  69.832  57.529  0.00  0.00      PROA  
ATOM   3209 HG23 VAL P 405      81.731  70.343  59.000  0.00  0.00      PROA  
ATOM   3210  C   VAL P 405      82.072  69.035  61.391  0.00  0.00      PROA  
ATOM   3211  O   VAL P 405      82.723  69.957  61.769  0.00  0.00      PROA  
ATOM   3212  N   ASP P 406      80.774  68.774  61.870  0.00  0.00      PROA  
ATOM   3213  HN  ASP P 406      80.193  68.014  61.589  0.00  0.00      PROA  
ATOM   3214  CA  ASP P 406      80.057  69.912  62.536  0.00  0.00      PROA  
ATOM   3215  HA  ASP P 406      80.628  70.827  62.470  0.00  0.00      PROA  
ATOM   3216  CB  ASP P 406      78.608  70.027  62.018  0.00  0.00      PROA  
ATOM   3217  HB1 ASP P 406      78.080  70.698  62.729  0.00  0.00      PROA  
ATOM   3218  HB2 ASP P 406      78.213  68.989  62.006  0.00  0.00      PROA  
ATOM   3219  CG  ASP P 406      78.567  70.559  60.610  0.00  0.00      PROA  
ATOM   3220  OD1 ASP P 406      79.554  70.891  59.931  0.00  0.00      PROA  
ATOM   3221  OD2 ASP P 406      77.406  70.775  60.159  0.00  0.00      PROA  
ATOM   3222  C   ASP P 406      80.129  69.591  64.033  0.00  0.00      PROA  
ATOM   3223  O   ASP P 406      79.132  69.245  64.665  0.00  0.00      PROA  
ATOM   3224  N   HSD P 407      81.379  69.605  64.619  0.00  0.00      PROA  
ATOM   3225  HN  HSD P 407      82.148  69.702  63.991  0.00  0.00      PROA  
ATOM   3226  CA  HSD P 407      81.663  69.385  66.031  0.00  0.00      PROA  
ATOM   3227  HA  HSD P 407      82.733  69.265  65.953  0.00  0.00      PROA  
ATOM   3228  CB  HSD P 407      81.564  70.557  67.021  0.00  0.00      PROA  
ATOM   3229  HB1 HSD P 407      80.509  70.898  67.104  0.00  0.00      PROA  
ATOM   3230  HB2 HSD P 407      82.149  71.368  66.537  0.00  0.00      PROA  
ATOM   3231  ND1 HSD P 407      83.307  70.114  68.679  0.00  0.00      PROA  
ATOM   3232  HD1 HSD P 407      83.957  69.659  68.070  0.00  0.00      PROA  
ATOM   3233  CG  HSD P 407      82.061  70.601  68.341  0.00  0.00      PROA  
ATOM   3234  CE1 HSD P 407      83.561  70.424  69.998  0.00  0.00      PROA  
ATOM   3235  HE1 HSD P 407      84.516  70.222  70.481  0.00  0.00      PROA  
ATOM   3236  NE2 HSD P 407      82.498  71.091  70.502  0.00  0.00      PROA  
ATOM   3237  CD2 HSD P 407      81.543  71.149  69.511  0.00  0.00      PROA  
ATOM   3238  HD2 HSD P 407      80.658  71.749  69.679  0.00  0.00      PROA  
ATOM   3239  C   HSD P 407      81.013  68.164  66.687  0.00  0.00      PROA  
ATOM   3240  O   HSD P 407      80.804  67.139  66.019  0.00  0.00      PROA  
ATOM   3241  N   LYS P 408      80.822  68.120  67.984  0.00  0.00      PROA  
ATOM   3242  HN  LYS P 408      81.197  68.866  68.529  0.00  0.00      PROA  
ATOM   3243  CA  LYS P 408      80.234  66.989  68.662  0.00  0.00      PROA  
ATOM   3244  HA  LYS P 408      80.527  66.077  68.163  0.00  0.00      PROA  
ATOM   3245  CB  LYS P 408      80.532  66.933  70.237  0.00  0.00      PROA  
ATOM   3246  HB1 LYS P 408      80.005  66.157  70.832  0.00  0.00      PROA  
ATOM   3247  HB2 LYS P 408      80.235  67.969  70.508  0.00  0.00      PROA  
ATOM   3248  CG  LYS P 408      82.030  66.850  70.595  0.00  0.00      PROA  
ATOM   3249  HG1 LYS P 408      82.810  67.375  70.002  0.00  0.00      PROA  
ATOM   3250  HG2 LYS P 408      82.313  65.777  70.647  0.00  0.00      PROA  
ATOM   3251  CD  LYS P 408      82.350  67.438  72.009  0.00  0.00      PROA  
ATOM   3252  HD1 LYS P 408      82.263  68.523  71.787  0.00  0.00      PROA  
ATOM   3253  HD2 LYS P 408      83.389  67.206  72.324  0.00  0.00      PROA  
ATOM   3254  CE  LYS P 408      81.394  66.861  73.051  0.00  0.00      PROA  
ATOM   3255  HE1 LYS P 408      81.509  65.766  72.905  0.00  0.00      PROA  
ATOM   3256  HE2 LYS P 408      80.324  67.149  72.968  0.00  0.00      PROA  
ATOM   3257  NZ  LYS P 408      81.909  67.235  74.394  0.00  0.00      PROA  
ATOM   3258  HZ1 LYS P 408      81.281  66.772  75.083  0.00  0.00      PROA  
ATOM   3259  HZ2 LYS P 408      81.847  68.263  74.540  0.00  0.00      PROA  
ATOM   3260  HZ3 LYS P 408      82.874  66.864  74.502  0.00  0.00      PROA  
ATOM   3261  C   LYS P 408      78.708  67.109  68.556  0.00  0.00      PROA  
ATOM   3262  O   LYS P 408      78.220  68.169  68.861  0.00  0.00      PROA  
ATOM   3263  N   ILE P 409      77.962  66.090  68.242  0.00  0.00      PROA  
ATOM   3264  HN  ILE P 409      78.518  65.277  68.092  0.00  0.00      PROA  
ATOM   3265  CA  ILE P 409      76.550  66.091  68.056  0.00  0.00      PROA  
ATOM   3266  HA  ILE P 409      76.427  66.833  67.281  0.00  0.00      PROA  
ATOM   3267  CB  ILE P 409      76.099  64.795  67.571  0.00  0.00      PROA  
ATOM   3268  HB  ILE P 409      75.010  64.867  67.355  0.00  0.00      PROA  
ATOM   3269  CG2 ILE P 409      76.900  64.566  66.219  0.00  0.00      PROA  
ATOM   3270 HG21 ILE P 409      76.254  63.897  65.610  0.00  0.00      PROA  
ATOM   3271 HG22 ILE P 409      77.888  64.100  66.418  0.00  0.00      PROA  
ATOM   3272 HG23 ILE P 409      76.924  65.505  65.625  0.00  0.00      PROA  
ATOM   3273  CG1 ILE P 409      76.346  63.715  68.562  0.00  0.00      PROA  
ATOM   3274 HG11 ILE P 409      76.000  63.960  69.589  0.00  0.00      PROA  
ATOM   3275 HG12 ILE P 409      77.430  63.508  68.683  0.00  0.00      PROA  
ATOM   3276  CD  ILE P 409      75.774  62.367  68.182  0.00  0.00      PROA  
ATOM   3277  HD1 ILE P 409      74.700  62.410  67.898  0.00  0.00      PROA  
ATOM   3278  HD2 ILE P 409      75.798  61.668  69.044  0.00  0.00      PROA  
ATOM   3279  HD3 ILE P 409      76.229  61.948  67.259  0.00  0.00      PROA  
ATOM   3280  C   ILE P 409      75.805  66.634  69.301  0.00  0.00      PROA  
ATOM   3281  O   ILE P 409      76.231  66.604  70.498  0.00  0.00      PROA  
ATOM   3282  N   LEU P 410      74.626  67.210  68.961  0.00  0.00      PROA  
ATOM   3283  HN  LEU P 410      74.366  67.327  68.005  0.00  0.00      PROA  
ATOM   3284  CA  LEU P 410      73.670  67.810  69.850  0.00  0.00      PROA  
ATOM   3285  HA  LEU P 410      74.201  68.640  70.291  0.00  0.00      PROA  
ATOM   3286  CB  LEU P 410      72.483  68.247  68.970  0.00  0.00      PROA  
ATOM   3287  HB1 LEU P 410      72.076  67.399  68.379  0.00  0.00      PROA  
ATOM   3288  HB2 LEU P 410      72.896  68.932  68.198  0.00  0.00      PROA  
ATOM   3289  CG  LEU P 410      71.351  69.123  69.666  0.00  0.00      PROA  
ATOM   3290  HG  LEU P 410      70.953  68.565  70.540  0.00  0.00      PROA  
ATOM   3291  CD1 LEU P 410      71.945  70.526  69.986  0.00  0.00      PROA  
ATOM   3292 HD11 LEU P 410      71.228  71.086  70.622  0.00  0.00      PROA  
ATOM   3293 HD12 LEU P 410      72.071  71.100  69.043  0.00  0.00      PROA  
ATOM   3294 HD13 LEU P 410      72.891  70.447  70.562  0.00  0.00      PROA  
ATOM   3295  CD2 LEU P 410      70.152  69.203  68.657  0.00  0.00      PROA  
ATOM   3296 HD21 LEU P 410      70.507  69.458  67.636  0.00  0.00      PROA  
ATOM   3297 HD22 LEU P 410      69.398  69.953  68.979  0.00  0.00      PROA  
ATOM   3298 HD23 LEU P 410      69.691  68.198  68.766  0.00  0.00      PROA  
ATOM   3299  C   LEU P 410      73.207  66.850  70.963  0.00  0.00      PROA  
ATOM   3300  O   LEU P 410      72.970  67.361  72.028  0.00  0.00      PROA  
ATOM   3301  N   THR P 411      73.126  65.491  70.763  0.00  0.00      PROA  
ATOM   3302  HN  THR P 411      73.425  65.099  69.897  0.00  0.00      PROA  
ATOM   3303  CA  THR P 411      72.819  64.661  71.852  0.00  0.00      PROA  
ATOM   3304  HA  THR P 411      71.972  65.015  72.420  0.00  0.00      PROA  
ATOM   3305  CB  THR P 411      72.469  63.238  71.388  0.00  0.00      PROA  
ATOM   3306  HB  THR P 411      72.058  62.612  72.209  0.00  0.00      PROA  
ATOM   3307  OG1 THR P 411      73.708  62.633  70.889  0.00  0.00      PROA  
ATOM   3308  HG1 THR P 411      73.450  61.817  70.455  0.00  0.00      PROA  
ATOM   3309  CG2 THR P 411      71.467  63.286  70.228  0.00  0.00      PROA  
ATOM   3310 HG21 THR P 411      71.160  62.235  70.040  0.00  0.00      PROA  
ATOM   3311 HG22 THR P 411      71.978  63.689  69.328  0.00  0.00      PROA  
ATOM   3312 HG23 THR P 411      70.601  63.884  70.585  0.00  0.00      PROA  
ATOM   3313  C   THR P 411      73.907  64.647  72.891  0.00  0.00      PROA  
ATOM   3314  O   THR P 411      73.658  64.625  74.083  0.00  0.00      PROA  
ATOM   3315  N   ALA P 412      75.208  64.608  72.544  0.00  0.00      PROA  
ATOM   3316  HN  ALA P 412      75.432  64.555  71.574  0.00  0.00      PROA  
ATOM   3317  CA  ALA P 412      76.379  64.637  73.421  0.00  0.00      PROA  
ATOM   3318  HA  ALA P 412      76.163  63.917  74.197  0.00  0.00      PROA  
ATOM   3319  CB  ALA P 412      77.703  64.318  72.651  0.00  0.00      PROA  
ATOM   3320  HB1 ALA P 412      78.045  65.190  72.054  0.00  0.00      PROA  
ATOM   3321  HB2 ALA P 412      77.503  63.406  72.048  0.00  0.00      PROA  
ATOM   3322  HB3 ALA P 412      78.528  64.083  73.358  0.00  0.00      PROA  
ATOM   3323  C   ALA P 412      76.372  65.962  74.217  0.00  0.00      PROA  
ATOM   3324  O   ALA P 412      76.657  66.061  75.381  0.00  0.00      PROA  
ATOM   3325  N   LYS P 413      76.057  67.091  73.496  0.00  0.00      PROA  
ATOM   3326  HN  LYS P 413      76.004  67.004  72.504  0.00  0.00      PROA  
ATOM   3327  CA  LYS P 413      75.881  68.430  74.077  0.00  0.00      PROA  
ATOM   3328  HA  LYS P 413      76.786  68.766  74.562  0.00  0.00      PROA  
ATOM   3329  CB  LYS P 413      75.687  69.567  73.041  0.00  0.00      PROA  
ATOM   3330  HB1 LYS P 413      75.419  70.522  73.540  0.00  0.00      PROA  
ATOM   3331  HB2 LYS P 413      74.912  69.311  72.286  0.00  0.00      PROA  
ATOM   3332  CG  LYS P 413      77.060  69.785  72.231  0.00  0.00      PROA  
ATOM   3333  HG1 LYS P 413      76.822  70.387  71.329  0.00  0.00      PROA  
ATOM   3334  HG2 LYS P 413      77.372  68.796  71.832  0.00  0.00      PROA  
ATOM   3335  CD  LYS P 413      78.162  70.394  73.020  0.00  0.00      PROA  
ATOM   3336  HD1 LYS P 413      78.455  69.605  73.745  0.00  0.00      PROA  
ATOM   3337  HD2 LYS P 413      77.838  71.381  73.415  0.00  0.00      PROA  
ATOM   3338  CE  LYS P 413      79.410  70.871  72.143  0.00  0.00      PROA  
ATOM   3339  HE1 LYS P 413      79.105  71.763  71.555  0.00  0.00      PROA  
ATOM   3340  HE2 LYS P 413      79.668  70.033  71.463  0.00  0.00      PROA  
ATOM   3341  NZ  LYS P 413      80.519  71.327  72.900  0.00  0.00      PROA  
ATOM   3342  HZ1 LYS P 413      81.273  71.622  72.247  0.00  0.00      PROA  
ATOM   3343  HZ2 LYS P 413      80.822  70.616  73.596  0.00  0.00      PROA  
ATOM   3344  HZ3 LYS P 413      80.254  72.105  73.537  0.00  0.00      PROA  
ATOM   3345  C   LYS P 413      74.756  68.460  75.138  0.00  0.00      PROA  
ATOM   3346  O   LYS P 413      74.966  69.118  76.156  0.00  0.00      PROA  
ATOM   3347  N   GLN P 414      73.595  67.788  74.917  0.00  0.00      PROA  
ATOM   3348  HN  GLN P 414      73.369  67.404  74.025  0.00  0.00      PROA  
ATOM   3349  CA  GLN P 414      72.567  67.809  75.920  0.00  0.00      PROA  
ATOM   3350  HA  GLN P 414      72.632  68.794  76.359  0.00  0.00      PROA  
ATOM   3351  CB  GLN P 414      71.212  67.897  75.228  0.00  0.00      PROA  
ATOM   3352  HB1 GLN P 414      70.459  68.087  76.023  0.00  0.00      PROA  
ATOM   3353  HB2 GLN P 414      71.016  66.880  74.826  0.00  0.00      PROA  
ATOM   3354  CG  GLN P 414      70.919  69.106  74.212  0.00  0.00      PROA  
ATOM   3355  HG1 GLN P 414      69.837  69.264  74.016  0.00  0.00      PROA  
ATOM   3356  HG2 GLN P 414      71.324  68.746  73.243  0.00  0.00      PROA  
ATOM   3357  CD  GLN P 414      71.541  70.420  74.538  0.00  0.00      PROA  
ATOM   3358  OE1 GLN P 414      72.332  70.981  73.772  0.00  0.00      PROA  
ATOM   3359  NE2 GLN P 414      71.179  70.975  75.694  0.00  0.00      PROA  
ATOM   3360 HE21 GLN P 414      71.690  71.789  75.968  0.00  0.00      PROA  
ATOM   3361 HE22 GLN P 414      70.483  70.456  76.189  0.00  0.00      PROA  
ATOM   3362  C   GLN P 414      72.731  66.875  77.088  0.00  0.00      PROA  
ATOM   3363  O   GLN P 414      72.446  67.313  78.213  0.00  0.00      PROA  
ATOM   3364  N   ALA P 415      73.414  65.702  76.893  0.00  0.00      PROA  
ATOM   3365  HN  ALA P 415      73.764  65.517  75.978  0.00  0.00      PROA  
ATOM   3366  CA  ALA P 415      73.921  64.916  78.031  0.00  0.00      PROA  
ATOM   3367  HA  ALA P 415      73.208  64.635  78.792  0.00  0.00      PROA  
ATOM   3368  CB  ALA P 415      74.459  63.624  77.434  0.00  0.00      PROA  
ATOM   3369  HB1 ALA P 415      74.745  62.859  78.188  0.00  0.00      PROA  
ATOM   3370  HB2 ALA P 415      75.347  63.869  76.813  0.00  0.00      PROA  
ATOM   3371  HB3 ALA P 415      73.715  63.110  76.790  0.00  0.00      PROA  
ATOM   3372  C   ALA P 415      74.992  65.610  78.871  0.00  0.00      PROA  
ATOM   3373  O   ALA P 415      75.046  65.535  80.084  0.00  0.00      PROA  
ATOM   3374  N   LEU P 416      75.876  66.290  78.192  0.00  0.00      PROA  
ATOM   3375  HN  LEU P 416      76.027  66.355  77.209  0.00  0.00      PROA  
ATOM   3376  CA  LEU P 416      76.867  67.165  78.910  0.00  0.00      PROA  
ATOM   3377  HA  LEU P 416      77.383  66.463  79.547  0.00  0.00      PROA  
ATOM   3378  CB  LEU P 416      77.946  67.671  77.887  0.00  0.00      PROA  
ATOM   3379  HB1 LEU P 416      77.546  68.315  77.075  0.00  0.00      PROA  
ATOM   3380  HB2 LEU P 416      78.335  66.698  77.515  0.00  0.00      PROA  
ATOM   3381  CG  LEU P 416      79.109  68.446  78.586  0.00  0.00      PROA  
ATOM   3382  HG  LEU P 416      78.785  69.312  79.201  0.00  0.00      PROA  
ATOM   3383  CD1 LEU P 416      80.009  67.509  79.435  0.00  0.00      PROA  
ATOM   3384 HD11 LEU P 416      80.679  68.187  80.006  0.00  0.00      PROA  
ATOM   3385 HD12 LEU P 416      80.660  66.830  78.843  0.00  0.00      PROA  
ATOM   3386 HD13 LEU P 416      79.438  66.848  80.122  0.00  0.00      PROA  
ATOM   3387  CD2 LEU P 416      79.881  69.100  77.398  0.00  0.00      PROA  
ATOM   3388 HD21 LEU P 416      79.257  69.879  76.910  0.00  0.00      PROA  
ATOM   3389 HD22 LEU P 416      80.045  68.300  76.646  0.00  0.00      PROA  
ATOM   3390 HD23 LEU P 416      80.839  69.629  77.596  0.00  0.00      PROA  
ATOM   3391  C   LEU P 416      76.310  68.294  79.606  0.00  0.00      PROA  
ATOM   3392  O   LEU P 416      76.719  68.639  80.688  0.00  0.00      PROA  
ATOM   3393  N   SER P 417      75.260  68.909  79.116  0.00  0.00      PROA  
ATOM   3394  HN  SER P 417      74.821  68.729  78.240  0.00  0.00      PROA  
ATOM   3395  CA  SER P 417      74.447  69.879  79.873  0.00  0.00      PROA  
ATOM   3396  HA  SER P 417      75.125  70.615  80.279  0.00  0.00      PROA  
ATOM   3397  CB  SER P 417      73.488  70.467  78.865  0.00  0.00      PROA  
ATOM   3398  HB1 SER P 417      72.780  69.753  78.396  0.00  0.00      PROA  
ATOM   3399  HB2 SER P 417      74.141  70.673  77.989  0.00  0.00      PROA  
ATOM   3400  OG  SER P 417      72.775  71.613  79.296  0.00  0.00      PROA  
ATOM   3401  HG1 SER P 417      71.932  71.264  79.596  0.00  0.00      PROA  
ATOM   3402  C   SER P 417      73.757  69.309  81.086  0.00  0.00      PROA  
ATOM   3403  O   SER P 417      73.827  69.893  82.194  0.00  0.00      PROA  
ATOM   3404  N   GLU P 418      73.270  68.088  80.973  0.00  0.00      PROA  
ATOM   3405  HN  GLU P 418      73.179  67.598  80.109  0.00  0.00      PROA  
ATOM   3406  CA  GLU P 418      72.804  67.210  82.074  0.00  0.00      PROA  
ATOM   3407  HA  GLU P 418      72.076  67.867  82.527  0.00  0.00      PROA  
ATOM   3408  CB  GLU P 418      72.103  65.894  81.607  0.00  0.00      PROA  
ATOM   3409  HB1 GLU P 418      71.755  65.336  82.503  0.00  0.00      PROA  
ATOM   3410  HB2 GLU P 418      72.806  65.267  81.018  0.00  0.00      PROA  
ATOM   3411  CG  GLU P 418      70.870  65.989  80.834  0.00  0.00      PROA  
ATOM   3412  HG1 GLU P 418      70.962  66.341  79.784  0.00  0.00      PROA  
ATOM   3413  HG2 GLU P 418      70.260  66.689  81.443  0.00  0.00      PROA  
ATOM   3414  CD  GLU P 418      70.163  64.608  80.693  0.00  0.00      PROA  
ATOM   3415  OE1 GLU P 418      69.917  64.052  79.603  0.00  0.00      PROA  
ATOM   3416  OE2 GLU P 418      69.916  64.009  81.739  0.00  0.00      PROA  
ATOM   3417  C   GLU P 418      73.834  66.947  83.215  0.00  0.00      PROA  
ATOM   3418  O   GLU P 418      73.437  66.946  84.361  0.00  0.00      PROA  
ATOM   3419  N   VAL P 419      75.154  66.846  82.902  0.00  0.00      PROA  
ATOM   3420  HN  VAL P 419      75.422  66.820  81.942  0.00  0.00      PROA  
ATOM   3421  CA  VAL P 419      76.173  66.657  83.974  0.00  0.00      PROA  
ATOM   3422  HA  VAL P 419      75.832  65.844  84.598  0.00  0.00      PROA  
ATOM   3423  CB  VAL P 419      77.617  66.391  83.490  0.00  0.00      PROA  
ATOM   3424  HB  VAL P 419      77.912  67.301  82.925  0.00  0.00      PROA  
ATOM   3425  CG1 VAL P 419      78.572  66.090  84.651  0.00  0.00      PROA  
ATOM   3426 HG11 VAL P 419      79.558  65.873  84.186  0.00  0.00      PROA  
ATOM   3427 HG12 VAL P 419      78.178  65.393  85.422  0.00  0.00      PROA  
ATOM   3428 HG13 VAL P 419      78.701  67.114  85.061  0.00  0.00      PROA  
ATOM   3429  CG2 VAL P 419      77.728  65.275  82.444  0.00  0.00      PROA  
ATOM   3430 HG21 VAL P 419      78.791  65.250  82.119  0.00  0.00      PROA  
ATOM   3431 HG22 VAL P 419      77.198  65.579  81.516  0.00  0.00      PROA  
ATOM   3432 HG23 VAL P 419      77.379  64.268  82.758  0.00  0.00      PROA  
ATOM   3433  C   VAL P 419      76.158  67.913  84.829  0.00  0.00      PROA  
ATOM   3434  O   VAL P 419      76.106  67.927  86.025  0.00  0.00      PROA  
ATOM   3435  N   THR P 420      76.267  69.035  84.177  0.00  0.00      PROA  
ATOM   3436  HN  THR P 420      76.321  68.985  83.183  0.00  0.00      PROA  
ATOM   3437  CA  THR P 420      76.238  70.402  84.728  0.00  0.00      PROA  
ATOM   3438  HA  THR P 420      77.059  70.439  85.431  0.00  0.00      PROA  
ATOM   3439  CB  THR P 420      76.243  71.590  83.803  0.00  0.00      PROA  
ATOM   3440  HB  THR P 420      75.219  71.737  83.397  0.00  0.00      PROA  
ATOM   3441  OG1 THR P 420      77.160  71.436  82.744  0.00  0.00      PROA  
ATOM   3442  HG1 THR P 420      76.919  72.077  82.072  0.00  0.00      PROA  
ATOM   3443  CG2 THR P 420      76.594  72.853  84.567  0.00  0.00      PROA  
ATOM   3444 HG21 THR P 420      76.267  73.686  83.910  0.00  0.00      PROA  
ATOM   3445 HG22 THR P 420      77.684  72.884  84.780  0.00  0.00      PROA  
ATOM   3446 HG23 THR P 420      76.034  72.979  85.519  0.00  0.00      PROA  
ATOM   3447  C   THR P 420      74.954  70.589  85.594  0.00  0.00      PROA  
ATOM   3448  O   THR P 420      75.053  71.099  86.724  0.00  0.00      PROA  
ATOM   3449  N   ALA P 421      73.786  70.283  85.021  0.00  0.00      PROA  
ATOM   3450  HN  ALA P 421      73.734  69.868  84.116  0.00  0.00      PROA  
ATOM   3451  CA  ALA P 421      72.511  70.431  85.691  0.00  0.00      PROA  
ATOM   3452  HA  ALA P 421      72.226  71.429  85.990  0.00  0.00      PROA  
ATOM   3453  CB  ALA P 421      71.512  69.957  84.645  0.00  0.00      PROA  
ATOM   3454  HB1 ALA P 421      71.442  70.732  83.851  0.00  0.00      PROA  
ATOM   3455  HB2 ALA P 421      70.487  69.934  85.072  0.00  0.00      PROA  
ATOM   3456  HB3 ALA P 421      71.847  69.003  84.185  0.00  0.00      PROA  
ATOM   3457  C   ALA P 421      72.301  69.625  86.952  0.00  0.00      PROA  
ATOM   3458  O   ALA P 421      71.782  70.150  87.900  0.00  0.00      PROA  
ATOM   3459  N   ALA P 422      72.861  68.346  86.860  0.00  0.00      PROA  
ATOM   3460  HN  ALA P 422      73.285  68.031  86.015  0.00  0.00      PROA  
ATOM   3461  CA  ALA P 422      73.039  67.532  88.085  0.00  0.00      PROA  
ATOM   3462  HA  ALA P 422      72.037  67.395  88.464  0.00  0.00      PROA  
ATOM   3463  CB  ALA P 422      73.698  66.170  87.849  0.00  0.00      PROA  
ATOM   3464  HB1 ALA P 422      73.572  65.446  88.682  0.00  0.00      PROA  
ATOM   3465  HB2 ALA P 422      74.774  66.364  87.652  0.00  0.00      PROA  
ATOM   3466  HB3 ALA P 422      73.368  65.727  86.885  0.00  0.00      PROA  
ATOM   3467  C   ALA P 422      73.843  68.135  89.210  0.00  0.00      PROA  
ATOM   3468  O   ALA P 422      73.396  68.275  90.358  0.00  0.00      PROA  
ATOM   3469  N   LEU P 423      75.003  68.694  88.866  0.00  0.00      PROA  
ATOM   3470  HN  LEU P 423      75.494  68.519  88.017  0.00  0.00      PROA  
ATOM   3471  CA  LEU P 423      75.803  69.363  89.886  0.00  0.00      PROA  
ATOM   3472  HA  LEU P 423      75.931  68.702  90.730  0.00  0.00      PROA  
ATOM   3473  CB  LEU P 423      77.172  69.769  89.259  0.00  0.00      PROA  
ATOM   3474  HB1 LEU P 423      77.783  70.411  89.928  0.00  0.00      PROA  
ATOM   3475  HB2 LEU P 423      76.952  70.409  88.378  0.00  0.00      PROA  
ATOM   3476  CG  LEU P 423      78.114  68.556  88.856  0.00  0.00      PROA  
ATOM   3477  HG  LEU P 423      77.510  67.922  88.172  0.00  0.00      PROA  
ATOM   3478  CD1 LEU P 423      79.310  68.966  87.985  0.00  0.00      PROA  
ATOM   3479 HD11 LEU P 423      79.772  69.855  88.465  0.00  0.00      PROA  
ATOM   3480 HD12 LEU P 423      79.060  69.297  86.954  0.00  0.00      PROA  
ATOM   3481 HD13 LEU P 423      80.081  68.187  87.810  0.00  0.00      PROA  
ATOM   3482  CD2 LEU P 423      78.422  67.815  90.153  0.00  0.00      PROA  
ATOM   3483 HD21 LEU P 423      77.552  67.353  90.667  0.00  0.00      PROA  
ATOM   3484 HD22 LEU P 423      79.021  68.471  90.820  0.00  0.00      PROA  
ATOM   3485 HD23 LEU P 423      79.032  66.899  90.002  0.00  0.00      PROA  
ATOM   3486  C   LEU P 423      75.102  70.594  90.435  0.00  0.00      PROA  
ATOM   3487  O   LEU P 423      75.293  70.878  91.668  0.00  0.00      PROA  
ATOM   3488  N   ARG P 424      74.305  71.378  89.673  0.00  0.00      PROA  
ATOM   3489  HN  ARG P 424      74.083  71.191  88.719  0.00  0.00      PROA  
ATOM   3490  CA  ARG P 424      73.467  72.417  90.191  0.00  0.00      PROA  
ATOM   3491  HA  ARG P 424      74.033  73.179  90.707  0.00  0.00      PROA  
ATOM   3492  CB  ARG P 424      72.789  73.136  88.986  0.00  0.00      PROA  
ATOM   3493  HB1 ARG P 424      71.946  73.808  89.255  0.00  0.00      PROA  
ATOM   3494  HB2 ARG P 424      72.283  72.393  88.333  0.00  0.00      PROA  
ATOM   3495  CG  ARG P 424      73.659  73.968  88.083  0.00  0.00      PROA  
ATOM   3496  HG1 ARG P 424      74.269  73.278  87.463  0.00  0.00      PROA  
ATOM   3497  HG2 ARG P 424      74.413  74.478  88.720  0.00  0.00      PROA  
ATOM   3498  CD  ARG P 424      72.841  74.956  87.200  0.00  0.00      PROA  
ATOM   3499  HD1 ARG P 424      72.394  75.747  87.839  0.00  0.00      PROA  
ATOM   3500  HD2 ARG P 424      72.120  74.355  86.606  0.00  0.00      PROA  
ATOM   3501  NE  ARG P 424      73.793  75.424  86.134  0.00  0.00      PROA  
ATOM   3502  HE  ARG P 424      73.695  74.968  85.250  0.00  0.00      PROA  
ATOM   3503  CZ  ARG P 424      74.543  76.521  86.231  0.00  0.00      PROA  
ATOM   3504  NH1 ARG P 424      74.694  77.221  87.310  0.00  0.00      PROA  
ATOM   3505 HH11 ARG P 424      74.212  76.887  88.120  0.00  0.00      PROA  
ATOM   3506 HH12 ARG P 424      75.399  77.928  87.351  0.00  0.00      PROA  
ATOM   3507  NH2 ARG P 424      75.255  76.801  85.175  0.00  0.00      PROA  
ATOM   3508 HH21 ARG P 424      75.627  77.725  85.083  0.00  0.00      PROA  
ATOM   3509 HH22 ARG P 424      75.117  76.298  84.322  0.00  0.00      PROA  
ATOM   3510  C   ARG P 424      72.391  71.924  91.128  0.00  0.00      PROA  
ATOM   3511  O   ARG P 424      72.207  72.433  92.265  0.00  0.00      PROA  
ATOM   3512  N   GLU P 425      71.720  70.868  90.789  0.00  0.00      PROA  
ATOM   3513  HN  GLU P 425      71.971  70.438  89.925  0.00  0.00      PROA  
ATOM   3514  CA  GLU P 425      70.543  70.309  91.559  0.00  0.00      PROA  
ATOM   3515  HA  GLU P 425      69.776  71.056  91.700  0.00  0.00      PROA  
ATOM   3516  CB  GLU P 425      70.013  69.165  90.607  0.00  0.00      PROA  
ATOM   3517  HB1 GLU P 425      70.906  68.539  90.398  0.00  0.00      PROA  
ATOM   3518  HB2 GLU P 425      69.663  69.550  89.625  0.00  0.00      PROA  
ATOM   3519  CG  GLU P 425      68.922  68.170  91.104  0.00  0.00      PROA  
ATOM   3520  HG1 GLU P 425      67.953  68.673  91.313  0.00  0.00      PROA  
ATOM   3521  HG2 GLU P 425      69.279  67.672  92.030  0.00  0.00      PROA  
ATOM   3522  CD  GLU P 425      68.685  67.109  90.046  0.00  0.00      PROA  
ATOM   3523  OE1 GLU P 425      69.654  66.295  89.770  0.00  0.00      PROA  
ATOM   3524  OE2 GLU P 425      67.591  67.061  89.396  0.00  0.00      PROA  
ATOM   3525  C   GLU P 425      70.835  69.811  92.896  0.00  0.00      PROA  
ATOM   3526  O   GLU P 425      70.070  70.054  93.842  0.00  0.00      PROA  
ATOM   3527  N   ARG P 426      71.956  69.123  93.093  0.00  0.00      PROA  
ATOM   3528  HN  ARG P 426      72.475  68.826  92.295  0.00  0.00      PROA  
ATOM   3529  CA  ARG P 426      72.422  68.762  94.377  0.00  0.00      PROA  
ATOM   3530  HA  ARG P 426      71.653  68.239  94.926  0.00  0.00      PROA  
ATOM   3531  CB  ARG P 426      73.675  67.872  94.237  0.00  0.00      PROA  
ATOM   3532  HB1 ARG P 426      74.088  67.628  95.238  0.00  0.00      PROA  
ATOM   3533  HB2 ARG P 426      74.481  68.379  93.663  0.00  0.00      PROA  
ATOM   3534  CG  ARG P 426      73.396  66.581  93.423  0.00  0.00      PROA  
ATOM   3535  HG1 ARG P 426      74.215  65.863  93.642  0.00  0.00      PROA  
ATOM   3536  HG2 ARG P 426      73.502  66.762  92.332  0.00  0.00      PROA  
ATOM   3537  CD  ARG P 426      71.973  65.916  93.580  0.00  0.00      PROA  
ATOM   3538  HD1 ARG P 426      71.945  65.097  92.829  0.00  0.00      PROA  
ATOM   3539  HD2 ARG P 426      71.137  66.621  93.384  0.00  0.00      PROA  
ATOM   3540  NE  ARG P 426      71.844  65.347  94.938  0.00  0.00      PROA  
ATOM   3541  HE  ARG P 426      72.577  65.463  95.607  0.00  0.00      PROA  
ATOM   3542  CZ  ARG P 426      70.805  64.640  95.347  0.00  0.00      PROA  
ATOM   3543  NH1 ARG P 426      69.715  64.276  94.661  0.00  0.00      PROA  
ATOM   3544 HH11 ARG P 426      69.703  64.515  93.690  0.00  0.00      PROA  
ATOM   3545 HH12 ARG P 426      69.177  63.507  95.008  0.00  0.00      PROA  
ATOM   3546  NH2 ARG P 426      70.806  64.122  96.542  0.00  0.00      PROA  
ATOM   3547 HH21 ARG P 426      70.198  63.351  96.730  0.00  0.00      PROA  
ATOM   3548 HH22 ARG P 426      71.609  64.203  97.132  0.00  0.00      PROA  
ATOM   3549  C   ARG P 426      72.832  69.967  95.258  0.00  0.00      PROA  
ATOM   3550  O   ARG P 426      72.495  70.061  96.442  0.00  0.00      PROA  
ATOM   3551  N   LEU P 427      73.549  70.942  94.725  0.00  0.00      PROA  
ATOM   3552  HN  LEU P 427      73.582  70.978  93.730  0.00  0.00      PROA  
ATOM   3553  CA  LEU P 427      74.040  72.141  95.410  0.00  0.00      PROA  
ATOM   3554  HA  LEU P 427      74.664  71.899  96.258  0.00  0.00      PROA  
ATOM   3555  CB  LEU P 427      74.944  72.798  94.438  0.00  0.00      PROA  
ATOM   3556  HB1 LEU P 427      74.586  72.732  93.388  0.00  0.00      PROA  
ATOM   3557  HB2 LEU P 427      75.886  72.211  94.402  0.00  0.00      PROA  
ATOM   3558  CG  LEU P 427      75.484  74.242  94.737  0.00  0.00      PROA  
ATOM   3559  HG  LEU P 427      74.615  74.922  94.868  0.00  0.00      PROA  
ATOM   3560  CD1 LEU P 427      76.421  74.303  95.994  0.00  0.00      PROA  
ATOM   3561 HD11 LEU P 427      76.930  75.289  95.942  0.00  0.00      PROA  
ATOM   3562 HD12 LEU P 427      77.251  73.568  95.910  0.00  0.00      PROA  
ATOM   3563 HD13 LEU P 427      75.904  74.075  96.951  0.00  0.00      PROA  
ATOM   3564  CD2 LEU P 427      76.161  74.773  93.500  0.00  0.00      PROA  
ATOM   3565 HD21 LEU P 427      77.082  74.212  93.240  0.00  0.00      PROA  
ATOM   3566 HD22 LEU P 427      76.443  75.829  93.703  0.00  0.00      PROA  
ATOM   3567 HD23 LEU P 427      75.490  74.762  92.615  0.00  0.00      PROA  
ATOM   3568  C   LEU P 427      72.986  73.050  95.965  0.00  0.00      PROA  
ATOM   3569  O   LEU P 427      73.015  73.488  97.090  0.00  0.00      PROA  
ATOM   3570  N   HSD P 428      71.937  73.260  95.144  0.00  0.00      PROA  
ATOM   3571  HN  HSD P 428      72.058  73.091  94.169  0.00  0.00      PROA  
ATOM   3572  CA  HSD P 428      70.739  74.052  95.508  0.00  0.00      PROA  
ATOM   3573  HA  HSD P 428      70.965  74.965  96.039  0.00  0.00      PROA  
ATOM   3574  CB  HSD P 428      69.869  74.362  94.292  0.00  0.00      PROA  
ATOM   3575  HB1 HSD P 428      68.945  74.901  94.592  0.00  0.00      PROA  
ATOM   3576  HB2 HSD P 428      69.609  73.347  93.922  0.00  0.00      PROA  
ATOM   3577  ND1 HSD P 428      69.726  75.432  91.885  0.00  0.00      PROA  
ATOM   3578  HD1 HSD P 428      68.763  75.199  91.752  0.00  0.00      PROA  
ATOM   3579  CG  HSD P 428      70.426  75.196  93.062  0.00  0.00      PROA  
ATOM   3580  CE1 HSD P 428      70.521  76.151  91.068  0.00  0.00      PROA  
ATOM   3581  HE1 HSD P 428      70.121  76.605  90.161  0.00  0.00      PROA  
ATOM   3582  NE2 HSD P 428      71.701  76.326  91.660  0.00  0.00      PROA  
ATOM   3583  CD2 HSD P 428      71.659  75.751  92.907  0.00  0.00      PROA  
ATOM   3584  HD2 HSD P 428      72.455  75.812  93.639  0.00  0.00      PROA  
ATOM   3585  C   HSD P 428      69.917  73.291  96.570  0.00  0.00      PROA  
ATOM   3586  O   HSD P 428      69.406  73.844  97.540  0.00  0.00      PROA  
ATOM   3587  N   ARG P 429      69.699  71.931  96.517  0.00  0.00      PROA  
ATOM   3588  HN  ARG P 429      69.946  71.428  95.693  0.00  0.00      PROA  
ATOM   3589  CA  ARG P 429      69.202  71.135  97.606  0.00  0.00      PROA  
ATOM   3590  HA  ARG P 429      68.204  71.476  97.839  0.00  0.00      PROA  
ATOM   3591  CB  ARG P 429      69.057  69.576  97.083  0.00  0.00      PROA  
ATOM   3592  HB1 ARG P 429      70.078  69.465  96.660  0.00  0.00      PROA  
ATOM   3593  HB2 ARG P 429      68.375  69.523  96.208  0.00  0.00      PROA  
ATOM   3594  CG  ARG P 429      68.598  68.529  98.028  0.00  0.00      PROA  
ATOM   3595  HG1 ARG P 429      67.580  68.731  98.425  0.00  0.00      PROA  
ATOM   3596  HG2 ARG P 429      69.189  68.564  98.968  0.00  0.00      PROA  
ATOM   3597  CD  ARG P 429      68.764  67.062  97.511  0.00  0.00      PROA  
ATOM   3598  HD1 ARG P 429      69.795  66.836  97.163  0.00  0.00      PROA  
ATOM   3599  HD2 ARG P 429      68.041  66.891  96.685  0.00  0.00      PROA  
ATOM   3600  NE  ARG P 429      68.398  66.049  98.583  0.00  0.00      PROA  
ATOM   3601  HE  ARG P 429      67.484  65.649  98.642  0.00  0.00      PROA  
ATOM   3602  CZ  ARG P 429      69.286  65.595  99.460  0.00  0.00      PROA  
ATOM   3603  NH1 ARG P 429      70.479  66.135  99.588  0.00  0.00      PROA  
ATOM   3604 HH11 ARG P 429      70.895  66.583  98.796  0.00  0.00      PROA  
ATOM   3605 HH12 ARG P 429      71.091  65.680 100.236  0.00  0.00      PROA  
ATOM   3606  NH2 ARG P 429      69.002  64.599 100.298  0.00  0.00      PROA  
ATOM   3607 HH21 ARG P 429      68.134  64.135 100.125  0.00  0.00      PROA  
ATOM   3608 HH22 ARG P 429      69.665  64.352 101.006  0.00  0.00      PROA  
ATOM   3609  C   ARG P 429      70.134  71.177  98.908  0.00  0.00      PROA  
ATOM   3610  O   ARG P 429      69.622  71.320  99.999  0.00  0.00      PROA  
ATOM   3611  N   TRP P 430      71.484  71.120  98.837  0.00  0.00      PROA  
ATOM   3612  HN  TRP P 430      72.078  70.951  98.054  0.00  0.00      PROA  
ATOM   3613  CA  TRP P 430      72.270  71.414 100.094  0.00  0.00      PROA  
ATOM   3614  HA  TRP P 430      71.836  70.693 100.771  0.00  0.00      PROA  
ATOM   3615  CB  TRP P 430      73.797  71.194  99.883  0.00  0.00      PROA  
ATOM   3616  HB1 TRP P 430      74.353  71.468 100.805  0.00  0.00      PROA  
ATOM   3617  HB2 TRP P 430      74.105  71.917  99.097  0.00  0.00      PROA  
ATOM   3618  CG  TRP P 430      74.130  69.830  99.578  0.00  0.00      PROA  
ATOM   3619  CD1 TRP P 430      74.829  69.538  98.478  0.00  0.00      PROA  
ATOM   3620  HD1 TRP P 430      75.312  70.183  97.759  0.00  0.00      PROA  
ATOM   3621  NE1 TRP P 430      75.102  68.134  98.502  0.00  0.00      PROA  
ATOM   3622  HE1 TRP P 430      75.391  67.471  97.847  0.00  0.00      PROA  
ATOM   3623  CE2 TRP P 430      74.664  67.643  99.687  0.00  0.00      PROA  
ATOM   3624  CD2 TRP P 430      74.079  68.680 100.384  0.00  0.00      PROA  
ATOM   3625  CE3 TRP P 430      73.506  68.395 101.693  0.00  0.00      PROA  
ATOM   3626  HE3 TRP P 430      73.010  69.119 102.323  0.00  0.00      PROA  
ATOM   3627  CZ3 TRP P 430      73.372  67.089 102.040  0.00  0.00      PROA  
ATOM   3628  HZ3 TRP P 430      72.727  66.891 102.885  0.00  0.00      PROA  
ATOM   3629  CZ2 TRP P 430      74.648  66.372 100.065  0.00  0.00      PROA  
ATOM   3630  HZ2 TRP P 430      75.119  65.524  99.591  0.00  0.00      PROA  
ATOM   3631  CH2 TRP P 430      73.999  66.094 101.242  0.00  0.00      PROA  
ATOM   3632  HH2 TRP P 430      73.785  65.042 101.356  0.00  0.00      PROA  
ATOM   3633  C   TRP P 430      72.058  72.833 100.695  0.00  0.00      PROA  
ATOM   3634  O   TRP P 430      71.950  73.075 101.901  0.00  0.00      PROA  
ATOM   3635  N   GLN P 431      71.962  73.892  99.855  0.00  0.00      PROA  
ATOM   3636  HN  GLN P 431      72.020  73.796  98.865  0.00  0.00      PROA  
ATOM   3637  CA  GLN P 431      71.478  75.188 100.263  0.00  0.00      PROA  
ATOM   3638  HA  GLN P 431      72.231  75.602 100.916  0.00  0.00      PROA  
ATOM   3639  CB  GLN P 431      71.526  76.156  99.113  0.00  0.00      PROA  
ATOM   3640  HB1 GLN P 431      71.071  77.103  99.474  0.00  0.00      PROA  
ATOM   3641  HB2 GLN P 431      70.911  75.670  98.325  0.00  0.00      PROA  
ATOM   3642  CG  GLN P 431      72.949  76.467  98.654  0.00  0.00      PROA  
ATOM   3643  HG1 GLN P 431      73.508  75.684  98.100  0.00  0.00      PROA  
ATOM   3644  HG2 GLN P 431      73.584  76.693  99.537  0.00  0.00      PROA  
ATOM   3645  CD  GLN P 431      72.945  77.696  97.616  0.00  0.00      PROA  
ATOM   3646  OE1 GLN P 431      72.781  77.615  96.416  0.00  0.00      PROA  
ATOM   3647  NE2 GLN P 431      73.007  78.880  98.281  0.00  0.00      PROA  
ATOM   3648 HE21 GLN P 431      72.815  79.672  97.702  0.00  0.00      PROA  
ATOM   3649 HE22 GLN P 431      73.057  78.889  99.280  0.00  0.00      PROA  
ATOM   3650  C   GLN P 431      70.135  75.262 100.981  0.00  0.00      PROA  
ATOM   3651  O   GLN P 431      69.938  75.841 102.083  0.00  0.00      PROA  
ATOM   3652  N   GLN P 432      69.083  74.615 100.474  0.00  0.00      PROA  
ATOM   3653  HN  GLN P 432      68.960  74.417  99.505  0.00  0.00      PROA  
ATOM   3654  CA  GLN P 432      67.778  74.432 101.169  0.00  0.00      PROA  
ATOM   3655  HA  GLN P 432      67.365  75.385 101.468  0.00  0.00      PROA  
ATOM   3656  CB  GLN P 432      66.675  73.756 100.300  0.00  0.00      PROA  
ATOM   3657  HB1 GLN P 432      65.757  73.936 100.900  0.00  0.00      PROA  
ATOM   3658  HB2 GLN P 432      66.862  72.667 100.177  0.00  0.00      PROA  
ATOM   3659  CG  GLN P 432      66.457  74.336  98.841  0.00  0.00      PROA  
ATOM   3660  HG1 GLN P 432      65.611  73.830  98.328  0.00  0.00      PROA  
ATOM   3661  HG2 GLN P 432      67.338  74.121  98.199  0.00  0.00      PROA  
ATOM   3662  CD  GLN P 432      66.288  75.873  98.768  0.00  0.00      PROA  
ATOM   3663  OE1 GLN P 432      67.185  76.607  98.363  0.00  0.00      PROA  
ATOM   3664  NE2 GLN P 432      65.049  76.370  99.031  0.00  0.00      PROA  
ATOM   3665 HE21 GLN P 432      64.822  77.341  99.111  0.00  0.00      PROA  
ATOM   3666 HE22 GLN P 432      64.433  75.679  99.409  0.00  0.00      PROA  
ATOM   3667  C   GLN P 432      67.887  73.659 102.511  0.00  0.00      PROA  
ATOM   3668  O   GLN P 432      67.171  74.029 103.384  0.00  0.00      PROA  
ATOM   3669  N   ILE P 433      68.676  72.625 102.617  0.00  0.00      PROA  
ATOM   3670  HN  ILE P 433      69.214  72.265 101.859  0.00  0.00      PROA  
ATOM   3671  CA  ILE P 433      69.025  71.982 103.790  0.00  0.00      PROA  
ATOM   3672  HA  ILE P 433      68.157  71.582 104.294  0.00  0.00      PROA  
ATOM   3673  CB  ILE P 433      69.870  70.802 103.492  0.00  0.00      PROA  
ATOM   3674  HB  ILE P 433      70.778  71.071 102.911  0.00  0.00      PROA  
ATOM   3675  CG2 ILE P 433      70.363  70.297 104.883  0.00  0.00      PROA  
ATOM   3676 HG21 ILE P 433      70.931  71.066 105.449  0.00  0.00      PROA  
ATOM   3677 HG22 ILE P 433      71.008  69.397 104.789  0.00  0.00      PROA  
ATOM   3678 HG23 ILE P 433      69.573  70.176 105.656  0.00  0.00      PROA  
ATOM   3679  CG1 ILE P 433      69.095  69.691 102.870  0.00  0.00      PROA  
ATOM   3680 HG11 ILE P 433      68.770  70.036 101.865  0.00  0.00      PROA  
ATOM   3681 HG12 ILE P 433      68.296  69.348 103.560  0.00  0.00      PROA  
ATOM   3682  CD  ILE P 433      69.986  68.464 102.583  0.00  0.00      PROA  
ATOM   3683  HD1 ILE P 433      69.380  67.657 102.118  0.00  0.00      PROA  
ATOM   3684  HD2 ILE P 433      70.350  68.021 103.535  0.00  0.00      PROA  
ATOM   3685  HD3 ILE P 433      70.870  68.733 101.966  0.00  0.00      PROA  
ATOM   3686  C   ILE P 433      69.721  72.925 104.827  0.00  0.00      PROA  
ATOM   3687  O   ILE P 433      69.412  72.871 106.018  0.00  0.00      PROA  
ATOM   3688  N   GLU P 434      70.695  73.760 104.323  0.00  0.00      PROA  
ATOM   3689  HN  GLU P 434      71.003  73.673 103.379  0.00  0.00      PROA  
ATOM   3690  CA  GLU P 434      71.264  74.815 105.142  0.00  0.00      PROA  
ATOM   3691  HA  GLU P 434      71.749  74.370 105.999  0.00  0.00      PROA  
ATOM   3692  CB  GLU P 434      72.367  75.657 104.372  0.00  0.00      PROA  
ATOM   3693  HB1 GLU P 434      72.157  75.783 103.288  0.00  0.00      PROA  
ATOM   3694  HB2 GLU P 434      73.259  74.997 104.403  0.00  0.00      PROA  
ATOM   3695  CG  GLU P 434      72.752  77.051 104.910  0.00  0.00      PROA  
ATOM   3696  HG1 GLU P 434      73.291  76.885 105.868  0.00  0.00      PROA  
ATOM   3697  HG2 GLU P 434      71.853  77.652 105.164  0.00  0.00      PROA  
ATOM   3698  CD  GLU P 434      73.533  77.962 104.044  0.00  0.00      PROA  
ATOM   3699  OE1 GLU P 434      73.699  77.715 102.808  0.00  0.00      PROA  
ATOM   3700  OE2 GLU P 434      74.139  78.952 104.580  0.00  0.00      PROA  
ATOM   3701  C   GLU P 434      70.215  75.757 105.829  0.00  0.00      PROA  
ATOM   3702  O   GLU P 434      70.341  76.073 107.009  0.00  0.00      PROA  
ATOM   3703  N   ILE P 435      69.145  76.121 105.095  0.00  0.00      PROA  
ATOM   3704  HN  ILE P 435      68.989  75.834 104.154  0.00  0.00      PROA  
ATOM   3705  CA  ILE P 435      67.986  76.867 105.548  0.00  0.00      PROA  
ATOM   3706  HA  ILE P 435      68.320  77.711 106.134  0.00  0.00      PROA  
ATOM   3707  CB  ILE P 435      67.028  77.280 104.385  0.00  0.00      PROA  
ATOM   3708  HB  ILE P 435      66.669  76.348 103.900  0.00  0.00      PROA  
ATOM   3709  CG2 ILE P 435      65.712  77.911 104.956  0.00  0.00      PROA  
ATOM   3710 HG21 ILE P 435      65.175  77.368 105.764  0.00  0.00      PROA  
ATOM   3711 HG22 ILE P 435      64.879  78.074 104.239  0.00  0.00      PROA  
ATOM   3712 HG23 ILE P 435      65.940  78.926 105.347  0.00  0.00      PROA  
ATOM   3713  CG1 ILE P 435      67.612  78.239 103.323  0.00  0.00      PROA  
ATOM   3714 HG11 ILE P 435      68.480  77.729 102.854  0.00  0.00      PROA  
ATOM   3715 HG12 ILE P 435      67.930  79.183 103.815  0.00  0.00      PROA  
ATOM   3716  CD  ILE P 435      66.741  78.678 102.110  0.00  0.00      PROA  
ATOM   3717  HD1 ILE P 435      66.294  77.737 101.722  0.00  0.00      PROA  
ATOM   3718  HD2 ILE P 435      67.369  78.861 101.212  0.00  0.00      PROA  
ATOM   3719  HD3 ILE P 435      66.042  79.450 102.499  0.00  0.00      PROA  
ATOM   3720  C   ILE P 435      67.175  76.158 106.628  0.00  0.00      PROA  
ATOM   3721  O   ILE P 435      66.683  76.771 107.573  0.00  0.00      PROA  
ATOM   3722  N   LEU P 436      66.950  74.844 106.445  0.00  0.00      PROA  
ATOM   3723  HN  LEU P 436      67.279  74.424 105.603  0.00  0.00      PROA  
ATOM   3724  CA  LEU P 436      66.098  74.060 107.320  0.00  0.00      PROA  
ATOM   3725  HA  LEU P 436      65.207  74.608 107.590  0.00  0.00      PROA  
ATOM   3726  CB  LEU P 436      65.666  72.763 106.625  0.00  0.00      PROA  
ATOM   3727  HB1 LEU P 436      64.974  72.216 107.301  0.00  0.00      PROA  
ATOM   3728  HB2 LEU P 436      66.529  72.108 106.378  0.00  0.00      PROA  
ATOM   3729  CG  LEU P 436      64.735  72.744 105.370  0.00  0.00      PROA  
ATOM   3730  HG  LEU P 436      65.155  73.542 104.722  0.00  0.00      PROA  
ATOM   3731  CD1 LEU P 436      64.752  71.416 104.608  0.00  0.00      PROA  
ATOM   3732 HD11 LEU P 436      65.803  71.143 104.376  0.00  0.00      PROA  
ATOM   3733 HD12 LEU P 436      64.321  71.496 103.588  0.00  0.00      PROA  
ATOM   3734 HD13 LEU P 436      64.264  70.567 105.133  0.00  0.00      PROA  
ATOM   3735  CD2 LEU P 436      63.348  73.084 105.801  0.00  0.00      PROA  
ATOM   3736 HD21 LEU P 436      63.061  72.314 106.548  0.00  0.00      PROA  
ATOM   3737 HD22 LEU P 436      62.698  73.179 104.905  0.00  0.00      PROA  
ATOM   3738 HD23 LEU P 436      63.261  74.055 106.335  0.00  0.00      PROA  
ATOM   3739  C   LEU P 436      66.724  73.788 108.693  0.00  0.00      PROA  
ATOM   3740  O   LEU P 436      66.019  73.749 109.697  0.00  0.00      PROA  
ATOM   3741  N   CYS P 437      68.016  73.585 108.795  0.00  0.00      PROA  
ATOM   3742  HN  CYS P 437      68.551  73.643 107.955  0.00  0.00      PROA  
ATOM   3743  CA  CYS P 437      68.670  73.215 110.086  0.00  0.00      PROA  
ATOM   3744  HA  CYS P 437      68.031  72.741 110.817  0.00  0.00      PROA  
ATOM   3745  CB  CYS P 437      69.785  72.222 109.913  0.00  0.00      PROA  
ATOM   3746  HB1 CYS P 437      70.418  72.122 110.821  0.00  0.00      PROA  
ATOM   3747  HB2 CYS P 437      70.319  72.633 109.030  0.00  0.00      PROA  
ATOM   3748  SG  CYS P 437      69.193  70.573 109.376  0.00  0.00      PROA  
ATOM   3749  HG1 CYS P 437      68.993  70.850 108.096  0.00  0.00      PROA  
ATOM   3750  C   CYS P 437      69.309  74.416 110.658  0.00  0.00      PROA  
ATOM   3751  O   CYS P 437      69.327  74.461 111.866  0.00  0.00      PROA  
ATOM   3752  N   GLY P 438      69.713  75.464 109.885  0.00  0.00      PROA  
ATOM   3753  HN  GLY P 438      69.545  75.552 108.906  0.00  0.00      PROA  
ATOM   3754  CA  GLY P 438      70.440  76.580 110.494  0.00  0.00      PROA  
ATOM   3755  HA1 GLY P 438      70.009  76.734 111.473  0.00  0.00      PROA  
ATOM   3756  HA2 GLY P 438      70.286  77.437 109.857  0.00  0.00      PROA  
ATOM   3757  C   GLY P 438      71.886  76.503 110.555  0.00  0.00      PROA  
ATOM   3758  O   GLY P 438      72.467  77.408 111.107  0.00  0.00      PROA  
ATOM   3759  N   PHE P 439      72.478  75.387 110.015  0.00  0.00      PROA  
ATOM   3760  HN  PHE P 439      72.029  74.673 109.482  0.00  0.00      PROA  
ATOM   3761  CA  PHE P 439      73.980  75.342 109.906  0.00  0.00      PROA  
ATOM   3762  HA  PHE P 439      74.358  76.311 109.619  0.00  0.00      PROA  
ATOM   3763  CB  PHE P 439      74.802  74.845 111.178  0.00  0.00      PROA  
ATOM   3764  HB1 PHE P 439      74.688  75.550 112.028  0.00  0.00      PROA  
ATOM   3765  HB2 PHE P 439      75.870  74.745 110.890  0.00  0.00      PROA  
ATOM   3766  CG  PHE P 439      74.326  73.498 111.672  0.00  0.00      PROA  
ATOM   3767  CD1 PHE P 439      75.091  72.366 111.239  0.00  0.00      PROA  
ATOM   3768  HD1 PHE P 439      75.980  72.334 110.625  0.00  0.00      PROA  
ATOM   3769  CE1 PHE P 439      74.621  71.089 111.758  0.00  0.00      PROA  
ATOM   3770  HE1 PHE P 439      75.153  70.172 111.557  0.00  0.00      PROA  
ATOM   3771  CZ  PHE P 439      73.494  71.046 112.569  0.00  0.00      PROA  
ATOM   3772  HZ  PHE P 439      73.110  70.146 113.024  0.00  0.00      PROA  
ATOM   3773  CD2 PHE P 439      73.172  73.434 112.470  0.00  0.00      PROA  
ATOM   3774  HD2 PHE P 439      72.576  74.314 112.661  0.00  0.00      PROA  
ATOM   3775  CE2 PHE P 439      72.895  72.202 113.037  0.00  0.00      PROA  
ATOM   3776  HE2 PHE P 439      72.074  72.166 113.738  0.00  0.00      PROA  
ATOM   3777  C   PHE P 439      74.210  74.533 108.644  0.00  0.00      PROA  
ATOM   3778  O   PHE P 439      73.355  73.800 108.156  0.00  0.00      PROA  
ATOM   3779  N   GLN P 440      75.398  74.649 108.055  0.00  0.00      PROA  
ATOM   3780  HN  GLN P 440      76.057  75.322 108.383  0.00  0.00      PROA  
ATOM   3781  CA  GLN P 440      75.898  73.954 106.927  0.00  0.00      PROA  
ATOM   3782  HA  GLN P 440      75.154  74.093 106.157  0.00  0.00      PROA  
ATOM   3783  CB  GLN P 440      77.173  74.723 106.465  0.00  0.00      PROA  
ATOM   3784  HB1 GLN P 440      77.575  74.305 105.518  0.00  0.00      PROA  
ATOM   3785  HB2 GLN P 440      77.928  74.740 107.281  0.00  0.00      PROA  
ATOM   3786  CG  GLN P 440      76.909  76.277 106.193  0.00  0.00      PROA  
ATOM   3787  HG1 GLN P 440      76.621  76.826 107.114  0.00  0.00      PROA  
ATOM   3788  HG2 GLN P 440      76.113  76.261 105.418  0.00  0.00      PROA  
ATOM   3789  CD  GLN P 440      78.173  76.862 105.593  0.00  0.00      PROA  
ATOM   3790  OE1 GLN P 440      79.112  77.235 106.331  0.00  0.00      PROA  
ATOM   3791  NE2 GLN P 440      78.288  76.911 104.306  0.00  0.00      PROA  
ATOM   3792 HE21 GLN P 440      79.113  77.316 103.914  0.00  0.00      PROA  
ATOM   3793 HE22 GLN P 440      77.421  76.807 103.818  0.00  0.00      PROA  
ATOM   3794  C   GLN P 440      76.045  72.474 107.114  0.00  0.00      PROA  
ATOM   3795  O   GLN P 440      76.839  72.012 107.901  0.00  0.00      PROA  
ATOM   3796  N   ILE P 441      75.239  71.670 106.373  0.00  0.00      PROA  
ATOM   3797  HN  ILE P 441      74.538  72.081 105.796  0.00  0.00      PROA  
ATOM   3798  CA  ILE P 441      75.426  70.208 106.314  0.00  0.00      PROA  
ATOM   3799  HA  ILE P 441      75.726  69.901 107.305  0.00  0.00      PROA  
ATOM   3800  CB  ILE P 441      74.117  69.396 106.086  0.00  0.00      PROA  
ATOM   3801  HB  ILE P 441      73.660  69.882 105.196  0.00  0.00      PROA  
ATOM   3802  CG2 ILE P 441      74.375  67.981 105.661  0.00  0.00      PROA  
ATOM   3803 HG21 ILE P 441      73.411  67.432 105.729  0.00  0.00      PROA  
ATOM   3804 HG22 ILE P 441      75.185  67.466 106.220  0.00  0.00      PROA  
ATOM   3805 HG23 ILE P 441      74.729  67.848 104.616  0.00  0.00      PROA  
ATOM   3806  CG1 ILE P 441      73.135  69.549 107.328  0.00  0.00      PROA  
ATOM   3807 HG11 ILE P 441      72.195  68.989 107.132  0.00  0.00      PROA  
ATOM   3808 HG12 ILE P 441      72.997  70.647 107.432  0.00  0.00      PROA  
ATOM   3809  CD  ILE P 441      73.704  68.919 108.624  0.00  0.00      PROA  
ATOM   3810  HD1 ILE P 441      72.961  68.806 109.442  0.00  0.00      PROA  
ATOM   3811  HD2 ILE P 441      74.422  69.671 109.014  0.00  0.00      PROA  
ATOM   3812  HD3 ILE P 441      74.346  68.030 108.452  0.00  0.00      PROA  
ATOM   3813  C   ILE P 441      76.508  69.868 105.317  0.00  0.00      PROA  
ATOM   3814  O   ILE P 441      77.191  68.870 105.376  0.00  0.00      PROA  
ATOM   3815  N   VAL P 442      76.820  70.785 104.320  0.00  0.00      PROA  
ATOM   3816  HN  VAL P 442      76.435  71.703 104.263  0.00  0.00      PROA  
ATOM   3817  CA  VAL P 442      77.923  70.678 103.349  0.00  0.00      PROA  
ATOM   3818  HA  VAL P 442      78.503  69.858 103.742  0.00  0.00      PROA  
ATOM   3819  CB  VAL P 442      77.483  70.449 101.922  0.00  0.00      PROA  
ATOM   3820  HB  VAL P 442      76.763  71.190 101.512  0.00  0.00      PROA  
ATOM   3821  CG1 VAL P 442      78.708  70.439 101.011  0.00  0.00      PROA  
ATOM   3822 HG11 VAL P 442      79.414  71.287 101.136  0.00  0.00      PROA  
ATOM   3823 HG12 VAL P 442      78.429  70.489  99.937  0.00  0.00      PROA  
ATOM   3824 HG13 VAL P 442      79.329  69.522 101.100  0.00  0.00      PROA  
ATOM   3825  CG2 VAL P 442      76.826  69.131 101.868  0.00  0.00      PROA  
ATOM   3826 HG21 VAL P 442      75.858  69.124 102.414  0.00  0.00      PROA  
ATOM   3827 HG22 VAL P 442      77.481  68.359 102.325  0.00  0.00      PROA  
ATOM   3828 HG23 VAL P 442      76.768  68.831 100.800  0.00  0.00      PROA  
ATOM   3829  C   VAL P 442      78.663  72.038 103.634  0.00  0.00      PROA  
ATOM   3830  O   VAL P 442      78.047  73.102 103.386  0.00  0.00      PROA  
ATOM   3831  N   ASN P 443      79.964  72.021 104.085  0.00  0.00      PROA  
ATOM   3832  HN  ASN P 443      80.449  71.186 104.334  0.00  0.00      PROA  
ATOM   3833  CA  ASN P 443      80.685  73.196 104.311  0.00  0.00      PROA  
ATOM   3834  HA  ASN P 443      80.029  74.037 104.480  0.00  0.00      PROA  
ATOM   3835  CB  ASN P 443      81.275  73.004 105.695  0.00  0.00      PROA  
ATOM   3836  HB1 ASN P 443      81.953  72.125 105.736  0.00  0.00      PROA  
ATOM   3837  HB2 ASN P 443      80.346  72.822 106.277  0.00  0.00      PROA  
ATOM   3838  CG  ASN P 443      81.908  74.227 106.213  0.00  0.00      PROA  
ATOM   3839  OD1 ASN P 443      81.312  75.238 106.572  0.00  0.00      PROA  
ATOM   3840  ND2 ASN P 443      83.251  74.130 106.467  0.00  0.00      PROA  
ATOM   3841 HD21 ASN P 443      83.737  73.273 106.295  0.00  0.00      PROA  
ATOM   3842 HD22 ASN P 443      83.662  74.929 106.906  0.00  0.00      PROA  
ATOM   3843  C   ASN P 443      81.748  73.426 103.309  0.00  0.00      PROA  
ATOM   3844  OT1 ASN P 443      82.500  72.477 102.834  0.00  0.00      PROA  
ATOM   3845  OT2 ASN P 443      81.946  74.600 102.968  0.00  0.00      PROA  
ATOM   3846  N   PHE P 214      92.412  71.675  16.677  0.00  0.00      PROB  
ATOM   3847  HT1 PHE P 214      91.790  70.848  16.780  0.00  0.00      PROB  
ATOM   3848  HT2 PHE P 214      93.261  71.457  16.116  0.00  0.00      PROB  
ATOM   3849  HT3 PHE P 214      91.808  72.383  16.211  0.00  0.00      PROB  
ATOM   3850  CA  PHE P 214      92.872  72.306  17.970  0.00  0.00      PROB  
ATOM   3851  HA  PHE P 214      91.952  72.455  18.517  0.00  0.00      PROB  
ATOM   3852  CB  PHE P 214      93.909  71.284  18.655  0.00  0.00      PROB  
ATOM   3853  HB1 PHE P 214      94.751  71.174  17.939  0.00  0.00      PROB  
ATOM   3854  HB2 PHE P 214      93.391  70.307  18.761  0.00  0.00      PROB  
ATOM   3855  CG  PHE P 214      94.439  71.656  19.949  0.00  0.00      PROB  
ATOM   3856  CD1 PHE P 214      93.611  71.602  21.125  0.00  0.00      PROB  
ATOM   3857  HD1 PHE P 214      92.676  71.100  20.927  0.00  0.00      PROB  
ATOM   3858  CE1 PHE P 214      93.980  72.114  22.378  0.00  0.00      PROB  
ATOM   3859  HE1 PHE P 214      93.309  71.944  23.206  0.00  0.00      PROB  
ATOM   3860  CZ  PHE P 214      95.317  72.469  22.568  0.00  0.00      PROB  
ATOM   3861  HZ  PHE P 214      95.603  72.604  23.601  0.00  0.00      PROB  
ATOM   3862  CD2 PHE P 214      95.776  72.024  20.177  0.00  0.00      PROB  
ATOM   3863  HD2 PHE P 214      96.428  71.893  19.326  0.00  0.00      PROB  
ATOM   3864  CE2 PHE P 214      96.208  72.401  21.494  0.00  0.00      PROB  
ATOM   3865  HE2 PHE P 214      97.267  72.529  21.668  0.00  0.00      PROB  
ATOM   3866  C   PHE P 214      93.456  73.711  17.722  0.00  0.00      PROB  
ATOM   3867  O   PHE P 214      94.005  73.964  16.668  0.00  0.00      PROB  
ATOM   3868  N   MET P 215      93.352  74.593  18.794  0.00  0.00      PROB  
ATOM   3869  HN  MET P 215      92.933  74.411  19.680  0.00  0.00      PROB  
ATOM   3870  CA  MET P 215      93.865  75.996  18.719  0.00  0.00      PROB  
ATOM   3871  HA  MET P 215      94.474  76.151  17.841  0.00  0.00      PROB  
ATOM   3872  CB  MET P 215      94.768  76.308  19.910  0.00  0.00      PROB  
ATOM   3873  HB1 MET P 215      94.198  75.779  20.704  0.00  0.00      PROB  
ATOM   3874  HB2 MET P 215      94.824  77.392  20.148  0.00  0.00      PROB  
ATOM   3875  CG  MET P 215      96.204  75.764  19.759  0.00  0.00      PROB  
ATOM   3876  HG1 MET P 215      96.650  76.356  18.933  0.00  0.00      PROB  
ATOM   3877  HG2 MET P 215      96.215  74.707  19.415  0.00  0.00      PROB  
ATOM   3878  SD  MET P 215      97.209  76.065  21.271  0.00  0.00      PROB  
ATOM   3879  CE  MET P 215      98.827  75.977  20.381  0.00  0.00      PROB  
ATOM   3880  HE1 MET P 215      99.023  75.028  19.837  0.00  0.00      PROB  
ATOM   3881  HE2 MET P 215      99.671  76.008  21.103  0.00  0.00      PROB  
ATOM   3882  HE3 MET P 215      98.911  76.856  19.707  0.00  0.00      PROB  
ATOM   3883  C   MET P 215      92.771  77.118  18.633  0.00  0.00      PROB  
ATOM   3884  O   MET P 215      93.057  78.246  18.267  0.00  0.00      PROB  
ATOM   3885  N   LEU P 216      91.511  76.812  19.041  0.00  0.00      PROB  
ATOM   3886  HN  LEU P 216      91.204  75.958  19.455  0.00  0.00      PROB  
ATOM   3887  CA  LEU P 216      90.416  77.765  18.962  0.00  0.00      PROB  
ATOM   3888  HA  LEU P 216      90.577  78.308  18.042  0.00  0.00      PROB  
ATOM   3889  CB  LEU P 216      88.984  77.152  18.821  0.00  0.00      PROB  
ATOM   3890  HB1 LEU P 216      88.315  78.007  18.581  0.00  0.00      PROB  
ATOM   3891  HB2 LEU P 216      88.595  76.663  19.740  0.00  0.00      PROB  
ATOM   3892  CG  LEU P 216      88.995  76.049  17.745  0.00  0.00      PROB  
ATOM   3893  HG  LEU P 216      89.721  75.262  18.045  0.00  0.00      PROB  
ATOM   3894  CD1 LEU P 216      87.611  75.361  17.560  0.00  0.00      PROB  
ATOM   3895 HD11 LEU P 216      87.623  74.496  16.863  0.00  0.00      PROB  
ATOM   3896 HD12 LEU P 216      86.935  76.138  17.143  0.00  0.00      PROB  
ATOM   3897 HD13 LEU P 216      87.204  74.997  18.528  0.00  0.00      PROB  
ATOM   3898  CD2 LEU P 216      89.390  76.735  16.361  0.00  0.00      PROB  
ATOM   3899 HD21 LEU P 216      89.347  75.976  15.550  0.00  0.00      PROB  
ATOM   3900 HD22 LEU P 216      90.438  77.101  16.420  0.00  0.00      PROB  
ATOM   3901 HD23 LEU P 216      88.732  77.619  16.227  0.00  0.00      PROB  
ATOM   3902  C   LEU P 216      90.390  78.641  20.178  0.00  0.00      PROB  
ATOM   3903  O   LEU P 216      90.376  78.238  21.335  0.00  0.00      PROB  
ATOM   3904  N   VAL P 217      90.537  79.932  19.906  0.00  0.00      PROB  
ATOM   3905  HN  VAL P 217      90.512  80.214  18.950  0.00  0.00      PROB  
ATOM   3906  CA  VAL P 217      90.762  80.947  20.946  0.00  0.00      PROB  
ATOM   3907  HA  VAL P 217      91.669  80.699  21.478  0.00  0.00      PROB  
ATOM   3908  CB  VAL P 217      90.730  82.316  20.263  0.00  0.00      PROB  
ATOM   3909  HB  VAL P 217      89.709  82.506  19.871  0.00  0.00      PROB  
ATOM   3910  CG1 VAL P 217      91.165  83.235  21.425  0.00  0.00      PROB  
ATOM   3911 HG11 VAL P 217      92.036  82.780  21.943  0.00  0.00      PROB  
ATOM   3912 HG12 VAL P 217      90.354  83.471  22.146  0.00  0.00      PROB  
ATOM   3913 HG13 VAL P 217      91.561  84.183  21.003  0.00  0.00      PROB  
ATOM   3914  CG2 VAL P 217      91.806  82.385  19.216  0.00  0.00      PROB  
ATOM   3915 HG21 VAL P 217      91.552  81.790  18.312  0.00  0.00      PROB  
ATOM   3916 HG22 VAL P 217      92.804  82.100  19.612  0.00  0.00      PROB  
ATOM   3917 HG23 VAL P 217      91.776  83.433  18.850  0.00  0.00      PROB  
ATOM   3918  C   VAL P 217      89.761  80.901  22.146  0.00  0.00      PROB  
ATOM   3919  O   VAL P 217      90.154  81.067  23.323  0.00  0.00      PROB  
ATOM   3920  N   VAL P 218      88.470  80.909  21.878  0.00  0.00      PROB  
ATOM   3921  HN  VAL P 218      88.055  81.054  20.983  0.00  0.00      PROB  
ATOM   3922  CA  VAL P 218      87.421  81.032  22.939  0.00  0.00      PROB  
ATOM   3923  HA  VAL P 218      87.597  81.896  23.563  0.00  0.00      PROB  
ATOM   3924  CB  VAL P 218      86.026  81.311  22.417  0.00  0.00      PROB  
ATOM   3925  HB  VAL P 218      85.747  80.515  21.694  0.00  0.00      PROB  
ATOM   3926  CG1 VAL P 218      84.980  81.304  23.564  0.00  0.00      PROB  
ATOM   3927 HG11 VAL P 218      84.634  80.290  23.857  0.00  0.00      PROB  
ATOM   3928 HG12 VAL P 218      84.148  81.958  23.226  0.00  0.00      PROB  
ATOM   3929 HG13 VAL P 218      85.360  81.807  24.479  0.00  0.00      PROB  
ATOM   3930  CG2 VAL P 218      86.210  82.697  21.771  0.00  0.00      PROB  
ATOM   3931 HG21 VAL P 218      87.033  82.767  21.028  0.00  0.00      PROB  
ATOM   3932 HG22 VAL P 218      86.406  83.444  22.570  0.00  0.00      PROB  
ATOM   3933 HG23 VAL P 218      85.319  83.120  21.260  0.00  0.00      PROB  
ATOM   3934  C   VAL P 218      87.492  79.764  23.844  0.00  0.00      PROB  
ATOM   3935  O   VAL P 218      87.296  79.792  25.057  0.00  0.00      PROB  
ATOM   3936  N   SER P 219      87.889  78.671  23.220  0.00  0.00      PROB  
ATOM   3937  HN  SER P 219      87.944  78.653  22.224  0.00  0.00      PROB  
ATOM   3938  CA  SER P 219      88.010  77.348  23.914  0.00  0.00      PROB  
ATOM   3939  HA  SER P 219      87.138  77.099  24.500  0.00  0.00      PROB  
ATOM   3940  CB  SER P 219      88.335  76.128  22.980  0.00  0.00      PROB  
ATOM   3941  HB1 SER P 219      88.445  75.112  23.415  0.00  0.00      PROB  
ATOM   3942  HB2 SER P 219      89.283  76.307  22.429  0.00  0.00      PROB  
ATOM   3943  OG  SER P 219      87.226  75.901  22.163  0.00  0.00      PROB  
ATOM   3944  HG1 SER P 219      87.141  76.720  21.669  0.00  0.00      PROB  
ATOM   3945  C   SER P 219      89.235  77.395  24.779  0.00  0.00      PROB  
ATOM   3946  O   SER P 219      89.239  76.983  25.931  0.00  0.00      PROB  
ATOM   3947  N   ILE P 220      90.357  77.934  24.221  0.00  0.00      PROB  
ATOM   3948  HN  ILE P 220      90.257  78.193  23.263  0.00  0.00      PROB  
ATOM   3949  CA  ILE P 220      91.592  78.220  25.051  0.00  0.00      PROB  
ATOM   3950  HA  ILE P 220      91.871  77.361  25.644  0.00  0.00      PROB  
ATOM   3951  CB  ILE P 220      92.782  78.457  24.114  0.00  0.00      PROB  
ATOM   3952  HB  ILE P 220      92.476  79.355  23.536  0.00  0.00      PROB  
ATOM   3953  CG2 ILE P 220      94.114  78.775  24.905  0.00  0.00      PROB  
ATOM   3954 HG21 ILE P 220      94.044  79.682  25.544  0.00  0.00      PROB  
ATOM   3955 HG22 ILE P 220      94.935  78.905  24.169  0.00  0.00      PROB  
ATOM   3956 HG23 ILE P 220      94.412  77.942  25.576  0.00  0.00      PROB  
ATOM   3957  CG1 ILE P 220      93.076  77.256  23.089  0.00  0.00      PROB  
ATOM   3958 HG11 ILE P 220      93.896  77.551  22.400  0.00  0.00      PROB  
ATOM   3959 HG12 ILE P 220      92.111  77.060  22.572  0.00  0.00      PROB  
ATOM   3960  CD  ILE P 220      93.492  75.977  23.736  0.00  0.00      PROB  
ATOM   3961  HD1 ILE P 220      93.766  75.267  22.927  0.00  0.00      PROB  
ATOM   3962  HD2 ILE P 220      92.638  75.504  24.266  0.00  0.00      PROB  
ATOM   3963  HD3 ILE P 220      94.403  76.124  24.353  0.00  0.00      PROB  
ATOM   3964  C   ILE P 220      91.341  79.189  26.165  0.00  0.00      PROB  
ATOM   3965  O   ILE P 220      91.774  79.013  27.288  0.00  0.00      PROB  
ATOM   3966  N   VAL P 221      90.582  80.283  25.899  0.00  0.00      PROB  
ATOM   3967  HN  VAL P 221      90.234  80.389  24.970  0.00  0.00      PROB  
ATOM   3968  CA  VAL P 221      90.074  81.202  26.942  0.00  0.00      PROB  
ATOM   3969  HA  VAL P 221      90.934  81.492  27.528  0.00  0.00      PROB  
ATOM   3970  CB  VAL P 221      89.344  82.460  26.398  0.00  0.00      PROB  
ATOM   3971  HB  VAL P 221      88.648  82.136  25.595  0.00  0.00      PROB  
ATOM   3972  CG1 VAL P 221      90.420  83.377  25.757  0.00  0.00      PROB  
ATOM   3973 HG11 VAL P 221      89.985  84.351  25.443  0.00  0.00      PROB  
ATOM   3974 HG12 VAL P 221      90.854  82.922  24.841  0.00  0.00      PROB  
ATOM   3975 HG13 VAL P 221      91.170  83.627  26.538  0.00  0.00      PROB  
ATOM   3976  CG2 VAL P 221      88.468  83.163  27.443  0.00  0.00      PROB  
ATOM   3977 HG21 VAL P 221      89.103  83.615  28.234  0.00  0.00      PROB  
ATOM   3978 HG22 VAL P 221      87.673  82.580  27.958  0.00  0.00      PROB  
ATOM   3979 HG23 VAL P 221      87.977  84.049  26.988  0.00  0.00      PROB  
ATOM   3980  C   VAL P 221      89.216  80.491  27.961  0.00  0.00      PROB  
ATOM   3981  O   VAL P 221      89.403  80.663  29.196  0.00  0.00      PROB  
ATOM   3982  N   ILE P 222      88.285  79.623  27.527  0.00  0.00      PROB  
ATOM   3983  HN  ILE P 222      87.970  79.639  26.582  0.00  0.00      PROB  
ATOM   3984  CA  ILE P 222      87.405  78.719  28.218  0.00  0.00      PROB  
ATOM   3985  HA  ILE P 222      87.148  78.050  27.409  0.00  0.00      PROB  
ATOM   3986  CB  ILE P 222      86.005  79.303  28.679  0.00  0.00      PROB  
ATOM   3987  HB  ILE P 222      85.352  78.439  28.927  0.00  0.00      PROB  
ATOM   3988  CG2 ILE P 222      86.178  80.296  29.840  0.00  0.00      PROB  
ATOM   3989 HG21 ILE P 222      85.239  80.662  30.307  0.00  0.00      PROB  
ATOM   3990 HG22 ILE P 222      86.838  81.163  29.626  0.00  0.00      PROB  
ATOM   3991 HG23 ILE P 222      86.737  79.791  30.656  0.00  0.00      PROB  
ATOM   3992  CG1 ILE P 222      85.343  80.112  27.617  0.00  0.00      PROB  
ATOM   3993 HG11 ILE P 222      85.589  79.708  26.612  0.00  0.00      PROB  
ATOM   3994 HG12 ILE P 222      85.881  81.083  27.563  0.00  0.00      PROB  
ATOM   3995  CD  ILE P 222      83.814  80.374  27.730  0.00  0.00      PROB  
ATOM   3996  HD1 ILE P 222      83.371  80.787  26.799  0.00  0.00      PROB  
ATOM   3997  HD2 ILE P 222      83.590  81.114  28.528  0.00  0.00      PROB  
ATOM   3998  HD3 ILE P 222      83.365  79.398  28.012  0.00  0.00      PROB  
ATOM   3999  C   ILE P 222      87.919  77.710  29.196  0.00  0.00      PROB  
ATOM   4000  O   ILE P 222      87.632  77.577  30.347  0.00  0.00      PROB  
ATOM   4001  N   GLY P 223      89.056  77.091  28.687  0.00  0.00      PROB  
ATOM   4002  HN  GLY P 223      89.257  77.202  27.717  0.00  0.00      PROB  
ATOM   4003  CA  GLY P 223      89.825  76.159  29.488  0.00  0.00      PROB  
ATOM   4004  HA1 GLY P 223      90.554  75.726  28.820  0.00  0.00      PROB  
ATOM   4005  HA2 GLY P 223      89.192  75.464  30.019  0.00  0.00      PROB  
ATOM   4006  C   GLY P 223      90.511  76.954  30.592  0.00  0.00      PROB  
ATOM   4007  O   GLY P 223      90.601  76.592  31.714  0.00  0.00      PROB  
ATOM   4008  N   VAL P 224      90.981  78.177  30.206  0.00  0.00      PROB  
ATOM   4009  HN  VAL P 224      90.744  78.420  29.269  0.00  0.00      PROB  
ATOM   4010  CA  VAL P 224      91.622  79.213  31.110  0.00  0.00      PROB  
ATOM   4011  HA  VAL P 224      91.770  80.103  30.517  0.00  0.00      PROB  
ATOM   4012  CB  VAL P 224      93.097  78.908  31.426  0.00  0.00      PROB  
ATOM   4013  HB  VAL P 224      93.153  78.049  32.129  0.00  0.00      PROB  
ATOM   4014  CG1 VAL P 224      93.826  78.445  30.152  0.00  0.00      PROB  
ATOM   4015 HG11 VAL P 224      94.843  78.177  30.509  0.00  0.00      PROB  
ATOM   4016 HG12 VAL P 224      93.790  79.232  29.369  0.00  0.00      PROB  
ATOM   4017 HG13 VAL P 224      93.512  77.525  29.614  0.00  0.00      PROB  
ATOM   4018  CG2 VAL P 224      93.797  80.218  31.877  0.00  0.00      PROB  
ATOM   4019 HG21 VAL P 224      94.834  79.969  31.567  0.00  0.00      PROB  
ATOM   4020 HG22 VAL P 224      93.692  80.570  32.925  0.00  0.00      PROB  
ATOM   4021 HG23 VAL P 224      93.514  81.022  31.163  0.00  0.00      PROB  
ATOM   4022  C   VAL P 224      90.729  79.581  32.267  0.00  0.00      PROB  
ATOM   4023  O   VAL P 224      91.137  79.536  33.481  0.00  0.00      PROB  
ATOM   4024  N   GLY P 225      89.474  79.904  31.907  0.00  0.00      PROB  
ATOM   4025  HN  GLY P 225      89.173  79.925  30.957  0.00  0.00      PROB  
ATOM   4026  CA  GLY P 225      88.501  80.305  32.912  0.00  0.00      PROB  
ATOM   4027  HA1 GLY P 225      87.662  80.689  32.350  0.00  0.00      PROB  
ATOM   4028  HA2 GLY P 225      88.892  81.053  33.586  0.00  0.00      PROB  
ATOM   4029  C   GLY P 225      87.851  79.214  33.711  0.00  0.00      PROB  
ATOM   4030  O   GLY P 225      87.731  79.393  34.927  0.00  0.00      PROB  
ATOM   4031  N   GLY P 226      87.501  78.063  33.076  0.00  0.00      PROB  
ATOM   4032  HN  GLY P 226      87.787  77.935  32.129  0.00  0.00      PROB  
ATOM   4033  CA  GLY P 226      87.072  76.876  33.788  0.00  0.00      PROB  
ATOM   4034  HA1 GLY P 226      86.840  76.096  33.078  0.00  0.00      PROB  
ATOM   4035  HA2 GLY P 226      86.228  77.068  34.433  0.00  0.00      PROB  
ATOM   4036  C   GLY P 226      88.228  76.344  34.639  0.00  0.00      PROB  
ATOM   4037  O   GLY P 226      87.990  75.815  35.744  0.00  0.00      PROB  
ATOM   4038  N   CYS P 227      89.573  76.459  34.122  0.00  0.00      PROB  
ATOM   4039  HN  CYS P 227      89.625  76.756  33.172  0.00  0.00      PROB  
ATOM   4040  CA  CYS P 227      90.749  76.271  34.842  0.00  0.00      PROB  
ATOM   4041  HA  CYS P 227      91.476  76.503  34.078  0.00  0.00      PROB  
ATOM   4042  CB  CYS P 227      91.169  74.811  35.168  0.00  0.00      PROB  
ATOM   4043  HB1 CYS P 227      90.479  74.266  35.848  0.00  0.00      PROB  
ATOM   4044  HB2 CYS P 227      92.156  74.724  35.671  0.00  0.00      PROB  
ATOM   4045  SG  CYS P 227      91.379  73.731  33.559  0.00  0.00      PROB  
ATOM   4046  HG1 CYS P 227      90.128  73.930  33.171  0.00  0.00      PROB  
ATOM   4047  C   CYS P 227      90.910  77.161  36.093  0.00  0.00      PROB  
ATOM   4048  O   CYS P 227      91.079  76.754  37.229  0.00  0.00      PROB  
ATOM   4049  N   TRP P 228      90.705  78.523  35.947  0.00  0.00      PROB  
ATOM   4050  HN  TRP P 228      90.439  78.881  35.056  0.00  0.00      PROB  
ATOM   4051  CA  TRP P 228      90.693  79.414  37.105  0.00  0.00      PROB  
ATOM   4052  HA  TRP P 228      91.631  79.348  37.636  0.00  0.00      PROB  
ATOM   4053  CB  TRP P 228      90.643  80.910  36.634  0.00  0.00      PROB  
ATOM   4054  HB1 TRP P 228      89.763  81.130  35.993  0.00  0.00      PROB  
ATOM   4055  HB2 TRP P 228      91.460  80.992  35.885  0.00  0.00      PROB  
ATOM   4056  CG  TRP P 228      90.640  82.020  37.620  0.00  0.00      PROB  
ATOM   4057  CD1 TRP P 228      89.507  82.692  38.176  0.00  0.00      PROB  
ATOM   4058  HD1 TRP P 228      88.518  82.477  37.801  0.00  0.00      PROB  
ATOM   4059  NE1 TRP P 228      89.861  83.588  39.040  0.00  0.00      PROB  
ATOM   4060  HE1 TRP P 228      89.356  84.371  39.333  0.00  0.00      PROB  
ATOM   4061  CE2 TRP P 228      91.177  83.549  39.301  0.00  0.00      PROB  
ATOM   4062  CD2 TRP P 228      91.738  82.571  38.387  0.00  0.00      PROB  
ATOM   4063  CE3 TRP P 228      93.095  82.212  38.479  0.00  0.00      PROB  
ATOM   4064  HE3 TRP P 228      93.549  81.594  37.720  0.00  0.00      PROB  
ATOM   4065  CZ3 TRP P 228      93.882  82.906  39.469  0.00  0.00      PROB  
ATOM   4066  HZ3 TRP P 228      94.920  82.640  39.608  0.00  0.00      PROB  
ATOM   4067  CZ2 TRP P 228      91.922  84.266  40.201  0.00  0.00      PROB  
ATOM   4068  HZ2 TRP P 228      91.558  85.099  40.784  0.00  0.00      PROB  
ATOM   4069  CH2 TRP P 228      93.276  83.860  40.294  0.00  0.00      PROB  
ATOM   4070  HH2 TRP P 228      93.870  84.383  41.029  0.00  0.00      PROB  
ATOM   4071  C   TRP P 228      89.564  79.155  38.084  0.00  0.00      PROB  
ATOM   4072  O   TRP P 228      89.743  79.148  39.298  0.00  0.00      PROB  
ATOM   4073  N   PHE P 229      88.322  78.800  37.602  0.00  0.00      PROB  
ATOM   4074  HN  PHE P 229      88.057  78.756  36.641  0.00  0.00      PROB  
ATOM   4075  CA  PHE P 229      87.283  78.474  38.578  0.00  0.00      PROB  
ATOM   4076  HA  PHE P 229      87.283  79.298  39.277  0.00  0.00      PROB  
ATOM   4077  CB  PHE P 229      85.776  78.647  38.036  0.00  0.00      PROB  
ATOM   4078  HB1 PHE P 229      85.625  77.994  37.149  0.00  0.00      PROB  
ATOM   4079  HB2 PHE P 229      85.516  79.680  37.723  0.00  0.00      PROB  
ATOM   4080  CG  PHE P 229      84.806  78.312  39.142  0.00  0.00      PROB  
ATOM   4081  CD1 PHE P 229      84.316  77.087  39.118  0.00  0.00      PROB  
ATOM   4082  HD1 PHE P 229      84.725  76.281  38.527  0.00  0.00      PROB  
ATOM   4083  CE1 PHE P 229      83.275  76.709  40.002  0.00  0.00      PROB  
ATOM   4084  HE1 PHE P 229      82.895  75.708  39.864  0.00  0.00      PROB  
ATOM   4085  CZ  PHE P 229      82.813  77.614  40.982  0.00  0.00      PROB  
ATOM   4086  HZ  PHE P 229      82.075  77.305  41.707  0.00  0.00      PROB  
ATOM   4087  CD2 PHE P 229      84.370  79.250  40.095  0.00  0.00      PROB  
ATOM   4088  HD2 PHE P 229      84.815  80.232  40.031  0.00  0.00      PROB  
ATOM   4089  CE2 PHE P 229      83.377  78.885  41.024  0.00  0.00      PROB  
ATOM   4090  HE2 PHE P 229      82.912  79.563  41.724  0.00  0.00      PROB  
ATOM   4091  C   PHE P 229      87.610  77.201  39.439  0.00  0.00      PROB  
ATOM   4092  O   PHE P 229      87.405  77.181  40.639  0.00  0.00      PROB  
ATOM   4093  N   ALA P 230      88.139  76.182  38.761  0.00  0.00      PROB  
ATOM   4094  HN  ALA P 230      88.203  76.121  37.768  0.00  0.00      PROB  
ATOM   4095  CA  ALA P 230      88.683  75.055  39.529  0.00  0.00      PROB  
ATOM   4096  HA  ALA P 230      87.956  74.755  40.270  0.00  0.00      PROB  
ATOM   4097  CB  ALA P 230      88.805  73.850  38.595  0.00  0.00      PROB  
ATOM   4098  HB1 ALA P 230      89.446  73.858  37.687  0.00  0.00      PROB  
ATOM   4099  HB2 ALA P 230      87.776  73.746  38.190  0.00  0.00      PROB  
ATOM   4100  HB3 ALA P 230      88.886  72.933  39.216  0.00  0.00      PROB  
ATOM   4101  C   ALA P 230      89.915  75.332  40.398  0.00  0.00      PROB  
ATOM   4102  O   ALA P 230      89.927  74.971  41.595  0.00  0.00      PROB  
ATOM   4103  N   TYR P 231      90.941  76.097  40.021  0.00  0.00      PROB  
ATOM   4104  HN  TYR P 231      90.896  76.370  39.063  0.00  0.00      PROB  
ATOM   4105  CA  TYR P 231      91.969  76.690  40.893  0.00  0.00      PROB  
ATOM   4106  HA  TYR P 231      92.553  75.817  41.143  0.00  0.00      PROB  
ATOM   4107  CB  TYR P 231      92.908  77.693  40.147  0.00  0.00      PROB  
ATOM   4108  HB1 TYR P 231      92.227  78.467  39.733  0.00  0.00      PROB  
ATOM   4109  HB2 TYR P 231      93.434  77.095  39.372  0.00  0.00      PROB  
ATOM   4110  CG  TYR P 231      93.916  78.276  41.040  0.00  0.00      PROB  
ATOM   4111  CD1 TYR P 231      93.923  79.634  41.271  0.00  0.00      PROB  
ATOM   4112  HD1 TYR P 231      93.128  80.231  40.846  0.00  0.00      PROB  
ATOM   4113  CE1 TYR P 231      94.949  80.229  41.940  0.00  0.00      PROB  
ATOM   4114  HE1 TYR P 231      94.891  81.271  42.218  0.00  0.00      PROB  
ATOM   4115  CZ  TYR P 231      95.923  79.459  42.633  0.00  0.00      PROB  
ATOM   4116  OH  TYR P 231      96.913  80.035  43.384  0.00  0.00      PROB  
ATOM   4117  HH  TYR P 231      97.474  79.366  43.783  0.00  0.00      PROB  
ATOM   4118  CD2 TYR P 231      94.884  77.505  41.602  0.00  0.00      PROB  
ATOM   4119  HD2 TYR P 231      94.832  76.463  41.320  0.00  0.00      PROB  
ATOM   4120  CE2 TYR P 231      95.961  78.070  42.398  0.00  0.00      PROB  
ATOM   4121  HE2 TYR P 231      96.813  77.420  42.541  0.00  0.00      PROB  
ATOM   4122  C   TYR P 231      91.377  77.261  42.229  0.00  0.00      PROB  
ATOM   4123  O   TYR P 231      91.576  76.720  43.304  0.00  0.00      PROB  
ATOM   4124  N   ILE P 232      90.612  78.380  42.101  0.00  0.00      PROB  
ATOM   4125  HN  ILE P 232      90.393  78.745  41.200  0.00  0.00      PROB  
ATOM   4126  CA  ILE P 232      90.021  79.076  43.211  0.00  0.00      PROB  
ATOM   4127  HA  ILE P 232      90.861  79.296  43.852  0.00  0.00      PROB  
ATOM   4128  CB  ILE P 232      89.410  80.457  42.879  0.00  0.00      PROB  
ATOM   4129  HB  ILE P 232      89.123  81.042  43.779  0.00  0.00      PROB  
ATOM   4130  CG2 ILE P 232      88.161  80.433  42.003  0.00  0.00      PROB  
ATOM   4131 HG21 ILE P 232      87.220  80.133  42.512  0.00  0.00      PROB  
ATOM   4132 HG22 ILE P 232      88.289  79.684  41.192  0.00  0.00      PROB  
ATOM   4133 HG23 ILE P 232      87.938  81.426  41.559  0.00  0.00      PROB  
ATOM   4134  CG1 ILE P 232      90.540  81.305  42.251  0.00  0.00      PROB  
ATOM   4135 HG11 ILE P 232      90.147  82.254  41.825  0.00  0.00      PROB  
ATOM   4136 HG12 ILE P 232      90.758  80.685  41.356  0.00  0.00      PROB  
ATOM   4137  CD  ILE P 232      91.790  81.561  43.149  0.00  0.00      PROB  
ATOM   4138  HD1 ILE P 232      92.542  80.749  43.066  0.00  0.00      PROB  
ATOM   4139  HD2 ILE P 232      91.449  81.653  44.203  0.00  0.00      PROB  
ATOM   4140  HD3 ILE P 232      92.412  82.438  42.865  0.00  0.00      PROB  
ATOM   4141  C   ILE P 232      89.038  78.295  44.001  0.00  0.00      PROB  
ATOM   4142  O   ILE P 232      89.020  78.433  45.221  0.00  0.00      PROB  
ATOM   4143  N   GLN P 233      88.234  77.358  43.452  0.00  0.00      PROB  
ATOM   4144  HN  GLN P 233      88.197  77.381  42.456  0.00  0.00      PROB  
ATOM   4145  CA  GLN P 233      87.565  76.352  44.231  0.00  0.00      PROB  
ATOM   4146  HA  GLN P 233      86.912  76.763  44.987  0.00  0.00      PROB  
ATOM   4147  CB  GLN P 233      86.703  75.467  43.285  0.00  0.00      PROB  
ATOM   4148  HB1 GLN P 233      86.373  74.524  43.772  0.00  0.00      PROB  
ATOM   4149  HB2 GLN P 233      87.312  75.216  42.390  0.00  0.00      PROB  
ATOM   4150  CG  GLN P 233      85.352  76.043  42.848  0.00  0.00      PROB  
ATOM   4151  HG1 GLN P 233      84.549  75.292  42.684  0.00  0.00      PROB  
ATOM   4152  HG2 GLN P 233      85.379  76.624  41.901  0.00  0.00      PROB  
ATOM   4153  CD  GLN P 233      84.737  77.069  43.796  0.00  0.00      PROB  
ATOM   4154  OE1 GLN P 233      83.958  76.742  44.664  0.00  0.00      PROB  
ATOM   4155  NE2 GLN P 233      85.084  78.362  43.505  0.00  0.00      PROB  
ATOM   4156 HE21 GLN P 233      84.937  79.095  44.170  0.00  0.00      PROB  
ATOM   4157 HE22 GLN P 233      85.657  78.544  42.705  0.00  0.00      PROB  
ATOM   4158  C   GLN P 233      88.451  75.507  45.118  0.00  0.00      PROB  
ATOM   4159  O   GLN P 233      88.080  75.284  46.240  0.00  0.00      PROB  
ATOM   4160  N   ASN P 234      89.561  74.988  44.658  0.00  0.00      PROB  
ATOM   4161  HN  ASN P 234      89.837  75.121  43.709  0.00  0.00      PROB  
ATOM   4162  CA  ASN P 234      90.504  74.276  45.561  0.00  0.00      PROB  
ATOM   4163  HA  ASN P 234      89.970  73.599  46.211  0.00  0.00      PROB  
ATOM   4164  CB  ASN P 234      91.646  73.470  44.830  0.00  0.00      PROB  
ATOM   4165  HB1 ASN P 234      92.464  74.091  44.408  0.00  0.00      PROB  
ATOM   4166  HB2 ASN P 234      91.082  73.134  43.933  0.00  0.00      PROB  
ATOM   4167  CG  ASN P 234      92.205  72.282  45.563  0.00  0.00      PROB  
ATOM   4168  OD1 ASN P 234      91.495  71.800  46.462  0.00  0.00      PROB  
ATOM   4169  ND2 ASN P 234      93.346  71.697  45.150  0.00  0.00      PROB  
ATOM   4170 HD21 ASN P 234      93.755  70.974  45.707  0.00  0.00      PROB  
ATOM   4171 HD22 ASN P 234      93.729  71.998  44.277  0.00  0.00      PROB  
ATOM   4172  C   ASN P 234      91.162  75.109  46.582  0.00  0.00      PROB  
ATOM   4173  O   ASN P 234      91.271  74.750  47.777  0.00  0.00      PROB  
ATOM   4174  N   ARG P 235      91.566  76.308  46.223  0.00  0.00      PROB  
ATOM   4175  HN  ARG P 235      91.347  76.626  45.303  0.00  0.00      PROB  
ATOM   4176  CA  ARG P 235      92.160  77.294  47.125  0.00  0.00      PROB  
ATOM   4177  HA  ARG P 235      93.000  76.819  47.607  0.00  0.00      PROB  
ATOM   4178  CB  ARG P 235      92.692  78.543  46.387  0.00  0.00      PROB  
ATOM   4179  HB1 ARG P 235      92.989  79.301  47.142  0.00  0.00      PROB  
ATOM   4180  HB2 ARG P 235      91.888  78.979  45.757  0.00  0.00      PROB  
ATOM   4181  CG  ARG P 235      93.954  78.243  45.526  0.00  0.00      PROB  
ATOM   4182  HG1 ARG P 235      94.149  79.248  45.093  0.00  0.00      PROB  
ATOM   4183  HG2 ARG P 235      93.687  77.497  44.749  0.00  0.00      PROB  
ATOM   4184  CD  ARG P 235      95.170  77.673  46.234  0.00  0.00      PROB  
ATOM   4185  HD1 ARG P 235      96.089  77.532  45.628  0.00  0.00      PROB  
ATOM   4186  HD2 ARG P 235      94.807  76.717  46.667  0.00  0.00      PROB  
ATOM   4187  NE  ARG P 235      95.542  78.541  47.366  0.00  0.00      PROB  
ATOM   4188  HE  ARG P 235      95.024  78.355  48.202  0.00  0.00      PROB  
ATOM   4189  CZ  ARG P 235      96.208  79.726  47.391  0.00  0.00      PROB  
ATOM   4190  NH1 ARG P 235      97.025  80.091  46.442  0.00  0.00      PROB  
ATOM   4191 HH11 ARG P 235      97.286  79.307  45.877  0.00  0.00      PROB  
ATOM   4192 HH12 ARG P 235      97.800  80.672  46.691  0.00  0.00      PROB  
ATOM   4193  NH2 ARG P 235      96.129  80.473  48.449  0.00  0.00      PROB  
ATOM   4194 HH21 ARG P 235      95.269  80.263  48.914  0.00  0.00      PROB  
ATOM   4195 HH22 ARG P 235      96.697  81.296  48.410  0.00  0.00      PROB  
ATOM   4196  C   ARG P 235      91.251  77.765  48.217  0.00  0.00      PROB  
ATOM   4197  O   ARG P 235      91.588  77.752  49.364  0.00  0.00      PROB  
ATOM   4198  N   TYR P 236      89.959  78.032  47.827  0.00  0.00      PROB  
ATOM   4199  HN  TYR P 236      89.811  78.075  46.842  0.00  0.00      PROB  
ATOM   4200  CA  TYR P 236      88.912  78.272  48.725  0.00  0.00      PROB  
ATOM   4201  HA  TYR P 236      89.239  78.998  49.454  0.00  0.00      PROB  
ATOM   4202  CB  TYR P 236      87.646  78.838  48.031  0.00  0.00      PROB  
ATOM   4203  HB1 TYR P 236      86.791  79.002  48.722  0.00  0.00      PROB  
ATOM   4204  HB2 TYR P 236      87.360  78.096  47.256  0.00  0.00      PROB  
ATOM   4205  CG  TYR P 236      88.003  80.149  47.375  0.00  0.00      PROB  
ATOM   4206  CD1 TYR P 236      87.027  80.707  46.509  0.00  0.00      PROB  
ATOM   4207  HD1 TYR P 236      86.133  80.138  46.296  0.00  0.00      PROB  
ATOM   4208  CE1 TYR P 236      87.248  81.875  45.818  0.00  0.00      PROB  
ATOM   4209  HE1 TYR P 236      86.529  82.275  45.119  0.00  0.00      PROB  
ATOM   4210  CZ  TYR P 236      88.475  82.535  45.958  0.00  0.00      PROB  
ATOM   4211  OH  TYR P 236      88.695  83.743  45.282  0.00  0.00      PROB  
ATOM   4212  HH  TYR P 236      89.626  83.964  45.359  0.00  0.00      PROB  
ATOM   4213  CD2 TYR P 236      89.138  80.973  47.669  0.00  0.00      PROB  
ATOM   4214  HD2 TYR P 236      89.808  80.644  48.450  0.00  0.00      PROB  
ATOM   4215  CE2 TYR P 236      89.417  82.092  46.866  0.00  0.00      PROB  
ATOM   4216  HE2 TYR P 236      90.346  82.604  47.066  0.00  0.00      PROB  
ATOM   4217  C   TYR P 236      88.573  77.096  49.624  0.00  0.00      PROB  
ATOM   4218  O   TYR P 236      88.365  77.344  50.823  0.00  0.00      PROB  
ATOM   4219  N   SER P 237      88.596  75.838  49.117  0.00  0.00      PROB  
ATOM   4220  HN  SER P 237      88.580  75.654  48.138  0.00  0.00      PROB  
ATOM   4221  CA  SER P 237      88.408  74.598  49.907  0.00  0.00      PROB  
ATOM   4222  HA  SER P 237      87.515  74.779  50.487  0.00  0.00      PROB  
ATOM   4223  CB  SER P 237      88.329  73.239  49.114  0.00  0.00      PROB  
ATOM   4224  HB1 SER P 237      89.295  73.022  48.609  0.00  0.00      PROB  
ATOM   4225  HB2 SER P 237      87.639  73.365  48.252  0.00  0.00      PROB  
ATOM   4226  OG  SER P 237      88.071  72.049  49.932  0.00  0.00      PROB  
ATOM   4227  HG1 SER P 237      87.173  72.178  50.245  0.00  0.00      PROB  
ATOM   4228  C   SER P 237      89.601  74.474  50.872  0.00  0.00      PROB  
ATOM   4229  O   SER P 237      89.386  74.094  52.025  0.00  0.00      PROB  
ATOM   4230  N   LYS P 238      90.807  74.715  50.448  0.00  0.00      PROB  
ATOM   4231  HN  LYS P 238      90.981  74.968  49.500  0.00  0.00      PROB  
ATOM   4232  CA  LYS P 238      91.974  74.851  51.374  0.00  0.00      PROB  
ATOM   4233  HA  LYS P 238      92.028  73.922  51.922  0.00  0.00      PROB  
ATOM   4234  CB  LYS P 238      93.326  75.049  50.569  0.00  0.00      PROB  
ATOM   4235  HB1 LYS P 238      94.136  75.317  51.279  0.00  0.00      PROB  
ATOM   4236  HB2 LYS P 238      93.098  75.940  49.945  0.00  0.00      PROB  
ATOM   4237  CG  LYS P 238      93.678  73.805  49.807  0.00  0.00      PROB  
ATOM   4238  HG1 LYS P 238      92.861  73.484  49.127  0.00  0.00      PROB  
ATOM   4239  HG2 LYS P 238      93.811  72.957  50.511  0.00  0.00      PROB  
ATOM   4240  CD  LYS P 238      94.926  74.065  48.936  0.00  0.00      PROB  
ATOM   4241  HD1 LYS P 238      95.723  74.380  49.644  0.00  0.00      PROB  
ATOM   4242  HD2 LYS P 238      94.717  74.838  48.166  0.00  0.00      PROB  
ATOM   4243  CE  LYS P 238      95.348  72.701  48.312  0.00  0.00      PROB  
ATOM   4244  HE1 LYS P 238      94.604  72.378  47.554  0.00  0.00      PROB  
ATOM   4245  HE2 LYS P 238      95.384  71.894  49.075  0.00  0.00      PROB  
ATOM   4246  NZ  LYS P 238      96.735  72.827  47.825  0.00  0.00      PROB  
ATOM   4247  HZ1 LYS P 238      97.350  73.123  48.609  0.00  0.00      PROB  
ATOM   4248  HZ2 LYS P 238      96.736  73.573  47.100  0.00  0.00      PROB  
ATOM   4249  HZ3 LYS P 238      97.132  71.946  47.440  0.00  0.00      PROB  
ATOM   4250  C   LYS P 238      91.896  75.928  52.428  0.00  0.00      PROB  
ATOM   4251  O   LYS P 238      92.057  75.560  53.542  0.00  0.00      PROB  
ATOM   4252  N   GLU P 239      91.380  77.103  52.109  0.00  0.00      PROB  
ATOM   4253  HN  GLU P 239      91.428  77.388  51.155  0.00  0.00      PROB  
ATOM   4254  CA  GLU P 239      90.954  78.097  53.076  0.00  0.00      PROB  
ATOM   4255  HA  GLU P 239      91.801  78.356  53.695  0.00  0.00      PROB  
ATOM   4256  CB  GLU P 239      90.567  79.414  52.402  0.00  0.00      PROB  
ATOM   4257  HB1 GLU P 239      90.069  80.113  53.106  0.00  0.00      PROB  
ATOM   4258  HB2 GLU P 239      89.732  79.315  51.675  0.00  0.00      PROB  
ATOM   4259  CG  GLU P 239      91.688  80.205  51.625  0.00  0.00      PROB  
ATOM   4260  HG1 GLU P 239      91.231  81.159  51.286  0.00  0.00      PROB  
ATOM   4261  HG2 GLU P 239      92.079  79.583  50.792  0.00  0.00      PROB  
ATOM   4262  CD  GLU P 239      92.822  80.513  52.596  0.00  0.00      PROB  
ATOM   4263  OE1 GLU P 239      93.965  79.970  52.371  0.00  0.00      PROB  
ATOM   4264  OE2 GLU P 239      92.631  81.352  53.510  0.00  0.00      PROB  
ATOM   4265  C   GLU P 239      89.835  77.760  53.991  0.00  0.00      PROB  
ATOM   4266  O   GLU P 239      89.785  78.064  55.175  0.00  0.00      PROB  
ATOM   4267  N   HSD P 240      88.899  76.937  53.493  0.00  0.00      PROB  
ATOM   4268  HN  HSD P 240      88.927  76.746  52.515  0.00  0.00      PROB  
ATOM   4269  CA  HSD P 240      87.799  76.335  54.203  0.00  0.00      PROB  
ATOM   4270  HA  HSD P 240      87.352  77.166  54.728  0.00  0.00      PROB  
ATOM   4271  CB  HSD P 240      86.744  75.808  53.202  0.00  0.00      PROB  
ATOM   4272  HB1 HSD P 240      87.177  74.979  52.603  0.00  0.00      PROB  
ATOM   4273  HB2 HSD P 240      86.570  76.614  52.457  0.00  0.00      PROB  
ATOM   4274  ND1 HSD P 240      85.010  74.020  53.322  0.00  0.00      PROB  
ATOM   4275  HD1 HSD P 240      85.429  73.638  52.499  0.00  0.00      PROB  
ATOM   4276  CG  HSD P 240      85.545  75.231  53.847  0.00  0.00      PROB  
ATOM   4277  CE1 HSD P 240      84.025  73.594  54.181  0.00  0.00      PROB  
ATOM   4278  HE1 HSD P 240      83.482  72.649  54.147  0.00  0.00      PROB  
ATOM   4279  NE2 HSD P 240      83.906  74.450  55.175  0.00  0.00      PROB  
ATOM   4280  CD2 HSD P 240      84.836  75.486  54.977  0.00  0.00      PROB  
ATOM   4281  HD2 HSD P 240      85.042  76.275  55.689  0.00  0.00      PROB  
ATOM   4282  C   HSD P 240      88.199  75.258  55.174  0.00  0.00      PROB  
ATOM   4283  O   HSD P 240      87.611  75.133  56.273  0.00  0.00      PROB  
ATOM   4284  N   MET P 241      89.180  74.405  54.744  0.00  0.00      PROB  
ATOM   4285  HN  MET P 241      89.500  74.499  53.804  0.00  0.00      PROB  
ATOM   4286  CA  MET P 241      89.775  73.408  55.666  0.00  0.00      PROB  
ATOM   4287  HA  MET P 241      90.567  72.873  55.164  0.00  0.00      PROB  
ATOM   4288  CB  MET P 241      88.798  72.237  55.990  0.00  0.00      PROB  
ATOM   4289  HB1 MET P 241      87.806  72.566  56.366  0.00  0.00      PROB  
ATOM   4290  HB2 MET P 241      89.283  71.604  56.764  0.00  0.00      PROB  
ATOM   4291  CG  MET P 241      88.421  71.497  54.651  0.00  0.00      PROB  
ATOM   4292  HG1 MET P 241      89.395  71.177  54.222  0.00  0.00      PROB  
ATOM   4293  HG2 MET P 241      88.002  72.198  53.897  0.00  0.00      PROB  
ATOM   4294  SD  MET P 241      87.291  70.153  54.846  0.00  0.00      PROB  
ATOM   4295  CE  MET P 241      85.584  70.800  55.172  0.00  0.00      PROB  
ATOM   4296  HE1 MET P 241      85.419  71.635  54.459  0.00  0.00      PROB  
ATOM   4297  HE2 MET P 241      85.470  71.214  56.196  0.00  0.00      PROB  
ATOM   4298  HE3 MET P 241      84.801  70.082  54.848  0.00  0.00      PROB  
ATOM   4299  C   MET P 241      90.492  74.045  56.930  0.00  0.00      PROB  
ATOM   4300  O   MET P 241      90.398  73.497  58.030  0.00  0.00      PROB  
ATOM   4301  N   LYS P 242      91.142  75.241  56.881  0.00  0.00      PROB  
ATOM   4302  HN  LYS P 242      91.137  75.690  55.990  0.00  0.00      PROB  
ATOM   4303  CA  LYS P 242      91.817  75.882  57.982  0.00  0.00      PROB  
ATOM   4304  HA  LYS P 242      92.313  75.185  58.641  0.00  0.00      PROB  
ATOM   4305  CB  LYS P 242      92.890  76.923  57.486  0.00  0.00      PROB  
ATOM   4306  HB1 LYS P 242      93.259  77.479  58.374  0.00  0.00      PROB  
ATOM   4307  HB2 LYS P 242      92.325  77.637  56.850  0.00  0.00      PROB  
ATOM   4308  CG  LYS P 242      94.144  76.335  56.883  0.00  0.00      PROB  
ATOM   4309  HG1 LYS P 242      93.894  75.605  56.084  0.00  0.00      PROB  
ATOM   4310  HG2 LYS P 242      94.717  75.737  57.623  0.00  0.00      PROB  
ATOM   4311  CD  LYS P 242      95.043  77.383  56.150  0.00  0.00      PROB  
ATOM   4312  HD1 LYS P 242      96.056  76.932  56.087  0.00  0.00      PROB  
ATOM   4313  HD2 LYS P 242      95.092  78.275  56.811  0.00  0.00      PROB  
ATOM   4314  CE  LYS P 242      94.434  77.727  54.749  0.00  0.00      PROB  
ATOM   4315  HE1 LYS P 242      93.426  78.193  54.715  0.00  0.00      PROB  
ATOM   4316  HE2 LYS P 242      94.363  76.797  54.145  0.00  0.00      PROB  
ATOM   4317  NZ  LYS P 242      95.375  78.704  54.096  0.00  0.00      PROB  
ATOM   4318  HZ1 LYS P 242      95.743  79.398  54.777  0.00  0.00      PROB  
ATOM   4319  HZ2 LYS P 242      94.842  79.238  53.379  0.00  0.00      PROB  
ATOM   4320  HZ3 LYS P 242      96.251  78.370  53.646  0.00  0.00      PROB  
ATOM   4321  C   LYS P 242      90.812  76.641  58.816  0.00  0.00      PROB  
ATOM   4322  O   LYS P 242      90.857  76.620  60.014  0.00  0.00      PROB  
ATOM   4323  N   LYS P 243      89.750  77.311  58.208  0.00  0.00      PROB  
ATOM   4324  HN  LYS P 243      89.731  77.401  57.216  0.00  0.00      PROB  
ATOM   4325  CA  LYS P 243      88.564  77.843  58.946  0.00  0.00      PROB  
ATOM   4326  HA  LYS P 243      88.963  78.604  59.601  0.00  0.00      PROB  
ATOM   4327  CB  LYS P 243      87.668  78.674  57.916  0.00  0.00      PROB  
ATOM   4328  HB1 LYS P 243      87.542  78.116  56.963  0.00  0.00      PROB  
ATOM   4329  HB2 LYS P 243      88.276  79.569  57.665  0.00  0.00      PROB  
ATOM   4330  CG  LYS P 243      86.235  79.046  58.457  0.00  0.00      PROB  
ATOM   4331  HG1 LYS P 243      85.610  78.171  58.740  0.00  0.00      PROB  
ATOM   4332  HG2 LYS P 243      85.689  79.575  57.647  0.00  0.00      PROB  
ATOM   4333  CD  LYS P 243      86.407  79.958  59.627  0.00  0.00      PROB  
ATOM   4334  HD1 LYS P 243      87.310  80.586  59.461  0.00  0.00      PROB  
ATOM   4335  HD2 LYS P 243      86.813  79.315  60.438  0.00  0.00      PROB  
ATOM   4336  CE  LYS P 243      85.122  80.726  60.038  0.00  0.00      PROB  
ATOM   4337  HE1 LYS P 243      84.270  80.012  60.052  0.00  0.00      PROB  
ATOM   4338  HE2 LYS P 243      84.967  81.548  59.307  0.00  0.00      PROB  
ATOM   4339  NZ  LYS P 243      85.305  81.242  61.378  0.00  0.00      PROB  
ATOM   4340  HZ1 LYS P 243      85.338  80.401  61.988  0.00  0.00      PROB  
ATOM   4341  HZ2 LYS P 243      84.596  81.945  61.669  0.00  0.00      PROB  
ATOM   4342  HZ3 LYS P 243      86.209  81.754  61.357  0.00  0.00      PROB  
ATOM   4343  C   LYS P 243      87.743  76.843  59.786  0.00  0.00      PROB  
ATOM   4344  O   LYS P 243      87.406  77.063  60.908  0.00  0.00      PROB  
ATOM   4345  N   MET P 244      87.506  75.653  59.238  0.00  0.00      PROB  
ATOM   4346  HN  MET P 244      87.800  75.426  58.313  0.00  0.00      PROB  
ATOM   4347  CA  MET P 244      87.082  74.550  60.049  0.00  0.00      PROB  
ATOM   4348  HA  MET P 244      86.061  74.583  60.399  0.00  0.00      PROB  
ATOM   4349  CB  MET P 244      87.080  73.246  59.244  0.00  0.00      PROB  
ATOM   4350  HB1 MET P 244      88.046  73.135  58.706  0.00  0.00      PROB  
ATOM   4351  HB2 MET P 244      86.261  73.359  58.501  0.00  0.00      PROB  
ATOM   4352  CG  MET P 244      86.824  71.946  59.969  0.00  0.00      PROB  
ATOM   4353  HG1 MET P 244      85.901  72.014  60.584  0.00  0.00      PROB  
ATOM   4354  HG2 MET P 244      87.716  71.691  60.578  0.00  0.00      PROB  
ATOM   4355  SD  MET P 244      86.590  70.636  58.796  0.00  0.00      PROB  
ATOM   4356  CE  MET P 244      87.078  69.278  59.967  0.00  0.00      PROB  
ATOM   4357  HE1 MET P 244      86.202  69.040  60.608  0.00  0.00      PROB  
ATOM   4358  HE2 MET P 244      87.982  69.565  60.544  0.00  0.00      PROB  
ATOM   4359  HE3 MET P 244      87.384  68.376  59.395  0.00  0.00      PROB  
ATOM   4360  C   MET P 244      87.786  74.278  61.369  0.00  0.00      PROB  
ATOM   4361  O   MET P 244      87.143  74.230  62.435  0.00  0.00      PROB  
ATOM   4362  N   MET P 245      89.157  74.210  61.307  0.00  0.00      PROB  
ATOM   4363  HN  MET P 245      89.625  74.353  60.437  0.00  0.00      PROB  
ATOM   4364  CA  MET P 245      89.915  73.950  62.485  0.00  0.00      PROB  
ATOM   4365  HA  MET P 245      89.464  73.084  62.947  0.00  0.00      PROB  
ATOM   4366  CB  MET P 245      91.358  73.441  62.089  0.00  0.00      PROB  
ATOM   4367  HB1 MET P 245      91.929  73.183  63.006  0.00  0.00      PROB  
ATOM   4368  HB2 MET P 245      91.873  74.239  61.513  0.00  0.00      PROB  
ATOM   4369  CG  MET P 245      91.343  72.182  61.192  0.00  0.00      PROB  
ATOM   4370  HG1 MET P 245      92.425  72.023  60.993  0.00  0.00      PROB  
ATOM   4371  HG2 MET P 245      90.829  72.431  60.239  0.00  0.00      PROB  
ATOM   4372  SD  MET P 245      90.600  70.654  61.996  0.00  0.00      PROB  
ATOM   4373  CE  MET P 245      91.082  69.304  60.908  0.00  0.00      PROB  
ATOM   4374  HE1 MET P 245      92.174  69.144  61.034  0.00  0.00      PROB  
ATOM   4375  HE2 MET P 245      90.858  69.477  59.834  0.00  0.00      PROB  
ATOM   4376  HE3 MET P 245      90.683  68.279  61.065  0.00  0.00      PROB  
ATOM   4377  C   MET P 245      89.992  75.096  63.514  0.00  0.00      PROB  
ATOM   4378  O   MET P 245      90.057  74.925  64.738  0.00  0.00      PROB  
ATOM   4379  N   LYS P 246      89.974  76.308  62.938  0.00  0.00      PROB  
ATOM   4380  HN  LYS P 246      89.988  76.519  61.963  0.00  0.00      PROB  
ATOM   4381  CA  LYS P 246      89.997  77.599  63.708  0.00  0.00      PROB  
ATOM   4382  HA  LYS P 246      90.783  77.544  64.447  0.00  0.00      PROB  
ATOM   4383  CB  LYS P 246      90.199  78.726  62.682  0.00  0.00      PROB  
ATOM   4384  HB1 LYS P 246      89.662  79.677  62.889  0.00  0.00      PROB  
ATOM   4385  HB2 LYS P 246      89.608  78.317  61.834  0.00  0.00      PROB  
ATOM   4386  CG  LYS P 246      91.604  78.884  62.141  0.00  0.00      PROB  
ATOM   4387  HG1 LYS P 246      91.614  79.260  61.095  0.00  0.00      PROB  
ATOM   4388  HG2 LYS P 246      91.894  77.825  61.972  0.00  0.00      PROB  
ATOM   4389  CD  LYS P 246      92.760  79.566  62.933  0.00  0.00      PROB  
ATOM   4390  HD1 LYS P 246      92.802  79.051  63.917  0.00  0.00      PROB  
ATOM   4391  HD2 LYS P 246      92.540  80.623  63.193  0.00  0.00      PROB  
ATOM   4392  CE  LYS P 246      94.130  79.491  62.191  0.00  0.00      PROB  
ATOM   4393  HE1 LYS P 246      94.318  78.416  61.985  0.00  0.00      PROB  
ATOM   4394  HE2 LYS P 246      94.932  79.895  62.846  0.00  0.00      PROB  
ATOM   4395  NZ  LYS P 246      94.237  80.231  60.886  0.00  0.00      PROB  
ATOM   4396  HZ1 LYS P 246      94.332  81.265  60.842  0.00  0.00      PROB  
ATOM   4397  HZ2 LYS P 246      93.415  80.002  60.292  0.00  0.00      PROB  
ATOM   4398  HZ3 LYS P 246      94.985  79.789  60.312  0.00  0.00      PROB  
ATOM   4399  C   LYS P 246      88.713  77.848  64.499  0.00  0.00      PROB  
ATOM   4400  O   LYS P 246      88.778  78.279  65.659  0.00  0.00      PROB  
ATOM   4401  N   ASP P 247      87.607  77.509  63.950  0.00  0.00      PROB  
ATOM   4402  HN  ASP P 247      87.708  77.268  62.988  0.00  0.00      PROB  
ATOM   4403  CA  ASP P 247      86.353  77.350  64.717  0.00  0.00      PROB  
ATOM   4404  HA  ASP P 247      86.150  78.210  65.338  0.00  0.00      PROB  
ATOM   4405  CB  ASP P 247      85.220  77.062  63.792  0.00  0.00      PROB  
ATOM   4406  HB1 ASP P 247      84.215  76.926  64.246  0.00  0.00      PROB  
ATOM   4407  HB2 ASP P 247      85.375  76.154  63.170  0.00  0.00      PROB  
ATOM   4408  CG  ASP P 247      84.894  78.248  62.870  0.00  0.00      PROB  
ATOM   4409  OD1 ASP P 247      84.165  78.096  61.888  0.00  0.00      PROB  
ATOM   4410  OD2 ASP P 247      85.330  79.383  63.222  0.00  0.00      PROB  
ATOM   4411  C   ASP P 247      86.422  76.317  65.817  0.00  0.00      PROB  
ATOM   4412  O   ASP P 247      86.011  76.571  66.948  0.00  0.00      PROB  
ATOM   4413  N   LEU P 248      86.984  75.115  65.555  0.00  0.00      PROB  
ATOM   4414  HN  LEU P 248      87.451  75.080  64.674  0.00  0.00      PROB  
ATOM   4415  CA  LEU P 248      87.200  73.955  66.506  0.00  0.00      PROB  
ATOM   4416  HA  LEU P 248      86.296  73.880  67.092  0.00  0.00      PROB  
ATOM   4417  CB  LEU P 248      87.540  72.698  65.656  0.00  0.00      PROB  
ATOM   4418  HB1 LEU P 248      88.420  72.920  65.016  0.00  0.00      PROB  
ATOM   4419  HB2 LEU P 248      86.750  72.580  64.884  0.00  0.00      PROB  
ATOM   4420  CG  LEU P 248      87.700  71.344  66.286  0.00  0.00      PROB  
ATOM   4421  HG  LEU P 248      88.506  71.441  67.045  0.00  0.00      PROB  
ATOM   4422  CD1 LEU P 248      86.422  70.865  66.901  0.00  0.00      PROB  
ATOM   4423 HD11 LEU P 248      86.098  71.645  67.624  0.00  0.00      PROB  
ATOM   4424 HD12 LEU P 248      86.582  69.869  67.366  0.00  0.00      PROB  
ATOM   4425 HD13 LEU P 248      85.681  70.707  66.089  0.00  0.00      PROB  
ATOM   4426  CD2 LEU P 248      88.248  70.370  65.224  0.00  0.00      PROB  
ATOM   4427 HD21 LEU P 248      89.233  70.696  64.826  0.00  0.00      PROB  
ATOM   4428 HD22 LEU P 248      87.502  70.054  64.463  0.00  0.00      PROB  
ATOM   4429 HD23 LEU P 248      88.479  69.399  65.712  0.00  0.00      PROB  
ATOM   4430  C   LEU P 248      88.163  74.169  67.656  0.00  0.00      PROB  
ATOM   4431  O   LEU P 248      87.952  73.662  68.805  0.00  0.00      PROB  
ATOM   4432  N   GLU P 249      89.189  74.962  67.434  0.00  0.00      PROB  
ATOM   4433  HN  GLU P 249      89.442  75.204  66.500  0.00  0.00      PROB  
ATOM   4434  CA  GLU P 249      89.936  75.538  68.502  0.00  0.00      PROB  
ATOM   4435  HA  GLU P 249      90.312  74.702  69.071  0.00  0.00      PROB  
ATOM   4436  CB  GLU P 249      91.110  76.245  67.849  0.00  0.00      PROB  
ATOM   4437  HB1 GLU P 249      90.840  77.094  67.186  0.00  0.00      PROB  
ATOM   4438  HB2 GLU P 249      91.640  75.491  67.226  0.00  0.00      PROB  
ATOM   4439  CG  GLU P 249      92.076  76.744  68.886  0.00  0.00      PROB  
ATOM   4440  HG1 GLU P 249      92.392  75.968  69.615  0.00  0.00      PROB  
ATOM   4441  HG2 GLU P 249      91.570  77.498  69.526  0.00  0.00      PROB  
ATOM   4442  CD  GLU P 249      93.392  77.257  68.334  0.00  0.00      PROB  
ATOM   4443  OE1 GLU P 249      94.228  76.620  67.652  0.00  0.00      PROB  
ATOM   4444  OE2 GLU P 249      93.703  78.472  68.607  0.00  0.00      PROB  
ATOM   4445  C   GLU P 249      89.155  76.391  69.479  0.00  0.00      PROB  
ATOM   4446  O   GLU P 249      89.332  76.359  70.756  0.00  0.00      PROB  
ATOM   4447  N   GLY P 250      88.134  77.205  68.949  0.00  0.00      PROB  
ATOM   4448  HN  GLY P 250      88.241  77.253  67.958  0.00  0.00      PROB  
ATOM   4449  CA  GLY P 250      87.312  78.093  69.812  0.00  0.00      PROB  
ATOM   4450  HA1 GLY P 250      86.772  78.847  69.259  0.00  0.00      PROB  
ATOM   4451  HA2 GLY P 250      87.982  78.575  70.508  0.00  0.00      PROB  
ATOM   4452  C   GLY P 250      86.311  77.278  70.543  0.00  0.00      PROB  
ATOM   4453  O   GLY P 250      86.019  77.628  71.666  0.00  0.00      PROB  
ATOM   4454  N   LEU P 251      85.792  76.206  69.908  0.00  0.00      PROB  
ATOM   4455  HN  LEU P 251      85.921  76.173  68.920  0.00  0.00      PROB  
ATOM   4456  CA  LEU P 251      84.970  75.293  70.595  0.00  0.00      PROB  
ATOM   4457  HA  LEU P 251      84.225  75.854  71.141  0.00  0.00      PROB  
ATOM   4458  CB  LEU P 251      84.267  74.376  69.543  0.00  0.00      PROB  
ATOM   4459  HB1 LEU P 251      83.534  73.789  70.136  0.00  0.00      PROB  
ATOM   4460  HB2 LEU P 251      85.013  73.612  69.235  0.00  0.00      PROB  
ATOM   4461  CG  LEU P 251      83.435  75.033  68.351  0.00  0.00      PROB  
ATOM   4462  HG  LEU P 251      84.135  75.693  67.796  0.00  0.00      PROB  
ATOM   4463  CD1 LEU P 251      82.846  74.046  67.318  0.00  0.00      PROB  
ATOM   4464 HD11 LEU P 251      83.682  73.403  66.968  0.00  0.00      PROB  
ATOM   4465 HD12 LEU P 251      82.294  74.635  66.554  0.00  0.00      PROB  
ATOM   4466 HD13 LEU P 251      82.052  73.381  67.723  0.00  0.00      PROB  
ATOM   4467  CD2 LEU P 251      82.244  75.796  68.942  0.00  0.00      PROB  
ATOM   4468 HD21 LEU P 251      81.556  75.056  69.403  0.00  0.00      PROB  
ATOM   4469 HD22 LEU P 251      81.713  76.445  68.214  0.00  0.00      PROB  
ATOM   4470 HD23 LEU P 251      82.546  76.461  69.780  0.00  0.00      PROB  
ATOM   4471  C   LEU P 251      85.671  74.472  71.633  0.00  0.00      PROB  
ATOM   4472  O   LEU P 251      85.192  74.221  72.722  0.00  0.00      PROB  
ATOM   4473  N   HSD P 252      86.980  74.176  71.388  0.00  0.00      PROB  
ATOM   4474  HN  HSD P 252      87.289  74.390  70.464  0.00  0.00      PROB  
ATOM   4475  CA  HSD P 252      87.861  73.462  72.380  0.00  0.00      PROB  
ATOM   4476  HA  HSD P 252      87.301  72.585  72.670  0.00  0.00      PROB  
ATOM   4477  CB  HSD P 252      89.165  73.051  71.735  0.00  0.00      PROB  
ATOM   4478  HB1 HSD P 252      89.824  73.886  71.416  0.00  0.00      PROB  
ATOM   4479  HB2 HSD P 252      88.881  72.631  70.747  0.00  0.00      PROB  
ATOM   4480  ND1 HSD P 252      90.224  70.823  72.417  0.00  0.00      PROB  
ATOM   4481  HD1 HSD P 252      90.018  70.411  71.529  0.00  0.00      PROB  
ATOM   4482  CG  HSD P 252      89.979  72.141  72.652  0.00  0.00      PROB  
ATOM   4483  CE1 HSD P 252      91.098  70.399  73.362  0.00  0.00      PROB  
ATOM   4484  HE1 HSD P 252      91.511  69.397  73.248  0.00  0.00      PROB  
ATOM   4485  NE2 HSD P 252      91.500  71.368  74.121  0.00  0.00      PROB  
ATOM   4486  CD2 HSD P 252      90.771  72.490  73.727  0.00  0.00      PROB  
ATOM   4487  HD2 HSD P 252      90.743  73.399  74.314  0.00  0.00      PROB  
ATOM   4488  C   HSD P 252      88.065  74.343  73.620  0.00  0.00      PROB  
ATOM   4489  O   HSD P 252      87.982  73.847  74.741  0.00  0.00      PROB  
ATOM   4490  N   ARG P 253      88.329  75.639  73.438  0.00  0.00      PROB  
ATOM   4491  HN  ARG P 253      88.413  75.990  72.508  0.00  0.00      PROB  
ATOM   4492  CA  ARG P 253      88.250  76.490  74.629  0.00  0.00      PROB  
ATOM   4493  HA  ARG P 253      88.937  76.039  75.331  0.00  0.00      PROB  
ATOM   4494  CB  ARG P 253      88.695  77.927  74.200  0.00  0.00      PROB  
ATOM   4495  HB1 ARG P 253      88.771  78.465  75.169  0.00  0.00      PROB  
ATOM   4496  HB2 ARG P 253      88.005  78.429  73.488  0.00  0.00      PROB  
ATOM   4497  CG  ARG P 253      90.154  77.994  73.620  0.00  0.00      PROB  
ATOM   4498  HG1 ARG P 253      90.431  79.061  73.475  0.00  0.00      PROB  
ATOM   4499  HG2 ARG P 253      90.146  77.431  72.663  0.00  0.00      PROB  
ATOM   4500  CD  ARG P 253      91.237  77.383  74.501  0.00  0.00      PROB  
ATOM   4501  HD1 ARG P 253      91.037  76.302  74.340  0.00  0.00      PROB  
ATOM   4502  HD2 ARG P 253      91.123  77.570  75.591  0.00  0.00      PROB  
ATOM   4503  NE  ARG P 253      92.536  77.664  73.756  0.00  0.00      PROB  
ATOM   4504  HE  ARG P 253      92.593  77.860  72.777  0.00  0.00      PROB  
ATOM   4505  CZ  ARG P 253      93.651  78.124  74.414  0.00  0.00      PROB  
ATOM   4506  NH1 ARG P 253      93.828  77.946  75.691  0.00  0.00      PROB  
ATOM   4507 HH11 ARG P 253      93.236  77.261  76.115  0.00  0.00      PROB  
ATOM   4508 HH12 ARG P 253      94.704  78.346  75.962  0.00  0.00      PROB  
ATOM   4509  NH2 ARG P 253      94.311  79.091  73.790  0.00  0.00      PROB  
ATOM   4510 HH21 ARG P 253      94.060  79.366  72.862  0.00  0.00      PROB  
ATOM   4511 HH22 ARG P 253      95.108  79.480  74.250  0.00  0.00      PROB  
ATOM   4512  C   ARG P 253      86.990  76.487  75.375  0.00  0.00      PROB  
ATOM   4513  O   ARG P 253      86.987  76.289  76.605  0.00  0.00      PROB  
ATOM   4514  N   ALA P 254      85.821  76.744  74.710  0.00  0.00      PROB  
ATOM   4515  HN  ALA P 254      85.824  77.066  73.767  0.00  0.00      PROB  
ATOM   4516  CA  ALA P 254      84.552  76.674  75.486  0.00  0.00      PROB  
ATOM   4517  HA  ALA P 254      84.660  77.481  76.195  0.00  0.00      PROB  
ATOM   4518  CB  ALA P 254      83.473  76.885  74.475  0.00  0.00      PROB  
ATOM   4519  HB1 ALA P 254      83.591  76.155  73.647  0.00  0.00      PROB  
ATOM   4520  HB2 ALA P 254      83.668  77.910  74.091  0.00  0.00      PROB  
ATOM   4521  HB3 ALA P 254      82.465  76.916  74.938  0.00  0.00      PROB  
ATOM   4522  C   ALA P 254      84.224  75.397  76.236  0.00  0.00      PROB  
ATOM   4523  O   ALA P 254      83.568  75.441  77.272  0.00  0.00      PROB  
ATOM   4524  N   GLU P 255      84.653  74.254  75.693  0.00  0.00      PROB  
ATOM   4525  HN  GLU P 255      85.049  74.317  74.781  0.00  0.00      PROB  
ATOM   4526  CA  GLU P 255      84.499  72.954  76.333  0.00  0.00      PROB  
ATOM   4527  HA  GLU P 255      83.440  72.846  76.513  0.00  0.00      PROB  
ATOM   4528  CB  GLU P 255      84.915  71.870  75.337  0.00  0.00      PROB  
ATOM   4529  HB1 GLU P 255      85.419  71.010  75.829  0.00  0.00      PROB  
ATOM   4530  HB2 GLU P 255      85.698  72.402  74.757  0.00  0.00      PROB  
ATOM   4531  CG  GLU P 255      83.829  71.424  74.261  0.00  0.00      PROB  
ATOM   4532  HG1 GLU P 255      84.303  71.159  73.292  0.00  0.00      PROB  
ATOM   4533  HG2 GLU P 255      83.036  72.167  74.029  0.00  0.00      PROB  
ATOM   4534  CD  GLU P 255      83.053  70.269  74.894  0.00  0.00      PROB  
ATOM   4535  OE1 GLU P 255      82.043  69.794  74.318  0.00  0.00      PROB  
ATOM   4536  OE2 GLU P 255      83.398  69.702  75.972  0.00  0.00      PROB  
ATOM   4537  C   GLU P 255      85.277  72.782  77.612  0.00  0.00      PROB  
ATOM   4538  O   GLU P 255      84.743  72.390  78.637  0.00  0.00      PROB  
ATOM   4539  N   GLN P 256      86.596  73.251  77.610  0.00  0.00      PROB  
ATOM   4540  HN  GLN P 256      86.942  73.564  76.729  0.00  0.00      PROB  
ATOM   4541  CA  GLN P 256      87.524  73.447  78.743  0.00  0.00      PROB  
ATOM   4542  HA  GLN P 256      87.601  72.519  79.290  0.00  0.00      PROB  
ATOM   4543  CB  GLN P 256      88.912  73.989  78.217  0.00  0.00      PROB  
ATOM   4544  HB1 GLN P 256      89.604  74.244  79.048  0.00  0.00      PROB  
ATOM   4545  HB2 GLN P 256      88.841  74.868  77.541  0.00  0.00      PROB  
ATOM   4546  CG  GLN P 256      89.625  72.784  77.498  0.00  0.00      PROB  
ATOM   4547  HG1 GLN P 256      90.537  73.032  76.915  0.00  0.00      PROB  
ATOM   4548  HG2 GLN P 256      88.953  72.299  76.758  0.00  0.00      PROB  
ATOM   4549  CD  GLN P 256      90.023  71.769  78.571  0.00  0.00      PROB  
ATOM   4550  OE1 GLN P 256      90.573  72.117  79.596  0.00  0.00      PROB  
ATOM   4551  NE2 GLN P 256      89.547  70.522  78.375  0.00  0.00      PROB  
ATOM   4552 HE21 GLN P 256      89.161  70.412  77.459  0.00  0.00      PROB  
ATOM   4553 HE22 GLN P 256      89.698  69.741  78.982  0.00  0.00      PROB  
ATOM   4554  C   GLN P 256      87.105  74.432  79.770  0.00  0.00      PROB  
ATOM   4555  O   GLN P 256      87.213  74.213  80.983  0.00  0.00      PROB  
ATOM   4556  N   SER P 257      86.454  75.551  79.308  0.00  0.00      PROB  
ATOM   4557  HN  SER P 257      86.542  75.666  78.322  0.00  0.00      PROB  
ATOM   4558  CA  SER P 257      85.882  76.580  80.126  0.00  0.00      PROB  
ATOM   4559  HA  SER P 257      86.692  76.866  80.780  0.00  0.00      PROB  
ATOM   4560  CB  SER P 257      85.533  77.880  79.338  0.00  0.00      PROB  
ATOM   4561  HB1 SER P 257      84.809  77.693  78.516  0.00  0.00      PROB  
ATOM   4562  HB2 SER P 257      86.488  78.267  78.922  0.00  0.00      PROB  
ATOM   4563  OG  SER P 257      85.062  78.986  80.165  0.00  0.00      PROB  
ATOM   4564  HG1 SER P 257      84.201  78.731  80.508  0.00  0.00      PROB  
ATOM   4565  C   SER P 257      84.661  76.102  80.907  0.00  0.00      PROB  
ATOM   4566  O   SER P 257      84.573  76.399  82.111  0.00  0.00      PROB  
ATOM   4567  N   LEU P 258      83.807  75.359  80.254  0.00  0.00      PROB  
ATOM   4568  HN  LEU P 258      83.981  75.163  79.292  0.00  0.00      PROB  
ATOM   4569  CA  LEU P 258      82.699  74.596  80.779  0.00  0.00      PROB  
ATOM   4570  HA  LEU P 258      82.115  75.330  81.316  0.00  0.00      PROB  
ATOM   4571  CB  LEU P 258      81.825  73.966  79.707  0.00  0.00      PROB  
ATOM   4572  HB1 LEU P 258      82.566  73.475  79.040  0.00  0.00      PROB  
ATOM   4573  HB2 LEU P 258      81.273  74.733  79.124  0.00  0.00      PROB  
ATOM   4574  CG  LEU P 258      80.782  72.911  80.165  0.00  0.00      PROB  
ATOM   4575  HG  LEU P 258      81.334  72.188  80.803  0.00  0.00      PROB  
ATOM   4576  CD1 LEU P 258      79.620  73.529  80.968  0.00  0.00      PROB  
ATOM   4577 HD11 LEU P 258      79.971  74.080  81.865  0.00  0.00      PROB  
ATOM   4578 HD12 LEU P 258      78.808  72.783  81.107  0.00  0.00      PROB  
ATOM   4579 HD13 LEU P 258      79.117  74.236  80.275  0.00  0.00      PROB  
ATOM   4580  CD2 LEU P 258      80.057  72.243  78.988  0.00  0.00      PROB  
ATOM   4581 HD21 LEU P 258      79.614  71.426  79.597  0.00  0.00      PROB  
ATOM   4582 HD22 LEU P 258      80.741  71.791  78.240  0.00  0.00      PROB  
ATOM   4583 HD23 LEU P 258      79.167  72.793  78.613  0.00  0.00      PROB  
ATOM   4584  C   LEU P 258      83.139  73.492  81.748  0.00  0.00      PROB  
ATOM   4585  O   LEU P 258      82.516  73.442  82.809  0.00  0.00      PROB  
ATOM   4586  N   HSP P 259      84.277  72.786  81.502  0.00  0.00      PROB  
ATOM   4587  HN  HSP P 259      84.570  72.851  80.551  0.00  0.00      PROB  
ATOM   4588  CA  HSP P 259      84.970  71.940  82.419  0.00  0.00      PROB  
ATOM   4589  HA  HSP P 259      84.182  71.225  82.605  0.00  0.00      PROB  
ATOM   4590  CB  HSP P 259      86.186  71.086  81.774  0.00  0.00      PROB  
ATOM   4591  HB1 HSP P 259      86.920  71.812  81.361  0.00  0.00      PROB  
ATOM   4592  HB2 HSP P 259      85.718  70.557  80.916  0.00  0.00      PROB  
ATOM   4593  CD2 HSP P 259      88.273  70.054  82.631  0.00  0.00      PROB  
ATOM   4594  HD2 HSP P 259      89.014  70.454  81.951  0.00  0.00      PROB  
ATOM   4595  CG  HSP P 259      86.943  70.247  82.730  0.00  0.00      PROB  
ATOM   4596  NE2 HSP P 259      88.583  69.059  83.571  0.00  0.00      PROB  
ATOM   4597  HE2 HSP P 259      89.483  68.734  83.863  0.00  0.00      PROB  
ATOM   4598  ND1 HSP P 259      86.517  69.451  83.754  0.00  0.00      PROB  
ATOM   4599  HD1 HSP P 259      85.575  69.476  84.090  0.00  0.00      PROB  
ATOM   4600  CE1 HSP P 259      87.538  68.763  84.306  0.00  0.00      PROB  
ATOM   4601  HE1 HSP P 259      87.483  68.157  85.186  0.00  0.00      PROB  
ATOM   4602  C   HSP P 259      85.305  72.539  83.807  0.00  0.00      PROB  
ATOM   4603  O   HSP P 259      85.096  71.943  84.863  0.00  0.00      PROB  
ATOM   4604  N   ASP P 260      85.829  73.740  83.787  0.00  0.00      PROB  
ATOM   4605  HN  ASP P 260      86.043  74.225  82.942  0.00  0.00      PROB  
ATOM   4606  CA  ASP P 260      86.151  74.582  84.884  0.00  0.00      PROB  
ATOM   4607  HA  ASP P 260      86.649  73.948  85.603  0.00  0.00      PROB  
ATOM   4608  CB  ASP P 260      87.022  75.761  84.367  0.00  0.00      PROB  
ATOM   4609  HB1 ASP P 260      86.324  76.545  84.002  0.00  0.00      PROB  
ATOM   4610  HB2 ASP P 260      87.810  75.350  83.700  0.00  0.00      PROB  
ATOM   4611  CG  ASP P 260      87.864  76.374  85.529  0.00  0.00      PROB  
ATOM   4612  OD1 ASP P 260      88.122  77.561  85.395  0.00  0.00      PROB  
ATOM   4613  OD2 ASP P 260      88.358  75.628  86.364  0.00  0.00      PROB  
ATOM   4614  C   ASP P 260      84.858  74.950  85.659  0.00  0.00      PROB  
ATOM   4615  O   ASP P 260      84.871  74.955  86.908  0.00  0.00      PROB  
ATOM   4616  N   LEU P 261      83.779  75.359  84.957  0.00  0.00      PROB  
ATOM   4617  HN  LEU P 261      83.912  75.422  83.971  0.00  0.00      PROB  
ATOM   4618  CA  LEU P 261      82.549  75.771  85.598  0.00  0.00      PROB  
ATOM   4619  HA  LEU P 261      82.918  76.373  86.416  0.00  0.00      PROB  
ATOM   4620  CB  LEU P 261      81.636  76.528  84.590  0.00  0.00      PROB  
ATOM   4621  HB1 LEU P 261      81.520  75.877  83.698  0.00  0.00      PROB  
ATOM   4622  HB2 LEU P 261      82.187  77.451  84.308  0.00  0.00      PROB  
ATOM   4623  CG  LEU P 261      80.173  77.016  85.000  0.00  0.00      PROB  
ATOM   4624  HG  LEU P 261      79.635  76.106  85.347  0.00  0.00      PROB  
ATOM   4625  CD1 LEU P 261      80.169  77.929  86.222  0.00  0.00      PROB  
ATOM   4626 HD11 LEU P 261      80.963  77.585  86.919  0.00  0.00      PROB  
ATOM   4627 HD12 LEU P 261      79.194  78.265  86.635  0.00  0.00      PROB  
ATOM   4628 HD13 LEU P 261      80.604  78.908  85.927  0.00  0.00      PROB  
ATOM   4629  CD2 LEU P 261      79.441  77.634  83.819  0.00  0.00      PROB  
ATOM   4630 HD21 LEU P 261      78.352  77.682  84.032  0.00  0.00      PROB  
ATOM   4631 HD22 LEU P 261      79.575  77.002  82.915  0.00  0.00      PROB  
ATOM   4632 HD23 LEU P 261      79.740  78.671  83.554  0.00  0.00      PROB  
ATOM   4633  C   LEU P 261      81.876  74.654  86.339  0.00  0.00      PROB  
ATOM   4634  O   LEU P 261      81.526  74.708  87.468  0.00  0.00      PROB  
ATOM   4635  N   GLN P 262      81.841  73.493  85.694  0.00  0.00      PROB  
ATOM   4636  HN  GLN P 262      82.097  73.576  84.734  0.00  0.00      PROB  
ATOM   4637  CA  GLN P 262      81.336  72.191  86.185  0.00  0.00      PROB  
ATOM   4638  HA  GLN P 262      80.289  72.191  86.449  0.00  0.00      PROB  
ATOM   4639  CB  GLN P 262      81.480  71.047  85.173  0.00  0.00      PROB  
ATOM   4640  HB1 GLN P 262      81.358  70.052  85.652  0.00  0.00      PROB  
ATOM   4641  HB2 GLN P 262      82.522  71.094  84.788  0.00  0.00      PROB  
ATOM   4642  CG  GLN P 262      80.504  71.173  84.033  0.00  0.00      PROB  
ATOM   4643  HG1 GLN P 262      80.572  72.054  83.362  0.00  0.00      PROB  
ATOM   4644  HG2 GLN P 262      79.432  71.232  84.322  0.00  0.00      PROB  
ATOM   4645  CD  GLN P 262      80.451  69.910  83.202  0.00  0.00      PROB  
ATOM   4646  OE1 GLN P 262      81.378  69.130  83.187  0.00  0.00      PROB  
ATOM   4647  NE2 GLN P 262      79.338  69.676  82.487  0.00  0.00      PROB  
ATOM   4648 HE21 GLN P 262      79.263  68.851  81.927  0.00  0.00      PROB  
ATOM   4649 HE22 GLN P 262      78.586  70.329  82.582  0.00  0.00      PROB  
ATOM   4650  C   GLN P 262      82.148  71.760  87.426  0.00  0.00      PROB  
ATOM   4651  O   GLN P 262      81.615  71.489  88.468  0.00  0.00      PROB  
ATOM   4652  N   GLU P 263      83.538  71.874  87.352  0.00  0.00      PROB  
ATOM   4653  HN  GLU P 263      84.068  71.841  86.509  0.00  0.00      PROB  
ATOM   4654  CA  GLU P 263      84.414  71.706  88.535  0.00  0.00      PROB  
ATOM   4655  HA  GLU P 263      84.194  70.702  88.870  0.00  0.00      PROB  
ATOM   4656  CB  GLU P 263      85.898  71.632  88.153  0.00  0.00      PROB  
ATOM   4657  HB1 GLU P 263      86.541  71.802  89.043  0.00  0.00      PROB  
ATOM   4658  HB2 GLU P 263      86.101  72.479  87.464  0.00  0.00      PROB  
ATOM   4659  CG  GLU P 263      86.252  70.354  87.441  0.00  0.00      PROB  
ATOM   4660  HG1 GLU P 263      87.281  70.334  87.021  0.00  0.00      PROB  
ATOM   4661  HG2 GLU P 263      85.627  70.157  86.544  0.00  0.00      PROB  
ATOM   4662  CD  GLU P 263      86.180  69.171  88.370  0.00  0.00      PROB  
ATOM   4663  OE1 GLU P 263      85.163  68.373  88.311  0.00  0.00      PROB  
ATOM   4664  OE2 GLU P 263      87.119  68.957  89.209  0.00  0.00      PROB  
ATOM   4665  C   GLU P 263      84.194  72.697  89.754  0.00  0.00      PROB  
ATOM   4666  O   GLU P 263      84.394  72.323  90.882  0.00  0.00      PROB  
ATOM   4667  N   ARG P 264      83.894  73.897  89.461  0.00  0.00      PROB  
ATOM   4668  HN  ARG P 264      83.898  74.123  88.490  0.00  0.00      PROB  
ATOM   4669  CA  ARG P 264      83.561  74.970  90.362  0.00  0.00      PROB  
ATOM   4670  HA  ARG P 264      84.334  74.990  91.116  0.00  0.00      PROB  
ATOM   4671  CB  ARG P 264      83.613  76.350  89.589  0.00  0.00      PROB  
ATOM   4672  HB1 ARG P 264      82.643  76.366  89.048  0.00  0.00      PROB  
ATOM   4673  HB2 ARG P 264      84.463  76.337  88.874  0.00  0.00      PROB  
ATOM   4674  CG  ARG P 264      83.792  77.597  90.497  0.00  0.00      PROB  
ATOM   4675  HG1 ARG P 264      83.807  78.527  89.889  0.00  0.00      PROB  
ATOM   4676  HG2 ARG P 264      84.856  77.627  90.812  0.00  0.00      PROB  
ATOM   4677  CD  ARG P 264      82.809  77.918  91.720  0.00  0.00      PROB  
ATOM   4678  HD1 ARG P 264      83.120  78.807  92.309  0.00  0.00      PROB  
ATOM   4679  HD2 ARG P 264      82.955  77.104  92.463  0.00  0.00      PROB  
ATOM   4680  NE  ARG P 264      81.372  78.100  91.174  0.00  0.00      PROB  
ATOM   4681  HE  ARG P 264      81.188  78.555  90.303  0.00  0.00      PROB  
ATOM   4682  CZ  ARG P 264      80.336  77.976  91.936  0.00  0.00      PROB  
ATOM   4683  NH1 ARG P 264      80.358  77.762  93.204  0.00  0.00      PROB  
ATOM   4684 HH11 ARG P 264      81.216  77.652  93.705  0.00  0.00      PROB  
ATOM   4685 HH12 ARG P 264      79.515  77.784  93.741  0.00  0.00      PROB  
ATOM   4686  NH2 ARG P 264      79.134  78.172  91.423  0.00  0.00      PROB  
ATOM   4687 HH21 ARG P 264      78.436  78.448  92.083  0.00  0.00      PROB  
ATOM   4688 HH22 ARG P 264      79.207  78.608  90.526  0.00  0.00      PROB  
ATOM   4689  C   ARG P 264      82.271  74.689  91.009  0.00  0.00      PROB  
ATOM   4690  O   ARG P 264      82.160  74.839  92.249  0.00  0.00      PROB  
ATOM   4691  N   LEU P 265      81.180  74.304  90.299  0.00  0.00      PROB  
ATOM   4692  HN  LEU P 265      81.273  74.361  89.308  0.00  0.00      PROB  
ATOM   4693  CA  LEU P 265      79.899  73.823  90.888  0.00  0.00      PROB  
ATOM   4694  HA  LEU P 265      79.574  74.662  91.485  0.00  0.00      PROB  
ATOM   4695  CB  LEU P 265      78.805  73.666  89.712  0.00  0.00      PROB  
ATOM   4696  HB1 LEU P 265      77.956  73.240  90.289  0.00  0.00      PROB  
ATOM   4697  HB2 LEU P 265      79.162  72.912  88.979  0.00  0.00      PROB  
ATOM   4698  CG  LEU P 265      78.353  75.042  89.129  0.00  0.00      PROB  
ATOM   4699  HG  LEU P 265      79.214  75.742  89.190  0.00  0.00      PROB  
ATOM   4700  CD1 LEU P 265      77.976  74.831  87.667  0.00  0.00      PROB  
ATOM   4701 HD11 LEU P 265      78.800  74.373  87.079  0.00  0.00      PROB  
ATOM   4702 HD12 LEU P 265      77.639  75.796  87.231  0.00  0.00      PROB  
ATOM   4703 HD13 LEU P 265      77.173  74.070  87.557  0.00  0.00      PROB  
ATOM   4704  CD2 LEU P 265      77.257  75.780  89.884  0.00  0.00      PROB  
ATOM   4705 HD21 LEU P 265      77.098  76.831  89.565  0.00  0.00      PROB  
ATOM   4706 HD22 LEU P 265      77.501  75.743  90.968  0.00  0.00      PROB  
ATOM   4707 HD23 LEU P 265      76.273  75.266  89.835  0.00  0.00      PROB  
ATOM   4708  C   LEU P 265      80.059  72.485  91.683  0.00  0.00      PROB  
ATOM   4709  O   LEU P 265      79.558  72.341  92.818  0.00  0.00      PROB  
ATOM   4710  N   HSP P 266      80.801  71.428  91.134  0.00  0.00      PROB  
ATOM   4711  HN  HSP P 266      81.003  71.555  90.166  0.00  0.00      PROB  
ATOM   4712  CA  HSP P 266      81.128  70.153  91.675  0.00  0.00      PROB  
ATOM   4713  HA  HSP P 266      80.168  69.683  91.828  0.00  0.00      PROB  
ATOM   4714  CB  HSP P 266      81.965  69.419  90.637  0.00  0.00      PROB  
ATOM   4715  HB1 HSP P 266      82.898  70.003  90.482  0.00  0.00      PROB  
ATOM   4716  HB2 HSP P 266      81.517  69.194  89.646  0.00  0.00      PROB  
ATOM   4717  CD2 HSP P 266      83.460  67.370  90.734  0.00  0.00      PROB  
ATOM   4718  HD2 HSP P 266      84.397  67.750  90.348  0.00  0.00      PROB  
ATOM   4719  CG  HSP P 266      82.333  68.007  91.132  0.00  0.00      PROB  
ATOM   4720  NE2 HSP P 266      83.386  66.150  91.377  0.00  0.00      PROB  
ATOM   4721  HE2 HSP P 266      84.151  65.516  91.480  0.00  0.00      PROB  
ATOM   4722  ND1 HSP P 266      81.740  67.283  92.137  0.00  0.00      PROB  
ATOM   4723  HD1 HSP P 266      81.022  67.558  92.775  0.00  0.00      PROB  
ATOM   4724  CE1 HSP P 266      82.364  66.152  92.245  0.00  0.00      PROB  
ATOM   4725  HE1 HSP P 266      82.193  65.351  92.936  0.00  0.00      PROB  
ATOM   4726  C   HSP P 266      81.793  70.231  93.035  0.00  0.00      PROB  
ATOM   4727  O   HSP P 266      81.395  69.658  94.090  0.00  0.00      PROB  
ATOM   4728  N   LYS P 267      82.846  70.988  93.097  0.00  0.00      PROB  
ATOM   4729  HN  LYS P 267      83.154  71.545  92.329  0.00  0.00      PROB  
ATOM   4730  CA  LYS P 267      83.538  71.258  94.347  0.00  0.00      PROB  
ATOM   4731  HA  LYS P 267      83.693  70.317  94.854  0.00  0.00      PROB  
ATOM   4732  CB  LYS P 267      84.911  71.882  94.183  0.00  0.00      PROB  
ATOM   4733  HB1 LYS P 267      85.417  72.256  95.098  0.00  0.00      PROB  
ATOM   4734  HB2 LYS P 267      84.737  72.743  93.503  0.00  0.00      PROB  
ATOM   4735  CG  LYS P 267      85.915  71.013  93.359  0.00  0.00      PROB  
ATOM   4736  HG1 LYS P 267      85.416  70.563  92.474  0.00  0.00      PROB  
ATOM   4737  HG2 LYS P 267      86.336  70.171  93.948  0.00  0.00      PROB  
ATOM   4738  CD  LYS P 267      87.251  71.724  93.072  0.00  0.00      PROB  
ATOM   4739  HD1 LYS P 267      88.003  71.876  93.874  0.00  0.00      PROB  
ATOM   4740  HD2 LYS P 267      87.020  72.705  92.606  0.00  0.00      PROB  
ATOM   4741  CE  LYS P 267      87.992  70.956  91.959  0.00  0.00      PROB  
ATOM   4742  HE1 LYS P 267      87.365  70.830  91.050  0.00  0.00      PROB  
ATOM   4743  HE2 LYS P 267      88.268  69.915  92.232  0.00  0.00      PROB  
ATOM   4744  NZ  LYS P 267      89.153  71.778  91.552  0.00  0.00      PROB  
ATOM   4745  HZ1 LYS P 267      89.547  71.400  90.667  0.00  0.00      PROB  
ATOM   4746  HZ2 LYS P 267      89.813  71.947  92.337  0.00  0.00      PROB  
ATOM   4747  HZ3 LYS P 267      88.771  72.729  91.370  0.00  0.00      PROB  
ATOM   4748  C   LYS P 267      82.735  72.170  95.317  0.00  0.00      PROB  
ATOM   4749  O   LYS P 267      83.193  72.336  96.458  0.00  0.00      PROB  
ATOM   4750  N   ALA P 268      81.523  72.701  94.987  0.00  0.00      PROB  
ATOM   4751  HN  ALA P 268      81.162  72.548  94.071  0.00  0.00      PROB  
ATOM   4752  CA  ALA P 268      80.607  73.231  95.952  0.00  0.00      PROB  
ATOM   4753  HA  ALA P 268      81.168  73.619  96.789  0.00  0.00      PROB  
ATOM   4754  CB  ALA P 268      79.884  74.399  95.356  0.00  0.00      PROB  
ATOM   4755  HB1 ALA P 268      80.537  75.182  94.915  0.00  0.00      PROB  
ATOM   4756  HB2 ALA P 268      79.401  74.997  96.158  0.00  0.00      PROB  
ATOM   4757  HB3 ALA P 268      79.145  74.128  94.572  0.00  0.00      PROB  
ATOM   4758  C   ALA P 268      79.598  72.103  96.564  0.00  0.00      PROB  
ATOM   4759  O   ALA P 268      78.898  72.447  97.483  0.00  0.00      PROB  
ATOM   4760  N   GLN P 269      79.681  70.820  96.182  0.00  0.00      PROB  
ATOM   4761  HN  GLN P 269      80.362  70.535  95.511  0.00  0.00      PROB  
ATOM   4762  CA  GLN P 269      78.964  69.737  96.764  0.00  0.00      PROB  
ATOM   4763  HA  GLN P 269      78.579  69.902  97.760  0.00  0.00      PROB  
ATOM   4764  CB  GLN P 269      77.685  69.551  95.856  0.00  0.00      PROB  
ATOM   4765  HB1 GLN P 269      77.073  70.478  95.857  0.00  0.00      PROB  
ATOM   4766  HB2 GLN P 269      76.977  68.768  96.202  0.00  0.00      PROB  
ATOM   4767  CG  GLN P 269      78.110  69.179  94.309  0.00  0.00      PROB  
ATOM   4768  HG1 GLN P 269      78.951  69.764  93.880  0.00  0.00      PROB  
ATOM   4769  HG2 GLN P 269      77.228  69.391  93.667  0.00  0.00      PROB  
ATOM   4770  CD  GLN P 269      78.458  67.702  94.058  0.00  0.00      PROB  
ATOM   4771  OE1 GLN P 269      79.504  67.458  93.451  0.00  0.00      PROB  
ATOM   4772  NE2 GLN P 269      77.691  66.728  94.589  0.00  0.00      PROB  
ATOM   4773 HE21 GLN P 269      78.078  65.806  94.598  0.00  0.00      PROB  
ATOM   4774 HE22 GLN P 269      77.123  66.977  95.374  0.00  0.00      PROB  
ATOM   4775  C   GLN P 269      79.699  68.525  96.967  0.00  0.00      PROB  
ATOM   4776  O   GLN P 269      79.131  67.533  97.309  0.00  0.00      PROB  
ATOM   4777  N   GLU P 270      81.069  68.590  96.709  0.00  0.00      PROB  
ATOM   4778  HN  GLU P 270      81.545  69.380  96.328  0.00  0.00      PROB  
ATOM   4779  CA  GLU P 270      81.929  67.470  96.892  0.00  0.00      PROB  
ATOM   4780  HA  GLU P 270      81.766  66.990  97.845  0.00  0.00      PROB  
ATOM   4781  CB  GLU P 270      81.788  66.338  95.741  0.00  0.00      PROB  
ATOM   4782  HB1 GLU P 270      82.784  66.272  95.253  0.00  0.00      PROB  
ATOM   4783  HB2 GLU P 270      81.080  66.722  94.976  0.00  0.00      PROB  
ATOM   4784  CG  GLU P 270      81.321  65.046  96.308  0.00  0.00      PROB  
ATOM   4785  HG1 GLU P 270      81.106  64.320  95.495  0.00  0.00      PROB  
ATOM   4786  HG2 GLU P 270      80.444  65.032  96.989  0.00  0.00      PROB  
ATOM   4787  CD  GLU P 270      82.390  64.359  97.131  0.00  0.00      PROB  
ATOM   4788  OE1 GLU P 270      82.940  63.368  96.550  0.00  0.00      PROB  
ATOM   4789  OE2 GLU P 270      82.798  64.857  98.242  0.00  0.00      PROB  
ATOM   4790  C   GLU P 270      83.441  67.976  96.967  0.00  0.00      PROB  
ATOM   4791  O   GLU P 270      83.753  69.149  96.680  0.00  0.00      PROB  
ATOM   4792  N   GLU P 271      84.294  67.060  97.399  0.00  0.00      PROB  
ATOM   4793  HN  GLU P 271      83.924  66.173  97.663  0.00  0.00      PROB  
ATOM   4794  CA  GLU P 271      85.697  67.154  97.769  0.00  0.00      PROB  
ATOM   4795  HA  GLU P 271      86.201  68.027  97.382  0.00  0.00      PROB  
ATOM   4796  CB  GLU P 271      86.502  65.971  97.144  0.00  0.00      PROB  
ATOM   4797  HB1 GLU P 271      86.021  65.006  97.414  0.00  0.00      PROB  
ATOM   4798  HB2 GLU P 271      87.468  65.737  97.640  0.00  0.00      PROB  
ATOM   4799  CG  GLU P 271      86.676  65.970  95.640  0.00  0.00      PROB  
ATOM   4800  HG1 GLU P 271      87.013  66.953  95.247  0.00  0.00      PROB  
ATOM   4801  HG2 GLU P 271      85.689  65.795  95.161  0.00  0.00      PROB  
ATOM   4802  CD  GLU P 271      87.572  64.800  95.080  0.00  0.00      PROB  
ATOM   4803  OE1 GLU P 271      87.356  63.649  95.427  0.00  0.00      PROB  
ATOM   4804  OE2 GLU P 271      88.566  65.145  94.352  0.00  0.00      PROB  
ATOM   4805  C   GLU P 271      85.945  67.071  99.249  0.00  0.00      PROB  
ATOM   4806  O   GLU P 271      86.912  67.730  99.659  0.00  0.00      PROB  
ATOM   4807  N   HSP P 272      85.080  66.364 100.040  0.00  0.00      PROB  
ATOM   4808  HN  HSP P 272      84.332  65.827  99.657  0.00  0.00      PROB  
ATOM   4809  CA  HSP P 272      85.487  66.192 101.479  0.00  0.00      PROB  
ATOM   4810  HA  HSP P 272      86.544  66.347 101.626  0.00  0.00      PROB  
ATOM   4811  CB  HSP P 272      85.066  64.766 101.886  0.00  0.00      PROB  
ATOM   4812  HB1 HSP P 272      85.250  64.027 101.077  0.00  0.00      PROB  
ATOM   4813  HB2 HSP P 272      83.975  64.732 102.093  0.00  0.00      PROB  
ATOM   4814  CD2 HSP P 272      85.412  63.489 104.069  0.00  0.00      PROB  
ATOM   4815  HD2 HSP P 272      84.402  63.166 104.287  0.00  0.00      PROB  
ATOM   4816  CG  HSP P 272      85.907  64.243 103.047  0.00  0.00      PROB  
ATOM   4817  NE2 HSP P 272      86.502  63.200 104.879  0.00  0.00      PROB  
ATOM   4818  HE2 HSP P 272      86.507  62.802 105.797  0.00  0.00      PROB  
ATOM   4819  ND1 HSP P 272      87.277  64.363 103.203  0.00  0.00      PROB  
ATOM   4820  HD1 HSP P 272      87.968  64.670 102.547  0.00  0.00      PROB  
ATOM   4821  CE1 HSP P 272      87.587  63.755 104.331  0.00  0.00      PROB  
ATOM   4822  HE1 HSP P 272      88.575  63.743 104.741  0.00  0.00      PROB  
ATOM   4823  C   HSP P 272      84.815  67.313 102.298  0.00  0.00      PROB  
ATOM   4824  O   HSP P 272      85.499  67.946 103.112  0.00  0.00      PROB  
ATOM   4825  N   ARG P 273      83.545  67.604 102.032  0.00  0.00      PROB  
ATOM   4826  HN  ARG P 273      83.009  66.995 101.452  0.00  0.00      PROB  
ATOM   4827  CA  ARG P 273      82.936  68.760 102.507  0.00  0.00      PROB  
ATOM   4828  HA  ARG P 273      83.487  69.467 103.110  0.00  0.00      PROB  
ATOM   4829  CB  ARG P 273      82.619  69.640 101.149  0.00  0.00      PROB  
ATOM   4830  HB1 ARG P 273      82.147  70.538 101.600  0.00  0.00      PROB  
ATOM   4831  HB2 ARG P 273      81.922  69.116 100.460  0.00  0.00      PROB  
ATOM   4832  CG  ARG P 273      83.880  70.018 100.304  0.00  0.00      PROB  
ATOM   4833  HG1 ARG P 273      84.136  69.079  99.769  0.00  0.00      PROB  
ATOM   4834  HG2 ARG P 273      84.730  70.333 100.946  0.00  0.00      PROB  
ATOM   4835  CD  ARG P 273      83.530  71.248  99.436  0.00  0.00      PROB  
ATOM   4836  HD1 ARG P 273      82.798  70.948  98.656  0.00  0.00      PROB  
ATOM   4837  HD2 ARG P 273      84.448  71.469  98.852  0.00  0.00      PROB  
ATOM   4838  NE  ARG P 273      83.098  72.431 100.208  0.00  0.00      PROB  
ATOM   4839  HE  ARG P 273      82.953  72.343 101.193  0.00  0.00      PROB  
ATOM   4840  CZ  ARG P 273      83.321  73.695  99.748  0.00  0.00      PROB  
ATOM   4841  NH1 ARG P 273      83.654  73.960  98.552  0.00  0.00      PROB  
ATOM   4842 HH11 ARG P 273      83.404  73.199  97.954  0.00  0.00      PROB  
ATOM   4843 HH12 ARG P 273      83.547  74.919  98.285  0.00  0.00      PROB  
ATOM   4844  NH2 ARG P 273      83.083  74.736 100.481  0.00  0.00      PROB  
ATOM   4845 HH21 ARG P 273      82.711  74.634 101.403  0.00  0.00      PROB  
ATOM   4846 HH22 ARG P 273      83.269  75.627 100.065  0.00  0.00      PROB  
ATOM   4847  C   ARG P 273      81.709  68.470 103.365  0.00  0.00      PROB  
ATOM   4848  O   ARG P 273      81.262  69.297 104.123  0.00  0.00      PROB  
ATOM   4849  N   THR P 274      81.309  67.157 103.380  0.00  0.00      PROB  
ATOM   4850  HN  THR P 274      81.809  66.528 102.790  0.00  0.00      PROB  
ATOM   4851  CA  THR P 274      80.241  66.729 104.376  0.00  0.00      PROB  
ATOM   4852  HA  THR P 274      79.429  67.427 104.234  0.00  0.00      PROB  
ATOM   4853  CB  THR P 274      79.488  65.423 104.084  0.00  0.00      PROB  
ATOM   4854  HB  THR P 274      78.884  65.039 104.934  0.00  0.00      PROB  
ATOM   4855  OG1 THR P 274      80.536  64.512 103.674  0.00  0.00      PROB  
ATOM   4856  HG1 THR P 274      81.185  64.456 104.379  0.00  0.00      PROB  
ATOM   4857  CG2 THR P 274      78.539  65.536 102.908  0.00  0.00      PROB  
ATOM   4858 HG21 THR P 274      77.692  66.142 103.295  0.00  0.00      PROB  
ATOM   4859 HG22 THR P 274      78.295  64.523 102.524  0.00  0.00      PROB  
ATOM   4860 HG23 THR P 274      79.105  66.035 102.093  0.00  0.00      PROB  
ATOM   4861  C   THR P 274      80.624  66.963 105.872  0.00  0.00      PROB  
ATOM   4862  O   THR P 274      81.722  66.652 106.369  0.00  0.00      PROB  
ATOM   4863  N   VAL P 275      79.649  67.452 106.692  0.00  0.00      PROB  
ATOM   4864  HN  VAL P 275      78.721  67.515 106.332  0.00  0.00      PROB  
ATOM   4865  CA  VAL P 275      79.740  67.405 108.125  0.00  0.00      PROB  
ATOM   4866  HA  VAL P 275      80.697  67.816 108.414  0.00  0.00      PROB  
ATOM   4867  CB  VAL P 275      78.743  68.296 108.926  0.00  0.00      PROB  
ATOM   4868  HB  VAL P 275      78.941  68.275 110.019  0.00  0.00      PROB  
ATOM   4869  CG1 VAL P 275      78.913  69.702 108.418  0.00  0.00      PROB  
ATOM   4870 HG11 VAL P 275      78.424  70.508 109.005  0.00  0.00      PROB  
ATOM   4871 HG12 VAL P 275      78.559  69.748 107.365  0.00  0.00      PROB  
ATOM   4872 HG13 VAL P 275      79.979  70.009 108.468  0.00  0.00      PROB  
ATOM   4873  CG2 VAL P 275      77.338  67.732 108.731  0.00  0.00      PROB  
ATOM   4874 HG21 VAL P 275      76.983  67.870 107.687  0.00  0.00      PROB  
ATOM   4875 HG22 VAL P 275      76.604  68.307 109.336  0.00  0.00      PROB  
ATOM   4876 HG23 VAL P 275      77.209  66.656 108.976  0.00  0.00      PROB  
ATOM   4877  C   VAL P 275      79.758  65.966 108.703  0.00  0.00      PROB  
ATOM   4878  O   VAL P 275      79.336  65.033 108.015  0.00  0.00      PROB  
ATOM   4879  N   GLU P 276      80.360  65.778 109.856  0.00  0.00      PROB  
ATOM   4880  HN  GLU P 276      80.798  66.554 110.302  0.00  0.00      PROB  
ATOM   4881  CA  GLU P 276      80.380  64.599 110.741  0.00  0.00      PROB  
ATOM   4882  HA  GLU P 276      79.807  63.855 110.210  0.00  0.00      PROB  
ATOM   4883  CB  GLU P 276      81.814  64.143 110.921  0.00  0.00      PROB  
ATOM   4884  HB1 GLU P 276      81.953  63.508 111.821  0.00  0.00      PROB  
ATOM   4885  HB2 GLU P 276      82.470  65.021 111.104  0.00  0.00      PROB  
ATOM   4886  CG  GLU P 276      82.382  63.306 109.701  0.00  0.00      PROB  
ATOM   4887  HG1 GLU P 276      82.203  63.865 108.758  0.00  0.00      PROB  
ATOM   4888  HG2 GLU P 276      81.928  62.294 109.755  0.00  0.00      PROB  
ATOM   4889  CD  GLU P 276      83.868  63.089 109.864  0.00  0.00      PROB  
ATOM   4890  OE1 GLU P 276      84.650  63.514 108.993  0.00  0.00      PROB  
ATOM   4891  OE2 GLU P 276      84.243  62.360 110.846  0.00  0.00      PROB  
ATOM   4892  C   GLU P 276      79.639  64.828 112.027  0.00  0.00      PROB  
ATOM   4893  O   GLU P 276      79.936  65.794 112.746  0.00  0.00      PROB  
ATOM   4894  N   VAL P 277      78.669  64.037 112.360  0.00  0.00      PROB  
ATOM   4895  HN  VAL P 277      78.442  63.335 111.690  0.00  0.00      PROB  
ATOM   4896  CA  VAL P 277      77.688  64.287 113.385  0.00  0.00      PROB  
ATOM   4897  HA  VAL P 277      77.398  65.328 113.419  0.00  0.00      PROB  
ATOM   4898  CB  VAL P 277      76.278  63.680 113.208  0.00  0.00      PROB  
ATOM   4899  HB  VAL P 277      76.315  62.574 113.108  0.00  0.00      PROB  
ATOM   4900  CG1 VAL P 277      75.373  64.007 114.386  0.00  0.00      PROB  
ATOM   4901 HG11 VAL P 277      75.389  65.036 114.805  0.00  0.00      PROB  
ATOM   4902 HG12 VAL P 277      75.658  63.315 115.208  0.00  0.00      PROB  
ATOM   4903 HG13 VAL P 277      74.330  63.700 114.156  0.00  0.00      PROB  
ATOM   4904  CG2 VAL P 277      75.641  64.124 111.863  0.00  0.00      PROB  
ATOM   4905 HG21 VAL P 277      74.602  63.740 111.782  0.00  0.00      PROB  
ATOM   4906 HG22 VAL P 277      76.297  63.763 111.043  0.00  0.00      PROB  
ATOM   4907 HG23 VAL P 277      75.643  65.234 111.898  0.00  0.00      PROB  
ATOM   4908  C   VAL P 277      78.226  63.941 114.755  0.00  0.00      PROB  
ATOM   4909  O   VAL P 277      78.718  62.855 114.963  0.00  0.00      PROB  
ATOM   4910  N   GLU P 278      78.273  64.958 115.600  0.00  0.00      PROB  
ATOM   4911  HN  GLU P 278      78.101  65.883 115.272  0.00  0.00      PROB  
ATOM   4912  CA  GLU P 278      78.639  64.700 116.967  0.00  0.00      PROB  
ATOM   4913  HA  GLU P 278      79.561  64.144 116.886  0.00  0.00      PROB  
ATOM   4914  CB  GLU P 278      78.891  66.124 117.711  0.00  0.00      PROB  
ATOM   4915  HB1 GLU P 278      79.074  65.885 118.780  0.00  0.00      PROB  
ATOM   4916  HB2 GLU P 278      78.024  66.784 117.494  0.00  0.00      PROB  
ATOM   4917  CG  GLU P 278      80.152  66.914 117.318  0.00  0.00      PROB  
ATOM   4918  HG1 GLU P 278      80.099  67.117 116.227  0.00  0.00      PROB  
ATOM   4919  HG2 GLU P 278      81.030  66.276 117.553  0.00  0.00      PROB  
ATOM   4920  CD  GLU P 278      80.298  68.177 118.022  0.00  0.00      PROB  
ATOM   4921  OE1 GLU P 278      79.998  68.154 119.252  0.00  0.00      PROB  
ATOM   4922  OE2 GLU P 278      80.625  69.199 117.465  0.00  0.00      PROB  
ATOM   4923  C   GLU P 278      77.674  63.817 117.723  0.00  0.00      PROB  
ATOM   4924  O   GLU P 278      76.472  63.803 117.490  0.00  0.00      PROB  
ATOM   4925  N   LYS P 279      78.253  63.021 118.644  0.00  0.00      PROB  
ATOM   4926  HN  LYS P 279      79.236  63.003 118.811  0.00  0.00      PROB  
ATOM   4927  CA  LYS P 279      77.401  62.341 119.627  0.00  0.00      PROB  
ATOM   4928  HA  LYS P 279      77.930  62.272 120.566  0.00  0.00      PROB  
ATOM   4929  CB  LYS P 279      76.141  63.051 120.158  0.00  0.00      PROB  
ATOM   4930  HB1 LYS P 279      75.647  62.512 120.994  0.00  0.00      PROB  
ATOM   4931  HB2 LYS P 279      75.297  63.042 119.435  0.00  0.00      PROB  
ATOM   4932  CG  LYS P 279      76.303  64.511 120.716  0.00  0.00      PROB  
ATOM   4933  HG1 LYS P 279      76.488  65.226 119.886  0.00  0.00      PROB  
ATOM   4934  HG2 LYS P 279      77.173  64.614 121.399  0.00  0.00      PROB  
ATOM   4935  CD  LYS P 279      74.983  64.967 121.521  0.00  0.00      PROB  
ATOM   4936  HD1 LYS P 279      75.075  64.433 122.491  0.00  0.00      PROB  
ATOM   4937  HD2 LYS P 279      73.952  64.704 121.206  0.00  0.00      PROB  
ATOM   4938  CE  LYS P 279      74.786  66.480 121.717  0.00  0.00      PROB  
ATOM   4939  HE1 LYS P 279      73.896  66.628 122.366  0.00  0.00      PROB  
ATOM   4940  HE2 LYS P 279      74.871  67.000 120.739  0.00  0.00      PROB  
ATOM   4941  NZ  LYS P 279      75.971  66.894 122.550  0.00  0.00      PROB  
ATOM   4942  HZ1 LYS P 279      75.660  67.774 123.009  0.00  0.00      PROB  
ATOM   4943  HZ2 LYS P 279      76.701  67.200 121.876  0.00  0.00      PROB  
ATOM   4944  HZ3 LYS P 279      76.262  66.215 123.282  0.00  0.00      PROB  
ATOM   4945  C   LYS P 279      77.081  60.909 119.256  0.00  0.00      PROB  
ATOM   4946  O   LYS P 279      76.451  60.147 119.985  0.00  0.00      PROB  
ATOM   4947  N   VAL P 280      77.578  60.387 118.180  0.00  0.00      PROB  
ATOM   4948  HN  VAL P 280      78.008  60.931 117.462  0.00  0.00      PROB  
ATOM   4949  CA  VAL P 280      77.163  59.082 117.644  0.00  0.00      PROB  
ATOM   4950  HA  VAL P 280      76.104  58.895 117.739  0.00  0.00      PROB  
ATOM   4951  CB  VAL P 280      77.465  59.108 116.125  0.00  0.00      PROB  
ATOM   4952  HB  VAL P 280      78.557  59.285 116.004  0.00  0.00      PROB  
ATOM   4953  CG1 VAL P 280      77.066  57.741 115.583  0.00  0.00      PROB  
ATOM   4954 HG11 VAL P 280      77.701  56.956 116.047  0.00  0.00      PROB  
ATOM   4955 HG12 VAL P 280      77.109  57.612 114.481  0.00  0.00      PROB  
ATOM   4956 HG13 VAL P 280      76.027  57.417 115.810  0.00  0.00      PROB  
ATOM   4957  CG2 VAL P 280      76.704  60.183 115.296  0.00  0.00      PROB  
ATOM   4958 HG21 VAL P 280      76.773  61.200 115.738  0.00  0.00      PROB  
ATOM   4959 HG22 VAL P 280      75.672  59.789 115.180  0.00  0.00      PROB  
ATOM   4960 HG23 VAL P 280      77.076  60.203 114.249  0.00  0.00      PROB  
ATOM   4961  C   VAL P 280      77.837  57.967 118.419  0.00  0.00      PROB  
ATOM   4962  O   VAL P 280      77.244  56.972 118.779  0.00  0.00      PROB  
ATOM   4963  N   HSE P 281      79.053  58.302 118.758  0.00  0.00      PROB  
ATOM   4964  HN  HSE P 281      79.612  59.095 118.527  0.00  0.00      PROB  
ATOM   4965  CA  HSE P 281      79.860  57.296 119.463  0.00  0.00      PROB  
ATOM   4966  HA  HSE P 281      79.700  56.316 119.038  0.00  0.00      PROB  
ATOM   4967  CB  HSE P 281      81.380  57.581 119.393  0.00  0.00      PROB  
ATOM   4968  HB1 HSE P 281      81.404  58.582 119.876  0.00  0.00      PROB  
ATOM   4969  HB2 HSE P 281      81.688  57.623 118.326  0.00  0.00      PROB  
ATOM   4970  ND1 HSE P 281      82.672  55.450 119.743  0.00  0.00      PROB  
ATOM   4971  CG  HSE P 281      82.188  56.601 120.275  0.00  0.00      PROB  
ATOM   4972  CE1 HSE P 281      83.303  54.897 120.729  0.00  0.00      PROB  
ATOM   4973  HE1 HSE P 281      83.802  53.937 120.592  0.00  0.00      PROB  
ATOM   4974  NE2 HSE P 281      83.386  55.640 121.846  0.00  0.00      PROB  
ATOM   4975  HE2 HSE P 281      83.595  55.233 122.735  0.00  0.00      PROB  
ATOM   4976  CD2 HSE P 281      82.614  56.756 121.545  0.00  0.00      PROB  
ATOM   4977  HD2 HSE P 281      82.269  57.474 122.279  0.00  0.00      PROB  
ATOM   4978  C   HSE P 281      79.320  57.095 120.883  0.00  0.00      PROB  
ATOM   4979  O   HSE P 281      79.416  55.961 121.350  0.00  0.00      PROB  
ATOM   4980  N   LEU P 282      78.801  58.111 121.591  0.00  0.00      PROB  
ATOM   4981  HN  LEU P 282      78.701  59.052 121.277  0.00  0.00      PROB  
ATOM   4982  CA  LEU P 282      78.200  58.107 122.947  0.00  0.00      PROB  
ATOM   4983  HA  LEU P 282      78.907  57.712 123.661  0.00  0.00      PROB  
ATOM   4984  CB  LEU P 282      77.589  59.510 123.381  0.00  0.00      PROB  
ATOM   4985  HB1 LEU P 282      76.971  59.328 124.286  0.00  0.00      PROB  
ATOM   4986  HB2 LEU P 282      76.907  59.788 122.549  0.00  0.00      PROB  
ATOM   4987  CG  LEU P 282      78.408  60.762 123.774  0.00  0.00      PROB  
ATOM   4988  HG  LEU P 282      79.214  60.966 123.037  0.00  0.00      PROB  
ATOM   4989  CD1 LEU P 282      77.480  61.946 123.773  0.00  0.00      PROB  
ATOM   4990 HD11 LEU P 282      76.786  62.100 122.919  0.00  0.00      PROB  
ATOM   4991 HD12 LEU P 282      78.143  62.816 123.967  0.00  0.00      PROB  
ATOM   4992 HD13 LEU P 282      76.734  61.798 124.582  0.00  0.00      PROB  
ATOM   4993  CD2 LEU P 282      79.034  60.705 125.192  0.00  0.00      PROB  
ATOM   4994 HD21 LEU P 282      79.397  61.723 125.450  0.00  0.00      PROB  
ATOM   4995 HD22 LEU P 282      79.906  60.018 125.206  0.00  0.00      PROB  
ATOM   4996 HD23 LEU P 282      78.348  60.291 125.964  0.00  0.00      PROB  
ATOM   4997  C   LEU P 282      76.994  57.117 122.894  0.00  0.00      PROB  
ATOM   4998  O   LEU P 282      76.802  56.261 123.727  0.00  0.00      PROB  
ATOM   4999  N   GLU P 283      76.132  57.364 121.858  0.00  0.00      PROB  
ATOM   5000  HN  GLU P 283      76.263  58.040 121.135  0.00  0.00      PROB  
ATOM   5001  CA  GLU P 283      74.927  56.473 121.674  0.00  0.00      PROB  
ATOM   5002  HA  GLU P 283      74.395  56.548 122.610  0.00  0.00      PROB  
ATOM   5003  CB  GLU P 283      73.972  57.106 120.594  0.00  0.00      PROB  
ATOM   5004  HB1 GLU P 283      73.422  56.293 120.072  0.00  0.00      PROB  
ATOM   5005  HB2 GLU P 283      74.558  57.644 119.818  0.00  0.00      PROB  
ATOM   5006  CG  GLU P 283      73.001  58.130 121.192  0.00  0.00      PROB  
ATOM   5007  HG1 GLU P 283      72.815  58.992 120.517  0.00  0.00      PROB  
ATOM   5008  HG2 GLU P 283      73.484  58.618 122.066  0.00  0.00      PROB  
ATOM   5009  CD  GLU P 283      71.743  57.460 121.733  0.00  0.00      PROB  
ATOM   5010  OE1 GLU P 283      71.408  57.694 122.902  0.00  0.00      PROB  
ATOM   5011  OE2 GLU P 283      70.990  56.839 120.964  0.00  0.00      PROB  
ATOM   5012  C   GLU P 283      75.274  54.984 121.322  0.00  0.00      PROB  
ATOM   5013  O   GLU P 283      74.709  54.091 121.945  0.00  0.00      PROB  
ATOM   5014  N   LYS P 284      76.277  54.741 120.452  0.00  0.00      PROB  
ATOM   5015  HN  LYS P 284      76.720  55.516 120.009  0.00  0.00      PROB  
ATOM   5016  CA  LYS P 284      76.914  53.442 120.283  0.00  0.00      PROB  
ATOM   5017  HA  LYS P 284      76.160  52.694 120.087  0.00  0.00      PROB  
ATOM   5018  CB  LYS P 284      77.825  53.597 119.001  0.00  0.00      PROB  
ATOM   5019  HB1 LYS P 284      78.353  52.623 118.912  0.00  0.00      PROB  
ATOM   5020  HB2 LYS P 284      78.616  54.368 119.123  0.00  0.00      PROB  
ATOM   5021  CG  LYS P 284      76.993  53.945 117.742  0.00  0.00      PROB  
ATOM   5022  HG1 LYS P 284      76.417  54.865 117.979  0.00  0.00      PROB  
ATOM   5023  HG2 LYS P 284      76.273  53.122 117.544  0.00  0.00      PROB  
ATOM   5024  CD  LYS P 284      77.795  54.205 116.498  0.00  0.00      PROB  
ATOM   5025  HD1 LYS P 284      78.463  55.081 116.630  0.00  0.00      PROB  
ATOM   5026  HD2 LYS P 284      77.151  54.371 115.608  0.00  0.00      PROB  
ATOM   5027  CE  LYS P 284      78.736  53.039 116.079  0.00  0.00      PROB  
ATOM   5028  HE1 LYS P 284      78.108  52.123 116.090  0.00  0.00      PROB  
ATOM   5029  HE2 LYS P 284      79.582  52.889 116.784  0.00  0.00      PROB  
ATOM   5030  NZ  LYS P 284      79.346  53.161 114.774  0.00  0.00      PROB  
ATOM   5031  HZ1 LYS P 284      79.857  52.345 114.382  0.00  0.00      PROB  
ATOM   5032  HZ2 LYS P 284      79.985  53.976 114.874  0.00  0.00      PROB  
ATOM   5033  HZ3 LYS P 284      78.722  53.448 113.993  0.00  0.00      PROB  
ATOM   5034  C   LYS P 284      77.605  52.844 121.473  0.00  0.00      PROB  
ATOM   5035  O   LYS P 284      77.521  51.633 121.700  0.00  0.00      PROB  
ATOM   5036  N   LYS P 285      78.397  53.568 122.288  0.00  0.00      PROB  
ATOM   5037  HN  LYS P 285      78.627  54.515 122.076  0.00  0.00      PROB  
ATOM   5038  CA  LYS P 285      78.966  53.214 123.627  0.00  0.00      PROB  
ATOM   5039  HA  LYS P 285      79.641  52.378 123.531  0.00  0.00      PROB  
ATOM   5040  CB  LYS P 285      79.773  54.338 124.213  0.00  0.00      PROB  
ATOM   5041  HB1 LYS P 285      79.277  55.314 124.022  0.00  0.00      PROB  
ATOM   5042  HB2 LYS P 285      80.745  54.376 123.675  0.00  0.00      PROB  
ATOM   5043  CG  LYS P 285      80.098  54.376 125.721  0.00  0.00      PROB  
ATOM   5044  HG1 LYS P 285      79.145  54.489 126.281  0.00  0.00      PROB  
ATOM   5045  HG2 LYS P 285      80.703  55.261 126.012  0.00  0.00      PROB  
ATOM   5046  CD  LYS P 285      80.838  53.148 126.358  0.00  0.00      PROB  
ATOM   5047  HD1 LYS P 285      81.724  53.094 125.690  0.00  0.00      PROB  
ATOM   5048  HD2 LYS P 285      80.369  52.170 126.117  0.00  0.00      PROB  
ATOM   5049  CE  LYS P 285      81.224  53.228 127.800  0.00  0.00      PROB  
ATOM   5050  HE1 LYS P 285      80.257  53.468 128.291  0.00  0.00      PROB  
ATOM   5051  HE2 LYS P 285      81.845  54.123 128.016  0.00  0.00      PROB  
ATOM   5052  NZ  LYS P 285      81.858  52.028 128.390  0.00  0.00      PROB  
ATOM   5053  HZ1 LYS P 285      82.442  52.374 129.178  0.00  0.00      PROB  
ATOM   5054  HZ2 LYS P 285      82.500  51.707 127.637  0.00  0.00      PROB  
ATOM   5055  HZ3 LYS P 285      81.248  51.269 128.755  0.00  0.00      PROB  
ATOM   5056  C   LYS P 285      77.895  52.889 124.568  0.00  0.00      PROB  
ATOM   5057  O   LYS P 285      77.933  51.815 125.133  0.00  0.00      PROB  
ATOM   5058  N   LEU P 286      76.790  53.663 124.656  0.00  0.00      PROB  
ATOM   5059  HN  LEU P 286      76.826  54.487 124.095  0.00  0.00      PROB  
ATOM   5060  CA  LEU P 286      75.638  53.378 125.480  0.00  0.00      PROB  
ATOM   5061  HA  LEU P 286      76.060  53.190 126.456  0.00  0.00      PROB  
ATOM   5062  CB  LEU P 286      74.709  54.631 125.512  0.00  0.00      PROB
[truncated: 25,221,387 more chars]
