# Supplementary material for: Swing‐out opening of stromal interaction molecule 1
Source: Protein Sci. 2023 Feb 15;32(3):e4571. doi: 10.1002/pro.4571 (PMC9929737; doi:10.1002/pro.4571)
Supplement: Supplementary file 5 — Appendix S5: Supplementary information [file PRO-32-e4571-s003.pdb]

ATOM      1  N   ASN S 234      29.211   9.775 -18.680  0.00  0.00      STIM
ATOM      2  HT1 ASN S 234      28.344   9.685 -18.112  0.00  0.00      STIM
ATOM      3  HT2 ASN S 234      28.888   9.805 -19.668  0.00  0.00      STIM
ATOM      4  HT3 ASN S 234      29.539  10.732 -18.438  0.00  0.00      STIM
ATOM      5  CA  ASN S 234      30.094   8.547 -18.471  0.00  0.00      STIM
ATOM      6  HA  ASN S 234      29.419   7.720 -18.633  0.00  0.00      STIM
ATOM      7  CB  ASN S 234      31.151   8.561 -19.611  0.00  0.00      STIM
ATOM      8  HB1 ASN S 234      31.609   9.568 -19.710  0.00  0.00      STIM
ATOM      9  HB2 ASN S 234      30.689   8.289 -20.584  0.00  0.00      STIM
ATOM     10  CG  ASN S 234      32.357   7.596 -19.542  0.00  0.00      STIM
ATOM     11  OD1 ASN S 234      32.174   6.546 -18.924  0.00  0.00      STIM
ATOM     12  ND2 ASN S 234      33.443   8.088 -20.020  0.00  0.00      STIM
ATOM     13 HD21 ASN S 234      34.253   7.521 -19.870  0.00  0.00      STIM
ATOM     14 HD22 ASN S 234      33.512   9.085 -19.997  0.00  0.00      STIM
ATOM     15  C   ASN S 234      30.635   8.346 -17.070  0.00  0.00      STIM
ATOM     16  O   ASN S 234      30.094   7.471 -16.374  0.00  0.00      STIM
ATOM     17  N   ARG S 235      31.708   9.036 -16.642  0.00  0.00      STIM
ATOM     18  HN  ARG S 235      32.124   9.785 -17.153  0.00  0.00      STIM
ATOM     19  CA  ARG S 235      32.337   8.740 -15.355  0.00  0.00      STIM
ATOM     20  HA  ARG S 235      32.461   7.669 -15.284  0.00  0.00      STIM
ATOM     21  CB  ARG S 235      33.807   9.325 -15.337  0.00  0.00      STIM
ATOM     22  HB1 ARG S 235      34.307   9.028 -14.391  0.00  0.00      STIM
ATOM     23  HB2 ARG S 235      33.754  10.424 -15.493  0.00  0.00      STIM
ATOM     24  CG  ARG S 235      34.764   8.956 -16.503  0.00  0.00      STIM
ATOM     25  HG1 ARG S 235      35.702   9.549 -16.543  0.00  0.00      STIM
ATOM     26  HG2 ARG S 235      34.308   9.210 -17.484  0.00  0.00      STIM
ATOM     27  CD  ARG S 235      35.061   7.380 -16.469  0.00  0.00      STIM
ATOM     28  HD1 ARG S 235      34.201   6.753 -16.787  0.00  0.00      STIM
ATOM     29  HD2 ARG S 235      35.417   7.054 -15.469  0.00  0.00      STIM
ATOM     30  NE  ARG S 235      36.072   7.075 -17.534  0.00  0.00      STIM
ATOM     31  HE  ARG S 235      35.792   6.550 -18.337  0.00  0.00      STIM
ATOM     32  CZ  ARG S 235      37.295   7.573 -17.614  0.00  0.00      STIM
ATOM     33  NH1 ARG S 235      37.950   8.225 -16.663  0.00  0.00      STIM
ATOM     34 HH11 ARG S 235      37.615   8.250 -15.721  0.00  0.00      STIM
ATOM     35 HH12 ARG S 235      38.900   8.453 -16.879  0.00  0.00      STIM
ATOM     36  NH2 ARG S 235      37.854   7.367 -18.861  0.00  0.00      STIM
ATOM     37 HH21 ARG S 235      37.330   6.894 -19.569  0.00  0.00      STIM
ATOM     38 HH22 ARG S 235      38.842   7.211 -18.858  0.00  0.00      STIM
ATOM     39  C   ARG S 235      31.689   9.265 -14.100  0.00  0.00      STIM
ATOM     40  O   ARG S 235      31.098  10.320 -14.039  0.00  0.00      STIM
ATOM     41  N   TYR S 236      31.793   8.548 -13.014  0.00  0.00      STIM
ATOM     42  HN  TYR S 236      32.277   7.677 -12.996  0.00  0.00      STIM
ATOM     43  CA  TYR S 236      31.133   8.868 -11.767  0.00  0.00      STIM
ATOM     44  HA  TYR S 236      31.083   9.944 -11.702  0.00  0.00      STIM
ATOM     45  CB  TYR S 236      29.680   8.443 -11.969  0.00  0.00      STIM
ATOM     46  HB1 TYR S 236      29.531   7.362 -12.177  0.00  0.00      STIM
ATOM     47  HB2 TYR S 236      29.314   9.039 -12.832  0.00  0.00      STIM
ATOM     48  CG  TYR S 236      28.775   8.825 -10.772  0.00  0.00      STIM
ATOM     49  CD1 TYR S 236      27.981  10.006 -10.775  0.00  0.00      STIM
ATOM     50  HD1 TYR S 236      28.136  10.787 -11.504  0.00  0.00      STIM
ATOM     51  CE1 TYR S 236      27.026  10.195  -9.725  0.00  0.00      STIM
ATOM     52  HE1 TYR S 236      26.597  11.186  -9.707  0.00  0.00      STIM
ATOM     53  CZ  TYR S 236      26.933   9.290  -8.678  0.00  0.00      STIM
ATOM     54  OH  TYR S 236      25.935   9.543  -7.665  0.00  0.00      STIM
ATOM     55  HH  TYR S 236      25.829  10.496  -7.709  0.00  0.00      STIM
ATOM     56  CD2 TYR S 236      28.463   7.846  -9.845  0.00  0.00      STIM
ATOM     57  HD2 TYR S 236      28.862   6.843  -9.876  0.00  0.00      STIM
ATOM     58  CE2 TYR S 236      27.553   8.035  -8.825  0.00  0.00      STIM
ATOM     59  HE2 TYR S 236      27.382   7.311  -8.042  0.00  0.00      STIM
ATOM     60  C   TYR S 236      31.796   8.331 -10.497  0.00  0.00      STIM
ATOM     61  O   TYR S 236      32.440   7.250 -10.574  0.00  0.00      STIM
ATOM     62  N   SER S 237      31.746   9.096  -9.396  0.00  0.00      STIM
ATOM     63  HN  SER S 237      31.148   9.862  -9.619  0.00  0.00      STIM
ATOM     64  CA  SER S 237      32.269   8.950  -7.995  0.00  0.00      STIM
ATOM     65  HA  SER S 237      33.347   9.013  -7.979  0.00  0.00      STIM
ATOM     66  CB  SER S 237      31.624  10.155  -7.165  0.00  0.00      STIM
ATOM     67  HB1 SER S 237      30.515  10.207  -7.211  0.00  0.00      STIM
ATOM     68  HB2 SER S 237      31.971  11.032  -7.751  0.00  0.00      STIM
ATOM     69  OG  SER S 237      32.095  10.209  -5.789  0.00  0.00      STIM
ATOM     70  HG1 SER S 237      32.805  10.846  -5.678  0.00  0.00      STIM
ATOM     71  C   SER S 237      31.944   7.584  -7.380  0.00  0.00      STIM
ATOM     72  O   SER S 237      31.092   6.788  -7.844  0.00  0.00      STIM
ATOM     73  N   LYS S 238      32.593   7.408  -6.196  0.00  0.00      STIM
ATOM     74  HN  LYS S 238      33.161   8.141  -5.829  0.00  0.00      STIM
ATOM     75  CA  LYS S 238      32.299   6.343  -5.276  0.00  0.00      STIM
ATOM     76  HA  LYS S 238      31.666   5.634  -5.790  0.00  0.00      STIM
ATOM     77  CB  LYS S 238      33.564   5.594  -4.712  0.00  0.00      STIM
ATOM     78  HB1 LYS S 238      33.197   4.956  -3.880  0.00  0.00      STIM
ATOM     79  HB2 LYS S 238      34.187   6.386  -4.243  0.00  0.00      STIM
ATOM     80  CG  LYS S 238      34.289   4.730  -5.704  0.00  0.00      STIM
ATOM     81  HG1 LYS S 238      35.048   4.258  -5.045  0.00  0.00      STIM
ATOM     82  HG2 LYS S 238      34.695   5.408  -6.485  0.00  0.00      STIM
ATOM     83  CD  LYS S 238      33.363   3.724  -6.372  0.00  0.00      STIM
ATOM     84  HD1 LYS S 238      32.714   4.353  -7.018  0.00  0.00      STIM
ATOM     85  HD2 LYS S 238      32.811   3.062  -5.672  0.00  0.00      STIM
ATOM     86  CE  LYS S 238      34.151   2.820  -7.426  0.00  0.00      STIM
ATOM     87  HE1 LYS S 238      34.925   2.304  -6.818  0.00  0.00      STIM
ATOM     88  HE2 LYS S 238      34.584   3.436  -8.243  0.00  0.00      STIM
ATOM     89  NZ  LYS S 238      33.226   1.834  -8.055  0.00  0.00      STIM
ATOM     90  HZ1 LYS S 238      32.249   2.176  -8.157  0.00  0.00      STIM
ATOM     91  HZ2 LYS S 238      33.129   0.998  -7.444  0.00  0.00      STIM
ATOM     92  HZ3 LYS S 238      33.468   1.471  -8.999  0.00  0.00      STIM
ATOM     93  C   LYS S 238      31.563   6.893  -4.053  0.00  0.00      STIM
ATOM     94  O   LYS S 238      31.227   6.191  -3.105  0.00  0.00      STIM
ATOM     95  N   GLU S 239      31.312   8.234  -3.975  0.00  0.00      STIM
ATOM     96  HN  GLU S 239      31.651   8.842  -4.689  0.00  0.00      STIM
ATOM     97  CA  GLU S 239      30.358   8.826  -3.012  0.00  0.00      STIM
ATOM     98  HA  GLU S 239      30.650   8.362  -2.082  0.00  0.00      STIM
ATOM     99  CB  GLU S 239      30.475  10.428  -2.947  0.00  0.00      STIM
ATOM    100  HB1 GLU S 239      29.774  10.877  -2.211  0.00  0.00      STIM
ATOM    101  HB2 GLU S 239      30.289  10.847  -3.960  0.00  0.00      STIM
ATOM    102  CG  GLU S 239      31.920  10.908  -2.388  0.00  0.00      STIM
ATOM    103  HG1 GLU S 239      32.748  10.570  -3.048  0.00  0.00      STIM
ATOM    104  HG2 GLU S 239      32.154  10.399  -1.429  0.00  0.00      STIM
ATOM    105  CD  GLU S 239      32.026  12.398  -2.325  0.00  0.00      STIM
ATOM    106  OE1 GLU S 239      32.075  13.140  -3.350  0.00  0.00      STIM
ATOM    107  OE2 GLU S 239      32.134  12.885  -1.149  0.00  0.00      STIM
ATOM    108  C   GLU S 239      28.966   8.227  -3.321  0.00  0.00      STIM
ATOM    109  O   GLU S 239      28.634   7.854  -4.450  0.00  0.00      STIM
ATOM    110  N   HSD S 240      28.132   7.958  -2.303  0.00  0.00      STIM
ATOM    111  HN  HSD S 240      28.422   8.202  -1.381  0.00  0.00      STIM
ATOM    112  CA  HSD S 240      26.807   7.232  -2.503  0.00  0.00      STIM
ATOM    113  HA  HSD S 240      26.301   7.656  -3.357  0.00  0.00      STIM
ATOM    114  CB  HSD S 240      26.906   5.664  -2.737  0.00  0.00      STIM
ATOM    115  HB1 HSD S 240      27.553   5.496  -3.625  0.00  0.00      STIM
ATOM    116  HB2 HSD S 240      25.870   5.324  -2.951  0.00  0.00      STIM
ATOM    117  ND1 HSD S 240      26.586   4.279  -0.540  0.00  0.00      STIM
ATOM    118  HD1 HSD S 240      25.596   4.417  -0.502  0.00  0.00      STIM
ATOM    119  CG  HSD S 240      27.399   4.883  -1.560  0.00  0.00      STIM
ATOM    120  CE1 HSD S 240      27.450   3.721   0.335  0.00  0.00      STIM
ATOM    121  HE1 HSD S 240      27.184   3.215   1.263  0.00  0.00      STIM
ATOM    122  NE2 HSD S 240      28.723   3.816  -0.110  0.00  0.00      STIM
ATOM    123  CD2 HSD S 240      28.683   4.460  -1.329  0.00  0.00      STIM
ATOM    124  HD2 HSD S 240      29.497   4.619  -2.026  0.00  0.00      STIM
ATOM    125  C   HSD S 240      25.868   7.372  -1.370  0.00  0.00      STIM
ATOM    126  O   HSD S 240      24.704   7.023  -1.515  0.00  0.00      STIM
ATOM    127  N   MET S 241      26.324   7.939  -0.280  0.00  0.00      STIM
ATOM    128  HN  MET S 241      27.290   8.142  -0.143  0.00  0.00      STIM
ATOM    129  CA  MET S 241      25.570   8.065   0.932  0.00  0.00      STIM
ATOM    130  HA  MET S 241      24.989   7.161   1.045  0.00  0.00      STIM
ATOM    131  CB  MET S 241      26.422   8.363   2.152  0.00  0.00      STIM
ATOM    132  HB1 MET S 241      25.764   8.455   3.042  0.00  0.00      STIM
ATOM    133  HB2 MET S 241      27.106   9.235   2.075  0.00  0.00      STIM
ATOM    134  CG  MET S 241      27.277   7.119   2.530  0.00  0.00      STIM
ATOM    135  HG1 MET S 241      27.983   7.442   3.325  0.00  0.00      STIM
ATOM    136  HG2 MET S 241      27.890   6.889   1.633  0.00  0.00      STIM
ATOM    137  SD  MET S 241      26.395   5.605   2.981  0.00  0.00      STIM
ATOM    138  CE  MET S 241      25.737   6.208   4.554  0.00  0.00      STIM
ATOM    139  HE1 MET S 241      25.568   5.408   5.307  0.00  0.00      STIM
ATOM    140  HE2 MET S 241      24.850   6.835   4.322  0.00  0.00      STIM
ATOM    141  HE3 MET S 241      26.327   6.911   5.180  0.00  0.00      STIM
ATOM    142  C   MET S 241      24.446   9.098   0.843  0.00  0.00      STIM
ATOM    143  O   MET S 241      23.315   8.850   1.257  0.00  0.00      STIM
ATOM    144  N   LYS S 242      24.638  10.285   0.227  0.00  0.00      STIM
ATOM    145  HN  LYS S 242      25.538  10.643  -0.011  0.00  0.00      STIM
ATOM    146  CA  LYS S 242      23.562  11.279   0.021  0.00  0.00      STIM
ATOM    147  HA  LYS S 242      23.024  11.349   0.954  0.00  0.00      STIM
ATOM    148  CB  LYS S 242      24.125  12.608  -0.381  0.00  0.00      STIM
ATOM    149  HB1 LYS S 242      23.342  13.343  -0.665  0.00  0.00      STIM
ATOM    150  HB2 LYS S 242      24.774  12.505  -1.277  0.00  0.00      STIM
ATOM    151  CG  LYS S 242      24.923  13.263   0.751  0.00  0.00      STIM
ATOM    152  HG1 LYS S 242      25.732  12.579   1.086  0.00  0.00      STIM
ATOM    153  HG2 LYS S 242      24.251  13.373   1.629  0.00  0.00      STIM
ATOM    154  CD  LYS S 242      25.647  14.604   0.405  0.00  0.00      STIM
ATOM    155  HD1 LYS S 242      24.899  15.419   0.302  0.00  0.00      STIM
ATOM    156  HD2 LYS S 242      26.097  14.378  -0.586  0.00  0.00      STIM
ATOM    157  CE  LYS S 242      26.841  14.955   1.300  0.00  0.00      STIM
ATOM    158  HE1 LYS S 242      27.622  14.169   1.212  0.00  0.00      STIM
ATOM    159  HE2 LYS S 242      26.531  15.097   2.357  0.00  0.00      STIM
ATOM    160  NZ  LYS S 242      27.466  16.223   0.944  0.00  0.00      STIM
ATOM    161  HZ1 LYS S 242      26.762  16.954   1.172  0.00  0.00      STIM
ATOM    162  HZ2 LYS S 242      27.542  16.320  -0.088  0.00  0.00      STIM
ATOM    163  HZ3 LYS S 242      28.373  16.479   1.383  0.00  0.00      STIM
ATOM    164  C   LYS S 242      22.526  10.769  -0.993  0.00  0.00      STIM
ATOM    165  O   LYS S 242      21.342  11.089  -0.831  0.00  0.00      STIM
ATOM    166  N   LYS S 243      22.846   9.936  -2.015  0.00  0.00      STIM
ATOM    167  HN  LYS S 243      23.780   9.873  -2.358  0.00  0.00      STIM
ATOM    168  CA  LYS S 243      21.800   9.263  -2.754  0.00  0.00      STIM
ATOM    169  HA  LYS S 243      21.079  10.015  -3.042  0.00  0.00      STIM
ATOM    170  CB  LYS S 243      22.362   8.729  -4.025  0.00  0.00      STIM
ATOM    171  HB1 LYS S 243      23.268   8.132  -3.788  0.00  0.00      STIM
ATOM    172  HB2 LYS S 243      22.729   9.583  -4.633  0.00  0.00      STIM
ATOM    173  CG  LYS S 243      21.452   7.858  -4.850  0.00  0.00      STIM
ATOM    174  HG1 LYS S 243      21.170   6.867  -4.433  0.00  0.00      STIM
ATOM    175  HG2 LYS S 243      22.101   7.552  -5.699  0.00  0.00      STIM
ATOM    176  CD  LYS S 243      20.194   8.504  -5.331  0.00  0.00      STIM
ATOM    177  HD1 LYS S 243      20.299   9.601  -5.478  0.00  0.00      STIM
ATOM    178  HD2 LYS S 243      19.565   8.392  -4.422  0.00  0.00      STIM
ATOM    179  CE  LYS S 243      19.560   7.951  -6.609  0.00  0.00      STIM
ATOM    180  HE1 LYS S 243      20.395   7.961  -7.342  0.00  0.00      STIM
ATOM    181  HE2 LYS S 243      18.635   8.407  -7.024  0.00  0.00      STIM
ATOM    182  NZ  LYS S 243      19.091   6.531  -6.475  0.00  0.00      STIM
ATOM    183  HZ1 LYS S 243      19.886   5.874  -6.339  0.00  0.00      STIM
ATOM    184  HZ2 LYS S 243      18.662   6.328  -7.400  0.00  0.00      STIM
ATOM    185  HZ3 LYS S 243      18.494   6.466  -5.627  0.00  0.00      STIM
ATOM    186  C   LYS S 243      21.082   8.246  -1.978  0.00  0.00      STIM
ATOM    187  O   LYS S 243      19.892   8.131  -2.059  0.00  0.00      STIM
ATOM    188  N   MET S 244      21.751   7.358  -1.100  0.00  0.00      STIM
ATOM    189  HN  MET S 244      22.744   7.441  -1.069  0.00  0.00      STIM
ATOM    190  CA  MET S 244      21.069   6.325  -0.368  0.00  0.00      STIM
ATOM    191  HA  MET S 244      20.579   5.667  -1.071  0.00  0.00      STIM
ATOM    192  CB  MET S 244      22.175   5.713   0.481  0.00  0.00      STIM
ATOM    193  HB1 MET S 244      22.540   6.363   1.305  0.00  0.00      STIM
ATOM    194  HB2 MET S 244      23.081   5.588  -0.150  0.00  0.00      STIM
ATOM    195  CG  MET S 244      21.863   4.327   1.090  0.00  0.00      STIM
ATOM    196  HG1 MET S 244      22.814   3.925   1.501  0.00  0.00      STIM
ATOM    197  HG2 MET S 244      21.440   3.662   0.307  0.00  0.00      STIM
ATOM    198  SD  MET S 244      20.554   4.368   2.440  0.00  0.00      STIM
ATOM    199  CE  MET S 244      21.725   4.860   3.696  0.00  0.00      STIM
ATOM    200  HE1 MET S 244      22.194   5.855   3.541  0.00  0.00      STIM
ATOM    201  HE2 MET S 244      22.500   4.071   3.802  0.00  0.00      STIM
ATOM    202  HE3 MET S 244      21.361   4.903   4.745  0.00  0.00      STIM
ATOM    203  C   MET S 244      20.014   6.985   0.556  0.00  0.00      STIM
ATOM    204  O   MET S 244      18.890   6.517   0.708  0.00  0.00      STIM
ATOM    205  N   MET S 245      20.397   8.097   1.240  0.00  0.00      STIM
ATOM    206  HN  MET S 245      21.306   8.474   1.078  0.00  0.00      STIM
ATOM    207  CA  MET S 245      19.580   8.873   2.139  0.00  0.00      STIM
ATOM    208  HA  MET S 245      19.161   8.204   2.876  0.00  0.00      STIM
ATOM    209  CB  MET S 245      20.433   9.868   2.890  0.00  0.00      STIM
ATOM    210  HB1 MET S 245      19.837  10.632   3.433  0.00  0.00      STIM
ATOM    211  HB2 MET S 245      20.970  10.487   2.140  0.00  0.00      STIM
ATOM    212  CG  MET S 245      21.437   9.169   3.920  0.00  0.00      STIM
ATOM    213  HG1 MET S 245      22.172   9.953   4.203  0.00  0.00      STIM
ATOM    214  HG2 MET S 245      21.939   8.271   3.501  0.00  0.00      STIM
ATOM    215  SD  MET S 245      20.669   8.545   5.432  0.00  0.00      STIM
ATOM    216  CE  MET S 245      22.176   7.787   6.028  0.00  0.00      STIM
ATOM    217  HE1 MET S 245      21.990   7.117   6.894  0.00  0.00      STIM
ATOM    218  HE2 MET S 245      22.975   8.529   6.243  0.00  0.00      STIM
ATOM    219  HE3 MET S 245      22.589   7.101   5.258  0.00  0.00      STIM
ATOM    220  C   MET S 245      18.281   9.367   1.510  0.00  0.00      STIM
ATOM    221  O   MET S 245      17.172   9.211   2.092  0.00  0.00      STIM
ATOM    222  N   LYS S 246      18.329   9.887   0.274  0.00  0.00      STIM
ATOM    223  HN  LYS S 246      19.187  10.289  -0.038  0.00  0.00      STIM
ATOM    224  CA  LYS S 246      17.143  10.152  -0.526  0.00  0.00      STIM
ATOM    225  HA  LYS S 246      16.588  10.786   0.150  0.00  0.00      STIM
ATOM    226  CB  LYS S 246      17.614  10.942  -1.774  0.00  0.00      STIM
ATOM    227  HB1 LYS S 246      16.836  11.098  -2.552  0.00  0.00      STIM
ATOM    228  HB2 LYS S 246      18.482  10.442  -2.253  0.00  0.00      STIM
ATOM    229  CG  LYS S 246      18.158  12.357  -1.451  0.00  0.00      STIM
ATOM    230  HG1 LYS S 246      18.299  12.844  -2.439  0.00  0.00      STIM
ATOM    231  HG2 LYS S 246      19.057  12.393  -0.799  0.00  0.00      STIM
ATOM    232  CD  LYS S 246      17.085  13.263  -0.767  0.00  0.00      STIM
ATOM    233  HD1 LYS S 246      17.521  14.283  -0.839  0.00  0.00      STIM
ATOM    234  HD2 LYS S 246      17.036  13.015   0.315  0.00  0.00      STIM
ATOM    235  CE  LYS S 246      15.698  13.279  -1.400  0.00  0.00      STIM
ATOM    236  HE1 LYS S 246      15.303  12.250  -1.259  0.00  0.00      STIM
ATOM    237  HE2 LYS S 246      15.680  13.581  -2.469  0.00  0.00      STIM
ATOM    238  NZ  LYS S 246      14.750  14.263  -0.621  0.00  0.00      STIM
ATOM    239  HZ1 LYS S 246      15.017  15.268  -0.615  0.00  0.00      STIM
ATOM    240  HZ2 LYS S 246      14.807  13.907   0.355  0.00  0.00      STIM
ATOM    241  HZ3 LYS S 246      13.790  14.037  -0.949  0.00  0.00      STIM
ATOM    242  C   LYS S 246      16.322   8.960  -1.055  0.00  0.00      STIM
ATOM    243  O   LYS S 246      15.112   8.980  -1.038  0.00  0.00      STIM
ATOM    244  N   ASP S 247      17.004   7.873  -1.495  0.00  0.00      STIM
ATOM    245  HN  ASP S 247      17.972   7.933  -1.725  0.00  0.00      STIM
ATOM    246  CA  ASP S 247      16.296   6.588  -1.661  0.00  0.00      STIM
ATOM    247  HA  ASP S 247      15.490   6.727  -2.367  0.00  0.00      STIM
ATOM    248  CB  ASP S 247      17.384   5.547  -2.146  0.00  0.00      STIM
ATOM    249  HB1 ASP S 247      16.920   4.542  -2.056  0.00  0.00      STIM
ATOM    250  HB2 ASP S 247      18.299   5.469  -1.520  0.00  0.00      STIM
ATOM    251  CG  ASP S 247      17.865   5.794  -3.539  0.00  0.00      STIM
ATOM    252  OD1 ASP S 247      17.231   6.502  -4.311  0.00  0.00      STIM
ATOM    253  OD2 ASP S 247      18.870   5.173  -3.962  0.00  0.00      STIM
ATOM    254  C   ASP S 247      15.565   6.037  -0.375  0.00  0.00      STIM
ATOM    255  O   ASP S 247      14.372   5.794  -0.468  0.00  0.00      STIM
ATOM    256  N   LEU S 248      16.175   5.971   0.810  0.00  0.00      STIM
ATOM    257  HN  LEU S 248      17.153   6.160   0.766  0.00  0.00      STIM
ATOM    258  CA  LEU S 248      15.554   5.646   2.137  0.00  0.00      STIM
ATOM    259  HA  LEU S 248      15.194   4.628   2.107  0.00  0.00      STIM
ATOM    260  CB  LEU S 248      16.675   5.525   3.221  0.00  0.00      STIM
ATOM    261  HB1 LEU S 248      17.040   6.572   3.291  0.00  0.00      STIM
ATOM    262  HB2 LEU S 248      17.389   4.741   2.891  0.00  0.00      STIM
ATOM    263  CG  LEU S 248      16.280   5.147   4.695  0.00  0.00      STIM
ATOM    264  HG  LEU S 248      15.608   5.981   4.990  0.00  0.00      STIM
ATOM    265  CD1 LEU S 248      15.640   3.716   4.820  0.00  0.00      STIM
ATOM    266 HD11 LEU S 248      15.617   3.331   5.862  0.00  0.00      STIM
ATOM    267 HD12 LEU S 248      16.377   3.053   4.318  0.00  0.00      STIM
ATOM    268 HD13 LEU S 248      14.597   3.575   4.464  0.00  0.00      STIM
ATOM    269  CD2 LEU S 248      17.483   5.286   5.646  0.00  0.00      STIM
ATOM    270 HD21 LEU S 248      17.878   6.311   5.815  0.00  0.00      STIM
ATOM    271 HD22 LEU S 248      18.338   4.676   5.284  0.00  0.00      STIM
ATOM    272 HD23 LEU S 248      17.371   4.923   6.690  0.00  0.00      STIM
ATOM    273  C   LEU S 248      14.366   6.535   2.642  0.00  0.00      STIM
ATOM    274  O   LEU S 248      13.295   6.032   3.006  0.00  0.00      STIM
ATOM    275  N   GLU S 249      14.483   7.874   2.428  0.00  0.00      STIM
ATOM    276  HN  GLU S 249      15.355   8.203   2.075  0.00  0.00      STIM
ATOM    277  CA  GLU S 249      13.432   8.908   2.611  0.00  0.00      STIM
ATOM    278  HA  GLU S 249      13.103   8.851   3.638  0.00  0.00      STIM
ATOM    279  CB  GLU S 249      14.033  10.275   2.359  0.00  0.00      STIM
ATOM    280  HB1 GLU S 249      14.280  10.364   1.279  0.00  0.00      STIM
ATOM    281  HB2 GLU S 249      14.936  10.238   3.006  0.00  0.00      STIM
ATOM    282  CG  GLU S 249      13.235  11.557   2.718  0.00  0.00      STIM
ATOM    283  HG1 GLU S 249      12.902  11.455   3.773  0.00  0.00      STIM
ATOM    284  HG2 GLU S 249      12.361  11.808   2.079  0.00  0.00      STIM
ATOM    285  CD  GLU S 249      14.233  12.733   2.755  0.00  0.00      STIM
ATOM    286  OE1 GLU S 249      15.069  12.849   1.823  0.00  0.00      STIM
ATOM    287  OE2 GLU S 249      14.201  13.478   3.731  0.00  0.00      STIM
ATOM    288  C   GLU S 249      12.193   8.669   1.774  0.00  0.00      STIM
ATOM    289  O   GLU S 249      11.057   8.610   2.241  0.00  0.00      STIM
ATOM    290  N   GLY S 250      12.407   8.348   0.488  0.00  0.00      STIM
ATOM    291  HN  GLY S 250      13.345   8.357   0.150  0.00  0.00      STIM
ATOM    292  CA  GLY S 250      11.259   8.081  -0.351  0.00  0.00      STIM
ATOM    293  HA1 GLY S 250      11.678   8.127  -1.345  0.00  0.00      STIM
ATOM    294  HA2 GLY S 250      10.529   8.841  -0.113  0.00  0.00      STIM
ATOM    295  C   GLY S 250      10.501   6.789  -0.140  0.00  0.00      STIM
ATOM    296  O   GLY S 250       9.309   6.648  -0.349  0.00  0.00      STIM
ATOM    297  N   LEU S 251      11.240   5.777   0.340  0.00  0.00      STIM
ATOM    298  HN  LEU S 251      12.211   5.945   0.493  0.00  0.00      STIM
ATOM    299  CA  LEU S 251      10.662   4.596   0.939  0.00  0.00      STIM
ATOM    300  HA  LEU S 251      10.030   4.179   0.169  0.00  0.00      STIM
ATOM    301  CB  LEU S 251      11.695   3.507   1.284  0.00  0.00      STIM
ATOM    302  HB1 LEU S 251      11.208   2.620   1.742  0.00  0.00      STIM
ATOM    303  HB2 LEU S 251      12.355   3.769   2.139  0.00  0.00      STIM
ATOM    304  CG  LEU S 251      12.625   3.039   0.173  0.00  0.00      STIM
ATOM    305  HG  LEU S 251      13.129   3.807  -0.452  0.00  0.00      STIM
ATOM    306  CD1 LEU S 251      13.685   2.123   0.796  0.00  0.00      STIM
ATOM    307 HD11 LEU S 251      14.264   1.699  -0.052  0.00  0.00      STIM
ATOM    308 HD12 LEU S 251      13.301   1.264   1.388  0.00  0.00      STIM
ATOM    309 HD13 LEU S 251      14.338   2.688   1.496  0.00  0.00      STIM
ATOM    310  CD2 LEU S 251      11.786   2.116  -0.705  0.00  0.00      STIM
ATOM    311 HD21 LEU S 251      12.425   1.352  -1.197  0.00  0.00      STIM
ATOM    312 HD22 LEU S 251      11.316   2.809  -1.435  0.00  0.00      STIM
ATOM    313 HD23 LEU S 251      11.006   1.594  -0.110  0.00  0.00      STIM
ATOM    314  C   LEU S 251       9.742   4.813   2.062  0.00  0.00      STIM
ATOM    315  O   LEU S 251       8.585   4.332   2.134  0.00  0.00      STIM
ATOM    316  N   HSD S 252      10.135   5.656   2.995  0.00  0.00      STIM
ATOM    317  HN  HSD S 252      10.983   6.163   2.860  0.00  0.00      STIM
ATOM    318  CA  HSD S 252       9.369   6.054   4.187  0.00  0.00      STIM
ATOM    319  HA  HSD S 252       8.890   5.266   4.749  0.00  0.00      STIM
ATOM    320  CB  HSD S 252      10.172   6.937   5.154  0.00  0.00      STIM
ATOM    321  HB1 HSD S 252       9.572   7.561   5.849  0.00  0.00      STIM
ATOM    322  HB2 HSD S 252      10.709   7.732   4.594  0.00  0.00      STIM
ATOM    323  ND1 HSD S 252      12.138   5.403   5.479  0.00  0.00      STIM
ATOM    324  HD1 HSD S 252      12.381   5.321   4.513  0.00  0.00      STIM
ATOM    325  CG  HSD S 252      11.106   6.097   5.993  0.00  0.00      STIM
ATOM    326  CE1 HSD S 252      12.753   4.795   6.490  0.00  0.00      STIM
ATOM    327  HE1 HSD S 252      13.717   4.332   6.281  0.00  0.00      STIM
ATOM    328  NE2 HSD S 252      12.207   5.027   7.642  0.00  0.00      STIM
ATOM    329  CD2 HSD S 252      11.145   5.861   7.354  0.00  0.00      STIM
ATOM    330  HD2 HSD S 252      10.505   6.283   8.119  0.00  0.00      STIM
ATOM    331  C   HSD S 252       8.148   6.904   3.817  0.00  0.00      STIM
ATOM    332  O   HSD S 252       7.067   6.659   4.321  0.00  0.00      STIM
ATOM    333  N   ARG S 253       8.285   7.929   2.991  0.00  0.00      STIM
ATOM    334  HN  ARG S 253       9.197   8.098   2.624  0.00  0.00      STIM
ATOM    335  CA  ARG S 253       7.224   8.661   2.403  0.00  0.00      STIM
ATOM    336  HA  ARG S 253       6.665   9.277   3.091  0.00  0.00      STIM
ATOM    337  CB  ARG S 253       7.906   9.719   1.419  0.00  0.00      STIM
ATOM    338  HB1 ARG S 253       7.178  10.048   0.647  0.00  0.00      STIM
ATOM    339  HB2 ARG S 253       8.659   9.082   0.906  0.00  0.00      STIM
ATOM    340  CG  ARG S 253       8.504  10.946   2.006  0.00  0.00      STIM
ATOM    341  HG1 ARG S 253       8.941  11.464   1.126  0.00  0.00      STIM
ATOM    342  HG2 ARG S 253       9.339  10.647   2.674  0.00  0.00      STIM
ATOM    343  CD  ARG S 253       7.660  11.915   2.710  0.00  0.00      STIM
ATOM    344  HD1 ARG S 253       8.273  12.810   2.953  0.00  0.00      STIM
ATOM    345  HD2 ARG S 253       7.524  11.401   3.686  0.00  0.00      STIM
ATOM    346  NE  ARG S 253       6.339  12.042   2.064  0.00  0.00      STIM
ATOM    347  HE  ARG S 253       6.226  11.944   1.075  0.00  0.00      STIM
ATOM    348  CZ  ARG S 253       5.184  11.831   2.763  0.00  0.00      STIM
ATOM    349  NH1 ARG S 253       5.057  12.039   4.061  0.00  0.00      STIM
ATOM    350 HH11 ARG S 253       5.912  12.165   4.564  0.00  0.00      STIM
ATOM    351 HH12 ARG S 253       4.133  12.133   4.431  0.00  0.00      STIM
ATOM    352  NH2 ARG S 253       4.026  11.607   2.141  0.00  0.00      STIM
ATOM    353 HH21 ARG S 253       3.946  11.483   1.152  0.00  0.00      STIM
ATOM    354 HH22 ARG S 253       3.193  11.796   2.660  0.00  0.00      STIM
ATOM    355  C   ARG S 253       6.208   7.929   1.661  0.00  0.00      STIM
ATOM    356  O   ARG S 253       5.016   8.323   1.855  0.00  0.00      STIM
ATOM    357  N   ALA S 254       6.569   6.847   0.877  0.00  0.00      STIM
ATOM    358  HN  ALA S 254       7.513   6.533   0.808  0.00  0.00      STIM
ATOM    359  CA  ALA S 254       5.580   5.957   0.248  0.00  0.00      STIM
ATOM    360  HA  ALA S 254       5.114   6.620  -0.466  0.00  0.00      STIM
ATOM    361  CB  ALA S 254       6.488   4.967  -0.428  0.00  0.00      STIM
ATOM    362  HB1 ALA S 254       7.281   5.460  -1.030  0.00  0.00      STIM
ATOM    363  HB2 ALA S 254       5.946   4.273  -1.105  0.00  0.00      STIM
ATOM    364  HB3 ALA S 254       7.076   4.319   0.256  0.00  0.00      STIM
ATOM    365  C   ALA S 254       4.661   5.364   1.192  0.00  0.00      STIM
ATOM    366  O   ALA S 254       3.449   5.383   0.942  0.00  0.00      STIM
ATOM    367  N   GLU S 255       5.273   4.834   2.309  0.00  0.00      STIM
ATOM    368  HN  GLU S 255       6.251   4.931   2.475  0.00  0.00      STIM
ATOM    369  CA  GLU S 255       4.597   4.116   3.365  0.00  0.00      STIM
ATOM    370  HA  GLU S 255       3.899   3.392   2.972  0.00  0.00      STIM
ATOM    371  CB  GLU S 255       5.475   3.355   4.373  0.00  0.00      STIM
ATOM    372  HB1 GLU S 255       4.863   2.959   5.211  0.00  0.00      STIM
ATOM    373  HB2 GLU S 255       6.160   4.044   4.914  0.00  0.00      STIM
ATOM    374  CG  GLU S 255       6.168   2.152   3.702  0.00  0.00      STIM
ATOM    375  HG1 GLU S 255       6.643   2.457   2.745  0.00  0.00      STIM
ATOM    376  HG2 GLU S 255       5.443   1.318   3.587  0.00  0.00      STIM
ATOM    377  CD  GLU S 255       7.325   1.563   4.576  0.00  0.00      STIM
ATOM    378  OE1 GLU S 255       8.153   0.784   4.060  0.00  0.00      STIM
ATOM    379  OE2 GLU S 255       7.350   1.904   5.797  0.00  0.00      STIM
ATOM    380  C   GLU S 255       3.639   4.979   4.084  0.00  0.00      STIM
ATOM    381  O   GLU S 255       2.503   4.573   4.402  0.00  0.00      STIM
ATOM    382  N   GLN S 256       4.065   6.255   4.334  0.00  0.00      STIM
ATOM    383  HN  GLN S 256       4.920   6.708   4.096  0.00  0.00      STIM
ATOM    384  CA  GLN S 256       3.276   7.251   5.029  0.00  0.00      STIM
ATOM    385  HA  GLN S 256       2.880   6.862   5.955  0.00  0.00      STIM
ATOM    386  CB  GLN S 256       4.211   8.475   5.435  0.00  0.00      STIM
ATOM    387  HB1 GLN S 256       4.622   9.023   4.561  0.00  0.00      STIM
ATOM    388  HB2 GLN S 256       5.112   8.105   5.968  0.00  0.00      STIM
ATOM    389  CG  GLN S 256       3.547   9.591   6.281  0.00  0.00      STIM
ATOM    390  HG1 GLN S 256       2.748  10.201   5.806  0.00  0.00      STIM
ATOM    391  HG2 GLN S 256       4.403  10.276   6.455  0.00  0.00      STIM
ATOM    392  CD  GLN S 256       3.016   8.937   7.562  0.00  0.00      STIM
ATOM    393  OE1 GLN S 256       3.747   8.249   8.273  0.00  0.00      STIM
ATOM    394  NE2 GLN S 256       1.722   9.115   7.818  0.00  0.00      STIM
ATOM    395 HE21 GLN S 256       1.454   8.885   8.754  0.00  0.00      STIM
ATOM    396 HE22 GLN S 256       1.136   9.572   7.148  0.00  0.00      STIM
ATOM    397  C   GLN S 256       2.095   7.648   4.163  0.00  0.00      STIM
ATOM    398  O   GLN S 256       0.948   7.761   4.552  0.00  0.00      STIM
ATOM    399  N   SER S 257       2.437   8.023   2.920  0.00  0.00      STIM
ATOM    400  HN  SER S 257       3.390   7.906   2.652  0.00  0.00      STIM
ATOM    401  CA  SER S 257       1.422   8.413   1.969  0.00  0.00      STIM
ATOM    402  HA  SER S 257       0.876   9.231   2.415  0.00  0.00      STIM
ATOM    403  CB  SER S 257       2.039   8.712   0.574  0.00  0.00      STIM
ATOM    404  HB1 SER S 257       2.748   7.916   0.258  0.00  0.00      STIM
ATOM    405  HB2 SER S 257       2.657   9.614   0.769  0.00  0.00      STIM
ATOM    406  OG  SER S 257       1.053   8.981  -0.488  0.00  0.00      STIM
ATOM    407  HG1 SER S 257       0.698   9.851  -0.294  0.00  0.00      STIM
ATOM    408  C   SER S 257       0.345   7.351   1.779  0.00  0.00      STIM
ATOM    409  O   SER S 257      -0.810   7.787   1.776  0.00  0.00      STIM
ATOM    410  N   LEU S 258       0.684   6.065   1.666  0.00  0.00      STIM
ATOM    411  HN  LEU S 258       1.655   5.878   1.546  0.00  0.00      STIM
ATOM    412  CA  LEU S 258      -0.223   4.924   1.688  0.00  0.00      STIM
ATOM    413  HA  LEU S 258      -0.876   5.244   0.889  0.00  0.00      STIM
ATOM    414  CB  LEU S 258       0.564   3.729   1.300  0.00  0.00      STIM
ATOM    415  HB1 LEU S 258       1.409   3.601   2.010  0.00  0.00      STIM
ATOM    416  HB2 LEU S 258       1.043   4.041   0.348  0.00  0.00      STIM
ATOM    417  CG  LEU S 258      -0.385   2.507   1.030  0.00  0.00      STIM
ATOM    418  HG  LEU S 258      -0.975   2.322   1.953  0.00  0.00      STIM
ATOM    419  CD1 LEU S 258      -1.407   2.832  -0.011  0.00  0.00      STIM
ATOM    420 HD11 LEU S 258      -1.786   1.880  -0.438  0.00  0.00      STIM
ATOM    421 HD12 LEU S 258      -0.939   3.427  -0.824  0.00  0.00      STIM
ATOM    422 HD13 LEU S 258      -2.263   3.435   0.361  0.00  0.00      STIM
ATOM    423  CD2 LEU S 258       0.494   1.250   0.652  0.00  0.00      STIM
ATOM    424 HD21 LEU S 258       1.097   1.486  -0.250  0.00  0.00      STIM
ATOM    425 HD22 LEU S 258      -0.072   0.315   0.455  0.00  0.00      STIM
ATOM    426 HD23 LEU S 258       1.348   0.998   1.317  0.00  0.00      STIM
ATOM    427  C   LEU S 258      -1.061   4.700   2.904  0.00  0.00      STIM
ATOM    428  O   LEU S 258      -2.254   4.522   2.890  0.00  0.00      STIM
ATOM    429  N   HSP S 259      -0.392   4.740   4.057  0.00  0.00      STIM
ATOM    430  HN  HSP S 259       0.598   4.681   3.955  0.00  0.00      STIM
ATOM    431  CA  HSP S 259      -0.912   4.715   5.492  0.00  0.00      STIM
ATOM    432  HA  HSP S 259      -1.473   3.799   5.602  0.00  0.00      STIM
ATOM    433  CB  HSP S 259       0.098   4.754   6.701  0.00  0.00      STIM
ATOM    434  HB1 HSP S 259      -0.602   4.618   7.553  0.00  0.00      STIM
ATOM    435  HB2 HSP S 259       0.675   5.697   6.807  0.00  0.00      STIM
ATOM    436  CD2 HSP S 259       2.291   3.284   6.855  0.00  0.00      STIM
ATOM    437  HD2 HSP S 259       3.009   4.095   6.851  0.00  0.00      STIM
ATOM    438  CG  HSP S 259       0.978   3.436   6.788  0.00  0.00      STIM
ATOM    439  NE2 HSP S 259       2.568   1.938   6.762  0.00  0.00      STIM
ATOM    440  HE2 HSP S 259       3.397   1.380   6.799  0.00  0.00      STIM
ATOM    441  ND1 HSP S 259       0.431   2.241   6.695  0.00  0.00      STIM
ATOM    442  HD1 HSP S 259      -0.565   2.226   6.783  0.00  0.00      STIM
ATOM    443  CE1 HSP S 259       1.412   1.352   6.751  0.00  0.00      STIM
ATOM    444  HE1 HSP S 259       1.259   0.313   6.546  0.00  0.00      STIM
ATOM    445  C   HSP S 259      -1.971   5.798   5.750  0.00  0.00      STIM
ATOM    446  O   HSP S 259      -3.004   5.543   6.328  0.00  0.00      STIM
ATOM    447  N   ASP S 260      -1.729   7.043   5.269  0.00  0.00      STIM
ATOM    448  HN  ASP S 260      -0.789   7.276   5.035  0.00  0.00      STIM
ATOM    449  CA  ASP S 260      -2.667   8.174   5.315  0.00  0.00      STIM
ATOM    450  HA  ASP S 260      -2.882   8.297   6.367  0.00  0.00      STIM
ATOM    451  CB  ASP S 260      -2.008   9.443   4.699  0.00  0.00      STIM
ATOM    452  HB1 ASP S 260      -2.747  10.231   4.439  0.00  0.00      STIM
ATOM    453  HB2 ASP S 260      -1.562   9.081   3.749  0.00  0.00      STIM
ATOM    454  CG  ASP S 260      -0.973  10.057   5.555  0.00  0.00      STIM
ATOM    455  OD1 ASP S 260      -1.005   9.853   6.816  0.00  0.00      STIM
ATOM    456  OD2 ASP S 260      -0.203  10.968   5.079  0.00  0.00      STIM
ATOM    457  C   ASP S 260      -3.955   7.916   4.601  0.00  0.00      STIM
ATOM    458  O   ASP S 260      -5.009   8.085   5.189  0.00  0.00      STIM
ATOM    459  N   LEU S 261      -3.825   7.288   3.434  0.00  0.00      STIM
ATOM    460  HN  LEU S 261      -2.930   6.950   3.154  0.00  0.00      STIM
ATOM    461  CA  LEU S 261      -4.921   7.121   2.397  0.00  0.00      STIM
ATOM    462  HA  LEU S 261      -5.175   8.163   2.266  0.00  0.00      STIM
ATOM    463  CB  LEU S 261      -4.367   6.629   1.033  0.00  0.00      STIM
ATOM    464  HB1 LEU S 261      -4.151   5.562   1.253  0.00  0.00      STIM
ATOM    465  HB2 LEU S 261      -3.543   7.300   0.708  0.00  0.00      STIM
ATOM    466  CG  LEU S 261      -5.350   6.557  -0.108  0.00  0.00      STIM
ATOM    467  HG  LEU S 261      -6.176   5.839   0.083  0.00  0.00      STIM
ATOM    468  CD1 LEU S 261      -6.027   8.033  -0.343  0.00  0.00      STIM
ATOM    469 HD11 LEU S 261      -6.336   8.408   0.656  0.00  0.00      STIM
ATOM    470 HD12 LEU S 261      -6.830   7.966  -1.107  0.00  0.00      STIM
ATOM    471 HD13 LEU S 261      -5.207   8.728  -0.625  0.00  0.00      STIM
ATOM    472  CD2 LEU S 261      -4.511   6.003  -1.330  0.00  0.00      STIM
ATOM    473 HD21 LEU S 261      -3.625   6.562  -1.699  0.00  0.00      STIM
ATOM    474 HD22 LEU S 261      -5.076   5.722  -2.244  0.00  0.00      STIM
ATOM    475 HD23 LEU S 261      -4.011   5.091  -0.940  0.00  0.00      STIM
ATOM    476  C   LEU S 261      -6.067   6.316   2.907  0.00  0.00      STIM
ATOM    477  O   LEU S 261      -7.195   6.715   2.778  0.00  0.00      STIM
ATOM    478  N   GLN S 262      -5.728   5.246   3.644  0.00  0.00      STIM
ATOM    479  HN  GLN S 262      -4.760   5.070   3.808  0.00  0.00      STIM
ATOM    480  CA  GLN S 262      -6.584   4.310   4.312  0.00  0.00      STIM
ATOM    481  HA  GLN S 262      -6.976   3.511   3.700  0.00  0.00      STIM
ATOM    482  CB  GLN S 262      -5.647   3.543   5.334  0.00  0.00      STIM
ATOM    483  HB1 GLN S 262      -6.251   2.851   5.959  0.00  0.00      STIM
ATOM    484  HB2 GLN S 262      -5.220   4.285   6.043  0.00  0.00      STIM
ATOM    485  CG  GLN S 262      -4.496   2.729   4.733  0.00  0.00      STIM
ATOM    486  HG1 GLN S 262      -4.070   1.909   5.350  0.00  0.00      STIM
ATOM    487  HG2 GLN S 262      -3.621   3.404   4.618  0.00  0.00      STIM
ATOM    488  CD  GLN S 262      -4.725   2.072   3.392  0.00  0.00      STIM
ATOM    489  OE1 GLN S 262      -5.506   1.124   3.432  0.00  0.00      STIM
ATOM    490  NE2 GLN S 262      -4.189   2.570   2.259  0.00  0.00      STIM
ATOM    491 HE21 GLN S 262      -4.334   2.016   1.439  0.00  0.00      STIM
ATOM    492 HE22 GLN S 262      -3.375   3.141   2.371  0.00  0.00      STIM
ATOM    493  C   GLN S 262      -7.770   4.903   5.065  0.00  0.00      STIM
ATOM    494  O   GLN S 262      -8.950   4.514   4.890  0.00  0.00      STIM
ATOM    495  N   GLU S 263      -7.398   5.816   5.960  0.00  0.00      STIM
ATOM    496  HN  GLU S 263      -6.450   6.116   6.031  0.00  0.00      STIM
ATOM    497  CA  GLU S 263      -8.349   6.471   6.858  0.00  0.00      STIM
ATOM    498  HA  GLU S 263      -8.963   5.676   7.253  0.00  0.00      STIM
ATOM    499  CB  GLU S 263      -7.766   7.005   8.141  0.00  0.00      STIM
ATOM    500  HB1 GLU S 263      -6.813   7.444   7.772  0.00  0.00      STIM
ATOM    501  HB2 GLU S 263      -7.561   6.060   8.688  0.00  0.00      STIM
ATOM    502  CG  GLU S 263      -8.620   8.080   8.860  0.00  0.00      STIM
ATOM    503  HG1 GLU S 263      -9.617   7.605   8.982  0.00  0.00      STIM
ATOM    504  HG2 GLU S 263      -8.562   8.959   8.183  0.00  0.00      STIM
ATOM    505  CD  GLU S 263      -8.150   8.505  10.259  0.00  0.00      STIM
ATOM    506  OE1 GLU S 263      -8.748   8.053  11.261  0.00  0.00      STIM
ATOM    507  OE2 GLU S 263      -7.134   9.250  10.372  0.00  0.00      STIM
ATOM    508  C   GLU S 263      -9.305   7.415   6.172  0.00  0.00      STIM
ATOM    509  O   GLU S 263     -10.537   7.364   6.346  0.00  0.00      STIM
ATOM    510  N   ARG S 264      -8.821   8.184   5.193  0.00  0.00      STIM
ATOM    511  HN  ARG S 264      -7.841   8.360   5.153  0.00  0.00      STIM
ATOM    512  CA  ARG S 264      -9.672   9.171   4.515  0.00  0.00      STIM
ATOM    513  HA  ARG S 264     -10.325   9.699   5.194  0.00  0.00      STIM
ATOM    514  CB  ARG S 264      -8.761  10.285   3.888  0.00  0.00      STIM
ATOM    515  HB1 ARG S 264      -8.571  11.024   4.696  0.00  0.00      STIM
ATOM    516  HB2 ARG S 264      -9.289  10.839   3.083  0.00  0.00      STIM
ATOM    517  CG  ARG S 264      -7.450   9.745   3.266  0.00  0.00      STIM
ATOM    518  HG1 ARG S 264      -7.629   9.066   2.405  0.00  0.00      STIM
ATOM    519  HG2 ARG S 264      -6.871   9.167   4.018  0.00  0.00      STIM
ATOM    520  CD  ARG S 264      -6.545  10.871   2.643  0.00  0.00      STIM
ATOM    521  HD1 ARG S 264      -5.566  10.457   2.319  0.00  0.00      STIM
ATOM    522  HD2 ARG S 264      -6.361  11.516   3.529  0.00  0.00      STIM
ATOM    523  NE  ARG S 264      -7.182  11.463   1.413  0.00  0.00      STIM
ATOM    524  HE  ARG S 264      -8.088  11.138   1.142  0.00  0.00      STIM
ATOM    525  CZ  ARG S 264      -6.741  12.518   0.751  0.00  0.00      STIM
ATOM    526  NH1 ARG S 264      -5.498  12.851   0.745  0.00  0.00      STIM
ATOM    527 HH11 ARG S 264      -4.887  12.348   1.357  0.00  0.00      STIM
ATOM    528 HH12 ARG S 264      -5.231  13.695   0.281  0.00  0.00      STIM
ATOM    529  NH2 ARG S 264      -7.576  13.106  -0.130  0.00  0.00      STIM
ATOM    530 HH21 ARG S 264      -8.549  13.020   0.084  0.00  0.00      STIM
ATOM    531 HH22 ARG S 264      -7.302  14.030  -0.395  0.00  0.00      STIM
ATOM    532  C   ARG S 264     -10.667   8.467   3.534  0.00  0.00      STIM
ATOM    533  O   ARG S 264     -11.846   8.892   3.524  0.00  0.00      STIM
ATOM    534  N   LEU S 265     -10.334   7.338   2.889  0.00  0.00      STIM
ATOM    535  HN  LEU S 265      -9.389   7.023   2.941  0.00  0.00      STIM
ATOM    536  CA  LEU S 265     -11.374   6.571   2.230  0.00  0.00      STIM
ATOM    537  HA  LEU S 265     -11.992   7.127   1.540  0.00  0.00      STIM
ATOM    538  CB  LEU S 265     -10.671   5.565   1.294  0.00  0.00      STIM
ATOM    539  HB1 LEU S 265     -11.417   5.082   0.626  0.00  0.00      STIM
ATOM    540  HB2 LEU S 265     -10.076   4.800   1.836  0.00  0.00      STIM
ATOM    541  CG  LEU S 265      -9.531   6.124   0.432  0.00  0.00      STIM
ATOM    542  HG  LEU S 265      -8.648   6.399   1.047  0.00  0.00      STIM
ATOM    543  CD1 LEU S 265      -9.043   5.146  -0.628  0.00  0.00      STIM
ATOM    544 HD11 LEU S 265      -8.414   4.390  -0.111  0.00  0.00      STIM
ATOM    545 HD12 LEU S 265      -8.262   5.621  -1.261  0.00  0.00      STIM
ATOM    546 HD13 LEU S 265      -9.831   4.570  -1.159  0.00  0.00      STIM
ATOM    547  CD2 LEU S 265      -9.937   7.389  -0.357  0.00  0.00      STIM
ATOM    548 HD21 LEU S 265     -11.000   7.360  -0.678  0.00  0.00      STIM
ATOM    549 HD22 LEU S 265      -9.237   7.555  -1.203  0.00  0.00      STIM
ATOM    550 HD23 LEU S 265      -9.755   8.285   0.275  0.00  0.00      STIM
ATOM    551  C   LEU S 265     -12.268   5.800   3.152  0.00  0.00      STIM
ATOM    552  O   LEU S 265     -13.426   5.446   2.854  0.00  0.00      STIM
ATOM    553  N   HSP S 266     -11.863   5.467   4.392  0.00  0.00      STIM
ATOM    554  HN  HSP S 266     -10.902   5.640   4.594  0.00  0.00      STIM
ATOM    555  CA  HSP S 266     -12.673   4.770   5.401  0.00  0.00      STIM
ATOM    556  HA  HSP S 266     -13.323   4.036   4.949  0.00  0.00      STIM
ATOM    557  CB  HSP S 266     -11.953   4.058   6.586  0.00  0.00      STIM
ATOM    558  HB1 HSP S 266     -11.543   4.784   7.321  0.00  0.00      STIM
ATOM    559  HB2 HSP S 266     -11.103   3.498   6.142  0.00  0.00      STIM
ATOM    560  CD2 HSP S 266     -12.752   2.599   8.625  0.00  0.00      STIM
ATOM    561  HD2 HSP S 266     -12.411   3.126   9.508  0.00  0.00      STIM
ATOM    562  CG  HSP S 266     -12.746   2.957   7.312  0.00  0.00      STIM
ATOM    563  NE2 HSP S 266     -13.418   1.397   8.708  0.00  0.00      STIM
ATOM    564  HE2 HSP S 266     -13.701   0.930   9.545  0.00  0.00      STIM
ATOM    565  ND1 HSP S 266     -13.462   1.999   6.576  0.00  0.00      STIM
ATOM    566  HD1 HSP S 266     -13.391   1.919   5.582  0.00  0.00      STIM
ATOM    567  CE1 HSP S 266     -13.841   1.057   7.462  0.00  0.00      STIM
ATOM    568  HE1 HSP S 266     -14.315   0.117   7.270  0.00  0.00      STIM
ATOM    569  C   HSP S 266     -13.669   5.803   6.002  0.00  0.00      STIM
ATOM    570  O   HSP S 266     -14.845   5.448   6.237  0.00  0.00      STIM
ATOM    571  N   LYS S 267     -13.270   7.039   6.108  0.00  0.00      STIM
ATOM    572  HN  LYS S 267     -12.363   7.272   5.767  0.00  0.00      STIM
ATOM    573  CA  LYS S 267     -14.048   8.083   6.706  0.00  0.00      STIM
ATOM    574  HA  LYS S 267     -14.505   7.575   7.544  0.00  0.00      STIM
ATOM    575  CB  LYS S 267     -13.138   9.199   7.297  0.00  0.00      STIM
ATOM    576  HB1 LYS S 267     -13.693  10.079   7.687  0.00  0.00      STIM
ATOM    577  HB2 LYS S 267     -12.460   9.476   6.462  0.00  0.00      STIM
ATOM    578  CG  LYS S 267     -12.264   8.899   8.569  0.00  0.00      STIM
ATOM    579  HG1 LYS S 267     -11.671   7.961   8.513  0.00  0.00      STIM
ATOM    580  HG2 LYS S 267     -12.947   8.809   9.441  0.00  0.00      STIM
ATOM    581  CD  LYS S 267     -11.340  10.133   8.732  0.00  0.00      STIM
ATOM    582  HD1 LYS S 267     -11.752  10.953   8.105  0.00  0.00      STIM
ATOM    583  HD2 LYS S 267     -10.334   9.893   8.328  0.00  0.00      STIM
ATOM    584  CE  LYS S 267     -11.324  10.603  10.203  0.00  0.00      STIM
ATOM    585  HE1 LYS S 267     -10.733   9.900  10.828  0.00  0.00      STIM
ATOM    586  HE2 LYS S 267     -12.322  10.682  10.683  0.00  0.00      STIM
ATOM    587  NZ  LYS S 267     -10.683  11.955  10.342  0.00  0.00      STIM
ATOM    588  HZ1 LYS S 267     -11.078  12.699   9.731  0.00  0.00      STIM
ATOM    589  HZ2 LYS S 267      -9.655  11.844  10.235  0.00  0.00      STIM
ATOM    590  HZ3 LYS S 267     -10.744  12.373  11.292  0.00  0.00      STIM
ATOM    591  C   LYS S 267     -15.187   8.630   5.869  0.00  0.00      STIM
ATOM    592  O   LYS S 267     -16.253   9.136   6.279  0.00  0.00      STIM
ATOM    593  N   ALA S 268     -15.136   8.218   4.540  0.00  0.00      STIM
ATOM    594  HN  ALA S 268     -14.347   7.715   4.197  0.00  0.00      STIM
ATOM    595  CA  ALA S 268     -16.186   8.629   3.654  0.00  0.00      STIM
ATOM    596  HA  ALA S 268     -16.367   9.691   3.735  0.00  0.00      STIM
ATOM    597  CB  ALA S 268     -15.611   8.412   2.229  0.00  0.00      STIM
ATOM    598  HB1 ALA S 268     -15.411   7.352   1.963  0.00  0.00      STIM
ATOM    599  HB2 ALA S 268     -14.705   9.014   2.005  0.00  0.00      STIM
ATOM    600  HB3 ALA S 268     -16.310   8.781   1.449  0.00  0.00      STIM
ATOM    601  C   ALA S 268     -17.630   8.046   3.791  0.00  0.00      STIM
ATOM    602  O   ALA S 268     -18.581   8.746   3.774  0.00  0.00      STIM
ATOM    603  N   GLN S 269     -17.592   6.680   4.092  0.00  0.00      STIM
ATOM    604  HN  GLN S 269     -16.734   6.173   4.120  0.00  0.00      STIM
ATOM    605  CA  GLN S 269     -18.798   5.791   4.090  0.00  0.00      STIM
ATOM    606  HA  GLN S 269     -19.570   6.071   3.388  0.00  0.00      STIM
ATOM    607  CB  GLN S 269     -18.346   4.377   3.757  0.00  0.00      STIM
ATOM    608  HB1 GLN S 269     -19.232   3.733   3.941  0.00  0.00      STIM
ATOM    609  HB2 GLN S 269     -17.592   4.073   4.514  0.00  0.00      STIM
ATOM    610  CG  GLN S 269     -17.845   4.171   2.302  0.00  0.00      STIM
ATOM    611  HG1 GLN S 269     -17.346   3.178   2.265  0.00  0.00      STIM
ATOM    612  HG2 GLN S 269     -17.155   4.985   1.996  0.00  0.00      STIM
ATOM    613  CD  GLN S 269     -18.944   4.384   1.253  0.00  0.00      STIM
ATOM    614  OE1 GLN S 269     -19.226   5.533   0.823  0.00  0.00      STIM
ATOM    615  NE2 GLN S 269     -19.606   3.326   0.890  0.00  0.00      STIM
ATOM    616 HE21 GLN S 269     -19.232   2.445   1.181  0.00  0.00      STIM
ATOM    617 HE22 GLN S 269     -20.264   3.279   0.138  0.00  0.00      STIM
ATOM    618  C   GLN S 269     -19.394   5.760   5.521  0.00  0.00      STIM
ATOM    619  O   GLN S 269     -20.337   5.092   5.801  0.00  0.00      STIM
ATOM    620  N   GLU S 270     -18.797   6.589   6.456  0.00  0.00      STIM
ATOM    621  HN  GLU S 270     -18.101   7.260   6.214  0.00  0.00      STIM
ATOM    622  CA  GLU S 270     -19.322   6.734   7.764  0.00  0.00      STIM
ATOM    623  HA  GLU S 270     -19.331   5.800   8.307  0.00  0.00      STIM
ATOM    624  CB  GLU S 270     -18.351   7.529   8.617  0.00  0.00      STIM
ATOM    625  HB1 GLU S 270     -18.916   7.773   9.542  0.00  0.00      STIM
ATOM    626  HB2 GLU S 270     -18.100   8.519   8.181  0.00  0.00      STIM
ATOM    627  CG  GLU S 270     -17.074   6.730   9.175  0.00  0.00      STIM
ATOM    628  HG1 GLU S 270     -16.324   6.826   8.361  0.00  0.00      STIM
ATOM    629  HG2 GLU S 270     -17.253   5.635   9.233  0.00  0.00      STIM
ATOM    630  CD  GLU S 270     -16.384   7.205  10.417  0.00  0.00      STIM
ATOM    631  OE1 GLU S 270     -16.008   6.406  11.249  0.00  0.00      STIM
ATOM    632  OE2 GLU S 270     -16.093   8.456  10.510  0.00  0.00      STIM
ATOM    633  C   GLU S 270     -20.775   7.283   7.846  0.00  0.00      STIM
ATOM    634  O   GLU S 270     -21.330   7.886   6.899  0.00  0.00      STIM
ATOM    635  N   GLU S 271     -21.424   6.987   8.966  0.00  0.00      STIM
ATOM    636  HN  GLU S 271     -21.006   6.402   9.658  0.00  0.00      STIM
ATOM    637  CA  GLU S 271     -22.768   7.489   9.271  0.00  0.00      STIM
ATOM    638  HA  GLU S 271     -23.404   7.382   8.405  0.00  0.00      STIM
ATOM    639  CB  GLU S 271     -23.397   6.623  10.431  0.00  0.00      STIM
ATOM    640  HB1 GLU S 271     -24.452   6.959  10.519  0.00  0.00      STIM
ATOM    641  HB2 GLU S 271     -22.879   6.764  11.404  0.00  0.00      STIM
ATOM    642  CG  GLU S 271     -23.366   5.140  10.040  0.00  0.00      STIM
ATOM    643  HG1 GLU S 271     -22.323   4.802  10.217  0.00  0.00      STIM
ATOM    644  HG2 GLU S 271     -23.555   4.918   8.968  0.00  0.00      STIM
ATOM    645  CD  GLU S 271     -24.347   4.315  10.914  0.00  0.00      STIM
ATOM    646  OE1 GLU S 271     -25.551   4.350  10.732  0.00  0.00      STIM
ATOM    647  OE2 GLU S 271     -23.702   3.542  11.690  0.00  0.00      STIM
ATOM    648  C   GLU S 271     -22.757   8.981   9.623  0.00  0.00      STIM
ATOM    649  O   GLU S 271     -21.864   9.570  10.232  0.00  0.00      STIM
ATOM    650  N   HSP S 272     -23.811   9.720   9.253  0.00  0.00      STIM
ATOM    651  HN  HSP S 272     -24.356   9.381   8.490  0.00  0.00      STIM
ATOM    652  CA  HSP S 272     -24.109  11.042   9.702  0.00  0.00      STIM
ATOM    653  HA  HSP S 272     -23.362  11.318  10.431  0.00  0.00      STIM
ATOM    654  CB  HSP S 272     -25.427  11.292  10.425  0.00  0.00      STIM
ATOM    655  HB1 HSP S 272     -25.557  12.330  10.799  0.00  0.00      STIM
ATOM    656  HB2 HSP S 272     -25.388  10.715  11.374  0.00  0.00      STIM
ATOM    657  CD2 HSP S 272     -27.146   9.548   9.613  0.00  0.00      STIM
ATOM    658  HD2 HSP S 272     -27.041   8.753  10.341  0.00  0.00      STIM
ATOM    659  CG  HSP S 272     -26.589  10.751   9.619  0.00  0.00      STIM
ATOM    660  NE2 HSP S 272     -28.211   9.585   8.687  0.00  0.00      STIM
ATOM    661  HE2 HSP S 272     -28.853   8.870   8.412  0.00  0.00      STIM
ATOM    662  ND1 HSP S 272     -27.148  11.491   8.655  0.00  0.00      STIM
ATOM    663  HD1 HSP S 272     -26.934  12.402   8.300  0.00  0.00      STIM
ATOM    664  CE1 HSP S 272     -28.206  10.843   8.206  0.00  0.00      STIM
ATOM    665  HE1 HSP S 272     -28.911  11.191   7.480  0.00  0.00      STIM
ATOM    666  C   HSP S 272     -24.010  12.179   8.623  0.00  0.00      STIM
ATOM    667  O   HSP S 272     -23.614  13.287   9.029  0.00  0.00      STIM
ATOM    668  N   ARG S 273     -24.307  11.891   7.395  0.00  0.00      STIM
ATOM    669  HN  ARG S 273     -24.749  11.073   7.034  0.00  0.00      STIM
ATOM    670  CA  ARG S 273     -24.446  12.918   6.369  0.00  0.00      STIM
ATOM    671  HA  ARG S 273     -23.480  13.356   6.163  0.00  0.00      STIM
ATOM    672  CB  ARG S 273     -24.794  12.447   4.958  0.00  0.00      STIM
ATOM    673  HB1 ARG S 273     -25.149  13.278   4.312  0.00  0.00      STIM
ATOM    674  HB2 ARG S 273     -25.689  11.789   4.957  0.00  0.00      STIM
ATOM    675  CG  ARG S 273     -23.670  11.783   4.198  0.00  0.00      STIM
ATOM    676  HG1 ARG S 273     -22.726  12.356   4.319  0.00  0.00      STIM
ATOM    677  HG2 ARG S 273     -23.979  11.738   3.131  0.00  0.00      STIM
ATOM    678  CD  ARG S 273     -23.447  10.245   4.425  0.00  0.00      STIM
ATOM    679  HD1 ARG S 273     -22.861  10.096   5.357  0.00  0.00      STIM
ATOM    680  HD2 ARG S 273     -22.799   9.936   3.576  0.00  0.00      STIM
ATOM    681  NE  ARG S 273     -24.775   9.509   4.322  0.00  0.00      STIM
ATOM    682  HE  ARG S 273     -25.619  10.000   4.104  0.00  0.00      STIM
ATOM    683  CZ  ARG S 273     -24.894   8.187   4.250  0.00  0.00      STIM
ATOM    684  NH1 ARG S 273     -23.920   7.398   4.435  0.00  0.00      STIM
ATOM    685 HH11 ARG S 273     -23.001   7.705   4.188  0.00  0.00      STIM
ATOM    686 HH12 ARG S 273     -23.986   6.460   4.094  0.00  0.00      STIM
ATOM    687  NH2 ARG S 273     -26.083   7.708   3.934  0.00  0.00      STIM
ATOM    688 HH21 ARG S 273     -26.129   6.715   4.040  0.00  0.00      STIM
ATOM    689 HH22 ARG S 273     -26.830   8.321   3.678  0.00  0.00      STIM
ATOM    690  C   ARG S 273     -25.391  14.065   6.821  0.00  0.00      STIM
ATOM    691  O   ARG S 273     -26.384  13.830   7.555  0.00  0.00      STIM
ATOM    692  N   THR S 274     -25.151  15.381   6.505  0.00  0.00      STIM
ATOM    693  HN  THR S 274     -24.317  15.648   6.029  0.00  0.00      STIM
ATOM    694  CA  THR S 274     -26.020  16.509   6.900  0.00  0.00      STIM
ATOM    695  HA  THR S 274     -26.222  16.508   7.961  0.00  0.00      STIM
ATOM    696  CB  THR S 274     -25.377  17.851   6.706  0.00  0.00      STIM
ATOM    697  HB  THR S 274     -26.202  18.566   6.499  0.00  0.00      STIM
ATOM    698  OG1 THR S 274     -24.477  17.819   5.598  0.00  0.00      STIM
ATOM    699  HG1 THR S 274     -25.033  18.084   4.862  0.00  0.00      STIM
ATOM    700  CG2 THR S 274     -24.530  18.160   7.955  0.00  0.00      STIM
ATOM    701 HG21 THR S 274     -25.071  17.873   8.881  0.00  0.00      STIM
ATOM    702 HG22 THR S 274     -24.433  19.267   7.915  0.00  0.00      STIM
ATOM    703 HG23 THR S 274     -23.527  17.682   7.975  0.00  0.00      STIM
ATOM    704  C   THR S 274     -27.400  16.485   6.272  0.00  0.00      STIM
ATOM    705  O   THR S 274     -28.347  16.869   6.948  0.00  0.00      STIM
ATOM    706  N   VAL S 275     -27.545  16.088   4.992  0.00  0.00      STIM
ATOM    707  HN  VAL S 275     -26.703  15.787   4.553  0.00  0.00      STIM
ATOM    708  CA  VAL S 275     -28.690  16.440   4.199  0.00  0.00      STIM
ATOM    709  HA  VAL S 275     -28.816  17.512   4.231  0.00  0.00      STIM
ATOM    710  CB  VAL S 275     -28.389  16.188   2.658  0.00  0.00      STIM
ATOM    711  HB  VAL S 275     -27.564  16.875   2.371  0.00  0.00      STIM
ATOM    712  CG1 VAL S 275     -27.923  14.735   2.454  0.00  0.00      STIM
ATOM    713 HG11 VAL S 275     -28.021  14.519   1.368  0.00  0.00      STIM
ATOM    714 HG12 VAL S 275     -28.566  14.015   3.004  0.00  0.00      STIM
ATOM    715 HG13 VAL S 275     -26.851  14.706   2.746  0.00  0.00      STIM
ATOM    716  CG2 VAL S 275     -29.715  16.452   1.884  0.00  0.00      STIM
ATOM    717 HG21 VAL S 275     -30.454  15.686   2.206  0.00  0.00      STIM
ATOM    718 HG22 VAL S 275     -29.625  16.256   0.794  0.00  0.00      STIM
ATOM    719 HG23 VAL S 275     -29.968  17.518   2.067  0.00  0.00      STIM
ATOM    720  C   VAL S 275     -29.928  15.724   4.676  0.00  0.00      STIM
ATOM    721  O   VAL S 275     -29.936  14.545   4.931  0.00  0.00      STIM
ATOM    722  N   GLU S 276     -31.030  16.481   4.969  0.00  0.00      STIM
ATOM    723  HN  GLU S 276     -30.905  17.463   4.845  0.00  0.00      STIM
ATOM    724  CA  GLU S 276     -32.260  16.001   5.566  0.00  0.00      STIM
ATOM    725  HA  GLU S 276     -31.957  15.059   5.998  0.00  0.00      STIM
ATOM    726  CB  GLU S 276     -32.819  16.886   6.706  0.00  0.00      STIM
ATOM    727  HB1 GLU S 276     -33.889  16.674   6.919  0.00  0.00      STIM
ATOM    728  HB2 GLU S 276     -32.680  17.908   6.293  0.00  0.00      STIM
ATOM    729  CG  GLU S 276     -32.072  16.587   8.003  0.00  0.00      STIM
ATOM    730  HG1 GLU S 276     -31.005  16.891   8.050  0.00  0.00      STIM
ATOM    731  HG2 GLU S 276     -32.070  15.476   8.022  0.00  0.00      STIM
ATOM    732  CD  GLU S 276     -32.943  17.068   9.124  0.00  0.00      STIM
ATOM    733  OE1 GLU S 276     -33.434  16.261  10.004  0.00  0.00      STIM
ATOM    734  OE2 GLU S 276     -33.080  18.320   9.159  0.00  0.00      STIM
ATOM    735  C   GLU S 276     -33.290  15.647   4.512  0.00  0.00      STIM
ATOM    736  O   GLU S 276     -33.871  16.501   3.884  0.00  0.00      STIM
ATOM    737  N   VAL S 277     -33.490  14.360   4.254  0.00  0.00      STIM
ATOM    738  HN  VAL S 277     -33.216  13.704   4.953  0.00  0.00      STIM
ATOM    739  CA  VAL S 277     -34.265  13.901   3.129  0.00  0.00      STIM
ATOM    740  HA  VAL S 277     -33.795  14.259   2.225  0.00  0.00      STIM
ATOM    741  CB  VAL S 277     -34.122  12.404   2.948  0.00  0.00      STIM
ATOM    742  HB  VAL S 277     -34.287  11.987   3.965  0.00  0.00      STIM
ATOM    743  CG1 VAL S 277     -34.951  11.730   1.825  0.00  0.00      STIM
ATOM    744 HG11 VAL S 277     -34.647  10.674   1.663  0.00  0.00      STIM
ATOM    745 HG12 VAL S 277     -34.782  12.214   0.840  0.00  0.00      STIM
ATOM    746 HG13 VAL S 277     -36.051  11.811   1.960  0.00  0.00      STIM
ATOM    747  CG2 VAL S 277     -32.624  12.136   2.637  0.00  0.00      STIM
ATOM    748 HG21 VAL S 277     -32.525  11.029   2.634  0.00  0.00      STIM
ATOM    749 HG22 VAL S 277     -31.843  12.538   3.317  0.00  0.00      STIM
ATOM    750 HG23 VAL S 277     -32.479  12.502   1.598  0.00  0.00      STIM
ATOM    751  C   VAL S 277     -35.774  14.322   3.065  0.00  0.00      STIM
ATOM    752  O   VAL S 277     -36.198  14.672   2.005  0.00  0.00      STIM
ATOM    753  N   GLU S 278     -36.541  14.305   4.176  0.00  0.00      STIM
ATOM    754  HN  GLU S 278     -36.196  13.906   5.022  0.00  0.00      STIM
ATOM    755  CA  GLU S 278     -37.911  14.839   4.179  0.00  0.00      STIM
ATOM    756  HA  GLU S 278     -38.341  14.289   3.355  0.00  0.00      STIM
ATOM    757  CB  GLU S 278     -38.593  14.640   5.551  0.00  0.00      STIM
ATOM    758  HB1 GLU S 278     -38.222  15.391   6.281  0.00  0.00      STIM
ATOM    759  HB2 GLU S 278     -38.202  13.732   6.059  0.00  0.00      STIM
ATOM    760  CG  GLU S 278     -40.132  14.528   5.530  0.00  0.00      STIM
ATOM    761  HG1 GLU S 278     -40.399  13.607   4.970  0.00  0.00      STIM
ATOM    762  HG2 GLU S 278     -40.526  15.389   4.948  0.00  0.00      STIM
ATOM    763  CD  GLU S 278     -40.779  14.467   6.878  0.00  0.00      STIM
ATOM    764  OE1 GLU S 278     -41.576  13.499   7.093  0.00  0.00      STIM
ATOM    765  OE2 GLU S 278     -40.471  15.292   7.793  0.00  0.00      STIM
ATOM    766  C   GLU S 278     -37.945  16.313   3.777  0.00  0.00      STIM
ATOM    767  O   GLU S 278     -38.742  16.775   2.998  0.00  0.00      STIM
ATOM    768  N   LYS S 279     -36.974  17.094   4.305  0.00  0.00      STIM
ATOM    769  HN  LYS S 279     -36.116  16.733   4.663  0.00  0.00      STIM
ATOM    770  CA  LYS S 279     -36.884  18.521   4.138  0.00  0.00      STIM
ATOM    771  HA  LYS S 279     -37.839  18.890   4.483  0.00  0.00      STIM
ATOM    772  CB  LYS S 279     -36.009  19.177   5.288  0.00  0.00      STIM
ATOM    773  HB1 LYS S 279     -35.647  20.186   4.996  0.00  0.00      STIM
ATOM    774  HB2 LYS S 279     -35.095  18.552   5.370  0.00  0.00      STIM
ATOM    775  CG  LYS S 279     -36.839  19.268   6.623  0.00  0.00      STIM
ATOM    776  HG1 LYS S 279     -37.233  18.244   6.799  0.00  0.00      STIM
ATOM    777  HG2 LYS S 279     -37.680  19.980   6.484  0.00  0.00      STIM
ATOM    778  CD  LYS S 279     -35.920  19.725   7.731  0.00  0.00      STIM
ATOM    779  HD1 LYS S 279     -35.850  20.833   7.771  0.00  0.00      STIM
ATOM    780  HD2 LYS S 279     -34.894  19.407   7.447  0.00  0.00      STIM
ATOM    781  CE  LYS S 279     -36.264  19.062   9.150  0.00  0.00      STIM
ATOM    782  HE1 LYS S 279     -36.322  17.959   9.035  0.00  0.00      STIM
ATOM    783  HE2 LYS S 279     -37.274  19.397   9.467  0.00  0.00      STIM
ATOM    784  NZ  LYS S 279     -35.239  19.345  10.202  0.00  0.00      STIM
ATOM    785  HZ1 LYS S 279     -35.536  18.950  11.117  0.00  0.00      STIM
ATOM    786  HZ2 LYS S 279     -35.079  20.362  10.354  0.00  0.00      STIM
ATOM    787  HZ3 LYS S 279     -34.315  18.927   9.971  0.00  0.00      STIM
ATOM    788  C   LYS S 279     -36.594  18.948   2.707  0.00  0.00      STIM
ATOM    789  O   LYS S 279     -37.179  19.894   2.224  0.00  0.00      STIM
ATOM    790  N   VAL S 280     -35.757  18.207   1.999  0.00  0.00      STIM
ATOM    791  HN  VAL S 280     -35.350  17.472   2.536  0.00  0.00      STIM
ATOM    792  CA  VAL S 280     -35.367  18.415   0.588  0.00  0.00      STIM
ATOM    793  HA  VAL S 280     -35.607  19.442   0.354  0.00  0.00      STIM
ATOM    794  CB  VAL S 280     -33.825  18.232   0.257  0.00  0.00      STIM
ATOM    795  HB  VAL S 280     -33.546  18.598  -0.755  0.00  0.00      STIM
ATOM    796  CG1 VAL S 280     -33.049  19.122   1.239  0.00  0.00      STIM
ATOM    797 HG11 VAL S 280     -32.993  18.618   2.228  0.00  0.00      STIM
ATOM    798 HG12 VAL S 280     -33.492  20.136   1.338  0.00  0.00      STIM
ATOM    799 HG13 VAL S 280     -32.043  19.347   0.823  0.00  0.00      STIM
ATOM    800  CG2 VAL S 280     -33.376  16.854   0.448  0.00  0.00      STIM
ATOM    801 HG21 VAL S 280     -33.679  16.239   1.322  0.00  0.00      STIM
ATOM    802 HG22 VAL S 280     -32.277  16.796   0.597  0.00  0.00      STIM
ATOM    803 HG23 VAL S 280     -33.584  16.190  -0.418  0.00  0.00      STIM
ATOM    804  C   VAL S 280     -36.290  17.694  -0.345  0.00  0.00      STIM
ATOM    805  O   VAL S 280     -36.170  17.927  -1.528  0.00  0.00      STIM
ATOM    806  N   HSE S 281     -37.230  16.796   0.084  0.00  0.00      STIM
ATOM    807  HN  HSE S 281     -37.257  16.492   1.034  0.00  0.00      STIM
ATOM    808  CA  HSE S 281     -38.086  16.117  -0.884  0.00  0.00      STIM
ATOM    809  HA  HSE S 281     -37.450  15.808  -1.700  0.00  0.00      STIM
ATOM    810  CB  HSE S 281     -38.546  14.862  -0.180  0.00  0.00      STIM
ATOM    811  HB1 HSE S 281     -39.290  14.864   0.645  0.00  0.00      STIM
ATOM    812  HB2 HSE S 281     -37.687  14.299   0.243  0.00  0.00      STIM
ATOM    813  ND1 HSE S 281     -40.386  13.689  -1.514  0.00  0.00      STIM
ATOM    814  CG  HSE S 281     -39.058  13.704  -1.068  0.00  0.00      STIM
ATOM    815  CE1 HSE S 281     -40.440  12.688  -2.322  0.00  0.00      STIM
ATOM    816  HE1 HSE S 281     -41.226  12.171  -2.871  0.00  0.00      STIM
ATOM    817  NE2 HSE S 281     -39.271  11.998  -2.404  0.00  0.00      STIM
ATOM    818  HE2 HSE S 281     -39.141  11.194  -2.985  0.00  0.00      STIM
ATOM    819  CD2 HSE S 281     -38.347  12.692  -1.641  0.00  0.00      STIM
ATOM    820  HD2 HSE S 281     -37.401  12.274  -1.322  0.00  0.00      STIM
ATOM    821  C   HSE S 281     -39.206  16.934  -1.483  0.00  0.00      STIM
ATOM    822  O   HSE S 281     -39.895  17.551  -0.721  0.00  0.00      STIM
ATOM    823  N   LEU S 282     -39.517  16.899  -2.768  0.00  0.00      STIM
ATOM    824  HN  LEU S 282     -38.884  16.415  -3.367  0.00  0.00      STIM
ATOM    825  CA  LEU S 282     -40.591  17.670  -3.450  0.00  0.00      STIM
ATOM    826  HA  LEU S 282     -40.535  18.747  -3.402  0.00  0.00      STIM
ATOM    827  CB  LEU S 282     -40.331  17.585  -5.020  0.00  0.00      STIM
ATOM    828  HB1 LEU S 282     -39.939  16.590  -5.320  0.00  0.00      STIM
ATOM    829  HB2 LEU S 282     -39.478  18.268  -5.225  0.00  0.00      STIM
ATOM    830  CG  LEU S 282     -41.574  17.832  -5.856  0.00  0.00      STIM
ATOM    831  HG  LEU S 282     -42.420  17.118  -5.767  0.00  0.00      STIM
ATOM    832  CD1 LEU S 282     -42.171  19.244  -5.626  0.00  0.00      STIM
ATOM    833 HD11 LEU S 282     -43.075  19.519  -6.211  0.00  0.00      STIM
ATOM    834 HD12 LEU S 282     -41.337  19.964  -5.769  0.00  0.00      STIM
ATOM    835 HD13 LEU S 282     -42.368  19.140  -4.538  0.00  0.00      STIM
ATOM    836  CD2 LEU S 282     -41.230  17.488  -7.341  0.00  0.00      STIM
ATOM    837 HD21 LEU S 282     -40.671  16.536  -7.460  0.00  0.00      STIM
ATOM    838 HD22 LEU S 282     -40.670  18.309  -7.837  0.00  0.00      STIM
ATOM    839 HD23 LEU S 282     -42.179  17.381  -7.910  0.00  0.00      STIM
ATOM    840  C   LEU S 282     -41.955  17.144  -3.030  0.00  0.00      STIM
ATOM    841  O   LEU S 282     -42.822  17.937  -2.686  0.00  0.00      STIM
ATOM    842  N   GLU S 283     -42.177  15.763  -3.012  0.00  0.00      STIM
ATOM    843  HN  GLU S 283     -41.518  15.031  -3.164  0.00  0.00      STIM
ATOM    844  CA  GLU S 283     -43.496  15.328  -2.554  0.00  0.00      STIM
ATOM    845  HA  GLU S 283     -44.202  15.894  -3.144  0.00  0.00      STIM
ATOM    846  CB  GLU S 283     -43.663  13.844  -2.953  0.00  0.00      STIM
ATOM    847  HB1 GLU S 283     -42.704  13.368  -3.249  0.00  0.00      STIM
ATOM    848  HB2 GLU S 283     -44.380  13.747  -3.796  0.00  0.00      STIM
ATOM    849  CG  GLU S 283     -44.277  13.015  -1.780  0.00  0.00      STIM
ATOM    850  HG1 GLU S 283     -45.339  13.238  -1.539  0.00  0.00      STIM
ATOM    851  HG2 GLU S 283     -43.606  13.089  -0.897  0.00  0.00      STIM
ATOM    852  CD  GLU S 283     -44.272  11.475  -2.055  0.00  0.00      STIM
ATOM    853  OE1 GLU S 283     -43.756  11.036  -3.087  0.00  0.00      STIM
ATOM    854  OE2 GLU S 283     -44.940  10.726  -1.322  0.00  0.00      STIM
ATOM    855  C   GLU S 283     -43.956  15.688  -1.173  0.00  0.00      STIM
ATOM    856  O   GLU S 283     -45.123  15.950  -0.976  0.00  0.00      STIM
ATOM    857  N   LYS S 284     -43.001  15.794  -0.220  0.00  0.00      STIM
ATOM    858  HN  LYS S 284     -42.067  15.656  -0.540  0.00  0.00      STIM
ATOM    859  CA  LYS S 284     -43.295  16.104   1.191  0.00  0.00      STIM
ATOM    860  HA  LYS S 284     -44.147  15.515   1.495  0.00  0.00      STIM
ATOM    861  CB  LYS S 284     -42.053  15.795   2.087  0.00  0.00      STIM
ATOM    862  HB1 LYS S 284     -42.252  16.138   3.124  0.00  0.00      STIM
ATOM    863  HB2 LYS S 284     -41.153  16.278   1.650  0.00  0.00      STIM
ATOM    864  CG  LYS S 284     -41.769  14.255   2.026  0.00  0.00      STIM
ATOM    865  HG1 LYS S 284     -40.799  14.142   2.555  0.00  0.00      STIM
ATOM    866  HG2 LYS S 284     -41.476  13.744   1.084  0.00  0.00      STIM
ATOM    867  CD  LYS S 284     -42.961  13.431   2.630  0.00  0.00      STIM
ATOM    868  HD1 LYS S 284     -43.823  13.387   1.930  0.00  0.00      STIM
ATOM    869  HD2 LYS S 284     -43.317  14.049   3.481  0.00  0.00      STIM
ATOM    870  CE  LYS S 284     -42.590  12.015   3.225  0.00  0.00      STIM
ATOM    871  HE1 LYS S 284     -41.913  12.071   4.104  0.00  0.00      STIM
ATOM    872  HE2 LYS S 284     -42.189  11.361   2.422  0.00  0.00      STIM
ATOM    873  NZ  LYS S 284     -43.788  11.343   3.591  0.00  0.00      STIM
ATOM    874  HZ1 LYS S 284     -44.327  11.069   2.745  0.00  0.00      STIM
ATOM    875  HZ2 LYS S 284     -44.345  11.933   4.242  0.00  0.00      STIM
ATOM    876  HZ3 LYS S 284     -43.555  10.509   4.168  0.00  0.00      STIM
ATOM    877  C   LYS S 284     -43.865  17.468   1.438  0.00  0.00      STIM
ATOM    878  O   LYS S 284     -44.766  17.593   2.260  0.00  0.00      STIM
ATOM    879  N   LYS S 285     -43.529  18.518   0.614  0.00  0.00      STIM
ATOM    880  HN  LYS S 285     -42.816  18.291  -0.045  0.00  0.00      STIM
ATOM    881  CA  LYS S 285     -44.205  19.777   0.402  0.00  0.00      STIM
ATOM    882  HA  LYS S 285     -44.176  20.259   1.368  0.00  0.00      STIM
ATOM    883  CB  LYS S 285     -43.368  20.540  -0.599  0.00  0.00      STIM
ATOM    884  HB1 LYS S 285     -43.746  21.578  -0.723  0.00  0.00      STIM
ATOM    885  HB2 LYS S 285     -43.321  20.164  -1.643  0.00  0.00      STIM
ATOM    886  CG  LYS S 285     -41.967  20.927  -0.156  0.00  0.00      STIM
ATOM    887  HG1 LYS S 285     -41.691  21.730  -0.873  0.00  0.00      STIM
ATOM    888  HG2 LYS S 285     -41.186  20.137  -0.185  0.00  0.00      STIM
ATOM    889  CD  LYS S 285     -41.942  21.601   1.287  0.00  0.00      STIM
ATOM    890  HD1 LYS S 285     -42.092  20.757   1.994  0.00  0.00      STIM
ATOM    891  HD2 LYS S 285     -42.766  22.347   1.291  0.00  0.00      STIM
ATOM    892  CE  LYS S 285     -40.621  22.353   1.677  0.00  0.00      STIM
ATOM    893  HE1 LYS S 285     -40.607  22.378   2.787  0.00  0.00      STIM
ATOM    894  HE2 LYS S 285     -40.478  23.409   1.362  0.00  0.00      STIM
ATOM    895  NZ  LYS S 285     -39.407  21.600   1.182  0.00  0.00      STIM
ATOM    896  HZ1 LYS S 285     -39.423  21.625   0.143  0.00  0.00      STIM
ATOM    897  HZ2 LYS S 285     -39.430  20.594   1.444  0.00  0.00      STIM
ATOM    898  HZ3 LYS S 285     -38.487  21.893   1.569  0.00  0.00      STIM
ATOM    899  C   LYS S 285     -45.629  19.637  -0.135  0.00  0.00      STIM
ATOM    900  O   LYS S 285     -46.442  20.485   0.262  0.00  0.00      STIM
ATOM    901  N   LEU S 286     -45.898  18.637  -0.975  0.00  0.00      STIM
ATOM    902  HN  LEU S 286     -45.273  17.924  -1.285  0.00  0.00      STIM
ATOM    903  CA  LEU S 286     -47.206  18.461  -1.548  0.00  0.00      STIM
ATOM    904  HA  LEU S 286     -47.621  19.442  -1.729  0.00  0.00      STIM
ATOM    905  CB  LEU S 286     -47.071  17.751  -2.892  0.00  0.00      STIM
ATOM    906  HB1 LEU S 286     -48.032  17.507  -3.393  0.00  0.00      STIM
ATOM    907  HB2 LEU S 286     -46.450  16.835  -2.784  0.00  0.00      STIM
ATOM    908  CG  LEU S 286     -46.256  18.608  -3.927  0.00  0.00      STIM
ATOM    909  HG  LEU S 286     -45.210  18.763  -3.586  0.00  0.00      STIM
ATOM    910  CD1 LEU S 286     -46.173  17.879  -5.264  0.00  0.00      STIM
ATOM    911 HD11 LEU S 286     -45.730  18.477  -6.089  0.00  0.00      STIM
ATOM    912 HD12 LEU S 286     -47.232  17.730  -5.566  0.00  0.00      STIM
ATOM    913 HD13 LEU S 286     -45.622  16.916  -5.205  0.00  0.00      STIM
ATOM    914  CD2 LEU S 286     -47.039  19.956  -4.205  0.00  0.00      STIM
ATOM    915 HD21 LEU S 286     -47.102  20.616  -3.313  0.00  0.00      STIM
ATOM    916 HD22 LEU S 286     -48.104  19.755  -4.447  0.00  0.00      STIM
ATOM    917 HD23 LEU S 286     -46.543  20.523  -5.022  0.00  0.00      STIM
ATOM    918  C   LEU S 286     -48.112  17.783  -0.641  0.00  0.00      STIM
ATOM    919  O   LEU S 286     -49.321  17.966  -0.629  0.00  0.00      STIM
ATOM    920  N   ARG S 287     -47.535  16.883   0.139  0.00  0.00      STIM
ATOM    921  HN  ARG S 287     -46.590  16.605  -0.013  0.00  0.00      STIM
ATOM    922  CA  ARG S 287     -48.267  16.142   1.150  0.00  0.00      STIM
ATOM    923  HA  ARG S 287     -49.050  15.645   0.595  0.00  0.00      STIM
ATOM    924  CB  ARG S 287     -47.398  15.088   1.966  0.00  0.00      STIM
ATOM    925  HB1 ARG S 287     -47.926  14.770   2.890  0.00  0.00      STIM
ATOM    926  HB2 ARG S 287     -46.455  15.567   2.306  0.00  0.00      STIM
ATOM    927  CG  ARG S 287     -47.023  13.849   1.036  0.00  0.00      STIM
ATOM    928  HG1 ARG S 287     -46.033  13.413   1.290  0.00  0.00      STIM
ATOM    929  HG2 ARG S 287     -46.934  14.297   0.024  0.00  0.00      STIM
ATOM    930  CD  ARG S 287     -48.045  12.715   0.902  0.00  0.00      STIM
ATOM    931  HD1 ARG S 287     -48.883  13.270   0.430  0.00  0.00      STIM
ATOM    932  HD2 ARG S 287     -48.321  12.281   1.887  0.00  0.00      STIM
ATOM    933  NE  ARG S 287     -47.574  11.682  -0.118  0.00  0.00      STIM
ATOM    934  HE  ARG S 287     -46.639  11.725  -0.470  0.00  0.00      STIM
ATOM    935  CZ  ARG S 287     -48.173  10.513  -0.335  0.00  0.00      STIM
ATOM    936  NH1 ARG S 287     -49.339  10.135   0.083  0.00  0.00      STIM
ATOM    937 HH11 ARG S 287     -50.012  10.751   0.493  0.00  0.00      STIM
ATOM    938 HH12 ARG S 287     -49.659   9.213  -0.135  0.00  0.00      STIM
ATOM    939  NH2 ARG S 287     -47.550   9.653  -1.099  0.00  0.00      STIM
ATOM    940 HH21 ARG S 287     -46.573   9.841  -1.199  0.00  0.00      STIM
ATOM    941 HH22 ARG S 287     -47.942   8.747  -0.939  0.00  0.00      STIM
ATOM    942  C   ARG S 287     -48.876  17.012   2.253  0.00  0.00      STIM
ATOM    943  O   ARG S 287     -50.050  16.911   2.679  0.00  0.00      STIM
ATOM    944  N   ASP S 288     -48.125  17.949   2.750  0.00  0.00      STIM
ATOM    945  HN  ASP S 288     -47.160  18.030   2.513  0.00  0.00      STIM
ATOM    946  CA  ASP S 288     -48.538  18.856   3.841  0.00  0.00      STIM
ATOM    947  HA  ASP S 288     -48.873  18.291   4.698  0.00  0.00      STIM
ATOM    948  CB  ASP S 288     -47.283  19.740   4.327  0.00  0.00      STIM
ATOM    949  HB1 ASP S 288     -47.652  20.453   5.094  0.00  0.00      STIM
ATOM    950  HB2 ASP S 288     -46.847  20.307   3.476  0.00  0.00      STIM
ATOM    951  CG  ASP S 288     -46.222  18.929   5.002  0.00  0.00      STIM
ATOM    952  OD1 ASP S 288     -45.178  19.542   5.321  0.00  0.00      STIM
ATOM    953  OD2 ASP S 288     -46.474  17.755   5.281  0.00  0.00      STIM
ATOM    954  C   ASP S 288     -49.757  19.742   3.433  0.00  0.00      STIM
ATOM    955  O   ASP S 288     -50.748  19.904   4.201  0.00  0.00      STIM
ATOM    956  N   GLU S 289     -49.774  20.283   2.174  0.00  0.00      STIM
ATOM    957  HN  GLU S 289     -48.956  20.182   1.612  0.00  0.00      STIM
ATOM    958  CA  GLU S 289     -50.901  21.035   1.710  0.00  0.00      STIM
ATOM    959  HA  GLU S 289     -51.095  21.822   2.424  0.00  0.00      STIM
ATOM    960  CB  GLU S 289     -50.719  21.827   0.420  0.00  0.00      STIM
ATOM    961  HB1 GLU S 289     -51.667  22.190  -0.032  0.00  0.00      STIM
ATOM    962  HB2 GLU S 289     -50.324  21.093  -0.315  0.00  0.00      STIM
ATOM    963  CG  GLU S 289     -49.810  23.099   0.517  0.00  0.00      STIM
ATOM    964  HG1 GLU S 289     -48.831  22.848   0.980  0.00  0.00      STIM
ATOM    965  HG2 GLU S 289     -50.388  23.767   1.190  0.00  0.00      STIM
ATOM    966  CD  GLU S 289     -49.555  23.749  -0.835  0.00  0.00      STIM
ATOM    967  OE1 GLU S 289     -50.448  23.850  -1.718  0.00  0.00      STIM
ATOM    968  OE2 GLU S 289     -48.373  24.215  -1.067  0.00  0.00      STIM
ATOM    969  C   GLU S 289     -52.210  20.239   1.570  0.00  0.00      STIM
ATOM    970  O   GLU S 289     -53.310  20.643   2.002  0.00  0.00      STIM
ATOM    971  N   ILE S 290     -52.036  18.961   1.080  0.00  0.00      STIM
ATOM    972  HN  ILE S 290     -51.157  18.581   0.803  0.00  0.00      STIM
ATOM    973  CA  ILE S 290     -53.102  17.956   1.111  0.00  0.00      STIM
ATOM    974  HA  ILE S 290     -53.889  18.423   0.537  0.00  0.00      STIM
ATOM    975  CB  ILE S 290     -52.775  16.574   0.455  0.00  0.00      STIM
ATOM    976  HB  ILE S 290     -51.842  16.232   0.951  0.00  0.00      STIM
ATOM    977  CG2 ILE S 290     -53.865  15.482   0.569  0.00  0.00      STIM
ATOM    978 HG21 ILE S 290     -53.388  14.479   0.598  0.00  0.00      STIM
ATOM    979 HG22 ILE S 290     -54.601  15.443  -0.262  0.00  0.00      STIM
ATOM    980 HG23 ILE S 290     -54.477  15.609   1.487  0.00  0.00      STIM
ATOM    981  CG1 ILE S 290     -52.485  16.794  -1.121  0.00  0.00      STIM
ATOM    982 HG11 ILE S 290     -52.349  15.851  -1.693  0.00  0.00      STIM
ATOM    983 HG12 ILE S 290     -51.449  17.188  -1.046  0.00  0.00      STIM
ATOM    984  CD  ILE S 290     -53.525  17.731  -1.743  0.00  0.00      STIM
ATOM    985  HD1 ILE S 290     -53.272  17.943  -2.803  0.00  0.00      STIM
ATOM    986  HD2 ILE S 290     -53.423  18.761  -1.338  0.00  0.00      STIM
ATOM    987  HD3 ILE S 290     -54.559  17.329  -1.691  0.00  0.00      STIM
ATOM    988  C   ILE S 290     -53.702  17.851   2.556  0.00  0.00      STIM
ATOM    989  O   ILE S 290     -54.943  17.972   2.760  0.00  0.00      STIM
ATOM    990  N   ASN S 291     -52.815  17.519   3.578  0.00  0.00      STIM
ATOM    991  HN  ASN S 291     -51.840  17.450   3.386  0.00  0.00      STIM
ATOM    992  CA  ASN S 291     -53.210  17.371   4.952  0.00  0.00      STIM
ATOM    993  HA  ASN S 291     -53.947  16.602   5.130  0.00  0.00      STIM
ATOM    994  CB  ASN S 291     -51.866  16.985   5.839  0.00  0.00      STIM
ATOM    995  HB1 ASN S 291     -52.203  16.732   6.867  0.00  0.00      STIM
ATOM    996  HB2 ASN S 291     -51.165  17.845   5.789  0.00  0.00      STIM
ATOM    997  CG  ASN S 291     -51.183  15.732   5.313  0.00  0.00      STIM
ATOM    998  OD1 ASN S 291     -51.707  14.883   4.572  0.00  0.00      STIM
ATOM    999  ND2 ASN S 291     -49.898  15.602   5.621  0.00  0.00      STIM
ATOM   1000 HD21 ASN S 291     -49.425  16.200   6.269  0.00  0.00      STIM
ATOM   1001 HD22 ASN S 291     -49.372  14.981   5.040  0.00  0.00      STIM
ATOM   1002  C   ASN S 291     -53.826  18.619   5.593  0.00  0.00      STIM
ATOM   1003  O   ASN S 291     -54.816  18.470   6.302  0.00  0.00      STIM
ATOM   1004  N   LEU S 292     -53.378  19.841   5.343  0.00  0.00      STIM
ATOM   1005  HN  LEU S 292     -52.530  19.884   4.819  0.00  0.00      STIM
ATOM   1006  CA  LEU S 292     -54.058  21.066   5.802  0.00  0.00      STIM
ATOM   1007  HA  LEU S 292     -54.302  20.883   6.838  0.00  0.00      STIM
ATOM   1008  CB  LEU S 292     -53.115  22.327   5.818  0.00  0.00      STIM
ATOM   1009  HB1 LEU S 292     -53.798  23.201   5.867  0.00  0.00      STIM
ATOM   1010  HB2 LEU S 292     -52.612  22.390   4.830  0.00  0.00      STIM
ATOM   1011  CG  LEU S 292     -52.056  22.329   6.961  0.00  0.00      STIM
ATOM   1012  HG  LEU S 292     -51.511  21.371   6.820  0.00  0.00      STIM
ATOM   1013  CD1 LEU S 292     -51.145  23.537   6.791  0.00  0.00      STIM
ATOM   1014 HD11 LEU S 292     -51.719  24.487   6.770  0.00  0.00      STIM
ATOM   1015 HD12 LEU S 292     -50.539  23.473   5.862  0.00  0.00      STIM
ATOM   1016 HD13 LEU S 292     -50.456  23.553   7.663  0.00  0.00      STIM
ATOM   1017  CD2 LEU S 292     -52.532  22.390   8.395  0.00  0.00      STIM
ATOM   1018 HD21 LEU S 292     -53.333  21.632   8.531  0.00  0.00      STIM
ATOM   1019 HD22 LEU S 292     -52.980  23.397   8.532  0.00  0.00      STIM
ATOM   1020 HD23 LEU S 292     -51.657  22.181   9.047  0.00  0.00      STIM
ATOM   1021  C   LEU S 292     -55.459  21.277   5.112  0.00  0.00      STIM
ATOM   1022  O   LEU S 292     -56.422  21.742   5.651  0.00  0.00      STIM
ATOM   1023  N   ALA S 293     -55.509  20.933   3.809  0.00  0.00      STIM
ATOM   1024  HN  ALA S 293     -54.646  20.790   3.330  0.00  0.00      STIM
ATOM   1025  CA  ALA S 293     -56.679  20.999   2.948  0.00  0.00      STIM
ATOM   1026  HA  ALA S 293     -57.052  22.011   3.005  0.00  0.00      STIM
ATOM   1027  CB  ALA S 293     -56.279  20.769   1.498  0.00  0.00      STIM
ATOM   1028  HB1 ALA S 293     -55.824  19.778   1.282  0.00  0.00      STIM
ATOM   1029  HB2 ALA S 293     -55.610  21.531   1.044  0.00  0.00      STIM
ATOM   1030  HB3 ALA S 293     -57.197  20.881   0.882  0.00  0.00      STIM
ATOM   1031  C   ALA S 293     -57.797  20.122   3.391  0.00  0.00      STIM
ATOM   1032  O   ALA S 293     -58.990  20.404   3.386  0.00  0.00      STIM
ATOM   1033  N   LYS S 294     -57.363  18.851   3.833  0.00  0.00      STIM
ATOM   1034  HN  LYS S 294     -56.447  18.510   3.639  0.00  0.00      STIM
ATOM   1035  CA  LYS S 294     -58.171  17.847   4.534  0.00  0.00      STIM
ATOM   1036  HA  LYS S 294     -58.914  17.457   3.854  0.00  0.00      STIM
ATOM   1037  CB  LYS S 294     -57.308  16.551   4.923  0.00  0.00      STIM
ATOM   1038  HB1 LYS S 294     -57.749  16.034   5.802  0.00  0.00      STIM
ATOM   1039  HB2 LYS S 294     -56.308  16.830   5.320  0.00  0.00      STIM
ATOM   1040  CG  LYS S 294     -57.031  15.647   3.735  0.00  0.00      STIM
ATOM   1041  HG1 LYS S 294     -56.758  16.205   2.814  0.00  0.00      STIM
ATOM   1042  HG2 LYS S 294     -57.957  15.085   3.489  0.00  0.00      STIM
ATOM   1043  CD  LYS S 294     -56.021  14.464   4.169  0.00  0.00      STIM
ATOM   1044  HD1 LYS S 294     -56.377  14.103   5.157  0.00  0.00      STIM
ATOM   1045  HD2 LYS S 294     -55.011  14.886   4.359  0.00  0.00      STIM
ATOM   1046  CE  LYS S 294     -55.910  13.300   3.188  0.00  0.00      STIM
ATOM   1047  HE1 LYS S 294     -55.253  13.684   2.379  0.00  0.00      STIM
ATOM   1048  HE2 LYS S 294     -56.924  13.197   2.744  0.00  0.00      STIM
ATOM   1049  NZ  LYS S 294     -55.336  12.055   3.615  0.00  0.00      STIM
ATOM   1050  HZ1 LYS S 294     -54.421  12.305   4.043  0.00  0.00      STIM
ATOM   1051  HZ2 LYS S 294     -55.004  11.501   2.799  0.00  0.00      STIM
ATOM   1052  HZ3 LYS S 294     -55.994  11.527   4.223  0.00  0.00      STIM
ATOM   1053  C   LYS S 294     -58.794  18.333   5.785  0.00  0.00      STIM
ATOM   1054  O   LYS S 294     -59.977  18.046   6.059  0.00  0.00      STIM
ATOM   1055  N   GLN S 295     -57.991  19.035   6.602  0.00  0.00      STIM
ATOM   1056  HN  GLN S 295     -57.031  19.158   6.365  0.00  0.00      STIM
ATOM   1057  CA  GLN S 295     -58.354  19.666   7.808  0.00  0.00      STIM
ATOM   1058  HA  GLN S 295     -58.957  18.900   8.273  0.00  0.00      STIM
ATOM   1059  CB  GLN S 295     -57.266  20.107   8.790  0.00  0.00      STIM
ATOM   1060  HB1 GLN S 295     -57.668  20.629   9.685  0.00  0.00      STIM
ATOM   1061  HB2 GLN S 295     -56.629  20.802   8.202  0.00  0.00      STIM
ATOM   1062  CG  GLN S 295     -56.428  18.957   9.462  0.00  0.00      STIM
ATOM   1063  HG1 GLN S 295     -55.674  19.489  10.082  0.00  0.00      STIM
ATOM   1064  HG2 GLN S 295     -55.902  18.368   8.681  0.00  0.00      STIM
ATOM   1065  CD  GLN S 295     -57.246  18.036  10.352  0.00  0.00      STIM
ATOM   1066  OE1 GLN S 295     -58.351  18.257  10.858  0.00  0.00      STIM
ATOM   1067  NE2 GLN S 295     -56.726  16.800  10.544  0.00  0.00      STIM
ATOM   1068 HE21 GLN S 295     -57.264  16.136  11.062  0.00  0.00      STIM
ATOM   1069 HE22 GLN S 295     -55.735  16.677  10.485  0.00  0.00      STIM
ATOM   1070  C   GLN S 295     -59.341  20.804   7.491  0.00  0.00      STIM
ATOM   1071  O   GLN S 295     -60.315  20.917   8.210  0.00  0.00      STIM
ATOM   1072  N   GLU S 296     -59.037  21.643   6.407  0.00  0.00      STIM
ATOM   1073  HN  GLU S 296     -58.184  21.445   5.931  0.00  0.00      STIM
ATOM   1074  CA  GLU S 296     -59.874  22.753   5.884  0.00  0.00      STIM
ATOM   1075  HA  GLU S 296     -59.958  23.470   6.688  0.00  0.00      STIM
ATOM   1076  CB  GLU S 296     -59.159  23.575   4.788  0.00  0.00      STIM
ATOM   1077  HB1 GLU S 296     -58.607  22.842   4.163  0.00  0.00      STIM
ATOM   1078  HB2 GLU S 296     -58.353  24.194   5.238  0.00  0.00      STIM
ATOM   1079  CG  GLU S 296     -60.093  24.337   3.880  0.00  0.00      STIM
ATOM   1080  HG1 GLU S 296     -60.840  24.941   4.438  0.00  0.00      STIM
ATOM   1081  HG2 GLU S 296     -60.544  23.534   3.259  0.00  0.00      STIM
ATOM   1082  CD  GLU S 296     -59.307  25.356   3.056  0.00  0.00      STIM
ATOM   1083  OE1 GLU S 296     -58.692  24.905   2.035  0.00  0.00      STIM
ATOM   1084  OE2 GLU S 296     -59.133  26.541   3.458  0.00  0.00      STIM
ATOM   1085  C   GLU S 296     -61.306  22.299   5.551  0.00  0.00      STIM
ATOM   1086  O   GLU S 296     -62.339  22.941   5.838  0.00  0.00      STIM
ATOM   1087  N   ALA S 297     -61.419  21.086   4.945  0.00  0.00      STIM
ATOM   1088  HN  ALA S 297     -60.602  20.548   4.749  0.00  0.00      STIM
ATOM   1089  CA  ALA S 297     -62.608  20.344   4.628  0.00  0.00      STIM
ATOM   1090  HA  ALA S 297     -63.414  20.944   4.234  0.00  0.00      STIM
ATOM   1091  CB  ALA S 297     -62.187  19.254   3.692  0.00  0.00      STIM
ATOM   1092  HB1 ALA S 297     -61.638  18.386   4.116  0.00  0.00      STIM
ATOM   1093  HB2 ALA S 297     -61.533  19.619   2.871  0.00  0.00      STIM
ATOM   1094  HB3 ALA S 297     -63.089  18.788   3.241  0.00  0.00      STIM
ATOM   1095  C   ALA S 297     -63.314  19.721   5.878  0.00  0.00      STIM
ATOM   1096  O   ALA S 297     -64.492  19.366   5.815  0.00  0.00      STIM
ATOM   1097  N   GLN S 298     -62.619  19.650   7.052  0.00  0.00      STIM
ATOM   1098  HN  GLN S 298     -61.687  19.991   7.140  0.00  0.00      STIM
ATOM   1099  CA  GLN S 298     -63.140  19.144   8.330  0.00  0.00      STIM
ATOM   1100  HA  GLN S 298     -64.047  18.575   8.191  0.00  0.00      STIM
ATOM   1101  CB  GLN S 298     -62.135  18.195   9.015  0.00  0.00      STIM
ATOM   1102  HB1 GLN S 298     -62.254  18.103  10.116  0.00  0.00      STIM
ATOM   1103  HB2 GLN S 298     -61.172  18.748   9.040  0.00  0.00      STIM
ATOM   1104  CG  GLN S 298     -62.059  16.818   8.354  0.00  0.00      STIM
ATOM   1105  HG1 GLN S 298     -61.993  16.969   7.255  0.00  0.00      STIM
ATOM   1106  HG2 GLN S 298     -63.006  16.281   8.574  0.00  0.00      STIM
ATOM   1107  CD  GLN S 298     -60.877  15.929   8.762  0.00  0.00      STIM
ATOM   1108  OE1 GLN S 298     -61.028  14.799   9.135  0.00  0.00      STIM
ATOM   1109  NE2 GLN S 298     -59.624  16.413   8.564  0.00  0.00      STIM
ATOM   1110 HE21 GLN S 298     -58.816  15.833   8.666  0.00  0.00      STIM
ATOM   1111 HE22 GLN S 298     -59.528  17.373   8.301  0.00  0.00      STIM
ATOM   1112  C   GLN S 298     -63.483  20.205   9.481  0.00  0.00      STIM
ATOM   1113  O   GLN S 298     -63.746  19.822  10.609  0.00  0.00      STIM
ATOM   1114  N   ARG S 299     -63.521  21.497   9.174  0.00  0.00      STIM
ATOM   1115  HN  ARG S 299     -63.244  21.899   8.304  0.00  0.00      STIM
ATOM   1116  CA  ARG S 299     -63.874  22.571  10.162  0.00  0.00      STIM
ATOM   1117  HA  ARG S 299     -63.556  22.180  11.117  0.00  0.00      STIM
ATOM   1118  CB  ARG S 299     -63.110  23.919   9.931  0.00  0.00      STIM
ATOM   1119  HB1 ARG S 299     -63.372  24.544  10.812  0.00  0.00      STIM
ATOM   1120  HB2 ARG S 299     -63.551  24.424   9.045  0.00  0.00      STIM
ATOM   1121  CG  ARG S 299     -61.567  23.840   9.753  0.00  0.00      STIM
ATOM   1122  HG1 ARG S 299     -61.099  24.839   9.620  0.00  0.00      STIM
ATOM   1123  HG2 ARG S 299     -61.415  23.175   8.877  0.00  0.00      STIM
ATOM   1124  CD  ARG S 299     -60.893  23.257  11.050  0.00  0.00      STIM
ATOM   1125  HD1 ARG S 299     -60.864  22.147  11.089  0.00  0.00      STIM
ATOM   1126  HD2 ARG S 299     -61.460  23.672  11.910  0.00  0.00      STIM
ATOM   1127  NE  ARG S 299     -59.493  23.811  11.055  0.00  0.00      STIM
ATOM   1128  HE  ARG S 299     -59.333  24.627  10.499  0.00  0.00      STIM
ATOM   1129  CZ  ARG S 299     -58.441  23.080  11.375  0.00  0.00      STIM
ATOM   1130  NH1 ARG S 299     -58.385  21.933  12.060  0.00  0.00      STIM
ATOM   1131 HH11 ARG S 299     -57.465  21.642  12.322  0.00  0.00      STIM
ATOM   1132 HH12 ARG S 299     -59.166  21.758  12.659  0.00  0.00      STIM
ATOM   1133  NH2 ARG S 299     -57.305  23.443  10.793  0.00  0.00      STIM
ATOM   1134 HH21 ARG S 299     -57.349  24.210  10.152  0.00  0.00      STIM
ATOM   1135 HH22 ARG S 299     -56.484  22.898  10.962  0.00  0.00      STIM
ATOM   1136  C   ARG S 299     -65.331  22.678  10.156  0.00  0.00      STIM
ATOM   1137  O   ARG S 299     -65.924  22.933   9.094  0.00  0.00      STIM
ATOM   1138  N   LEU S 300     -66.031  22.467  11.358  0.00  0.00      STIM
ATOM   1139  HN  LEU S 300     -65.530  22.345  12.212  0.00  0.00      STIM
ATOM   1140  CA  LEU S 300     -67.474  22.656  11.438  0.00  0.00      STIM
ATOM   1141  HA  LEU S 300     -67.772  22.705  10.402  0.00  0.00      STIM
ATOM   1142  CB  LEU S 300     -68.075  21.460  12.051  0.00  0.00      STIM
ATOM   1143  HB1 LEU S 300     -69.183  21.535  12.020  0.00  0.00      STIM
ATOM   1144  HB2 LEU S 300     -67.781  21.395  13.120  0.00  0.00      STIM
ATOM   1145  CG  LEU S 300     -67.673  20.055  11.447  0.00  0.00      STIM
ATOM   1146  HG  LEU S 300     -66.588  20.021  11.210  0.00  0.00      STIM
ATOM   1147  CD1 LEU S 300     -67.925  18.959  12.571  0.00  0.00      STIM
ATOM   1148 HD11 LEU S 300     -67.940  17.938  12.133  0.00  0.00      STIM
ATOM   1149 HD12 LEU S 300     -68.928  19.156  13.007  0.00  0.00      STIM
ATOM   1150 HD13 LEU S 300     -67.193  19.095  13.395  0.00  0.00      STIM
ATOM   1151  CD2 LEU S 300     -68.532  19.735  10.275  0.00  0.00      STIM
ATOM   1152 HD21 LEU S 300     -68.329  18.743   9.819  0.00  0.00      STIM
ATOM   1153 HD22 LEU S 300     -68.593  20.555   9.527  0.00  0.00      STIM
ATOM   1154 HD23 LEU S 300     -69.613  19.619  10.503  0.00  0.00      STIM
ATOM   1155  C   LEU S 300     -68.035  23.834  12.119  0.00  0.00      STIM
ATOM   1156  O   LEU S 300     -69.263  24.041  12.097  0.00  0.00      STIM
ATOM   1157  N   LYS S 301     -67.241  24.619  12.846  0.00  0.00      STIM
ATOM   1158  HN  LYS S 301     -66.297  24.298  12.852  0.00  0.00      STIM
ATOM   1159  CA  LYS S 301     -67.552  25.905  13.393  0.00  0.00      STIM
ATOM   1160  HA  LYS S 301     -68.047  25.616  14.308  0.00  0.00      STIM
ATOM   1161  CB  LYS S 301     -66.259  26.668  13.875  0.00  0.00      STIM
ATOM   1162  HB1 LYS S 301     -65.529  26.933  13.080  0.00  0.00      STIM
ATOM   1163  HB2 LYS S 301     -65.697  26.171  14.694  0.00  0.00      STIM
ATOM   1164  CG  LYS S 301     -66.617  28.055  14.458  0.00  0.00      STIM
ATOM   1165  HG1 LYS S 301     -67.125  28.743  13.750  0.00  0.00      STIM
ATOM   1166  HG2 LYS S 301     -65.583  28.446  14.565  0.00  0.00      STIM
ATOM   1167  CD  LYS S 301     -67.176  28.006  15.873  0.00  0.00      STIM
ATOM   1168  HD1 LYS S 301     -66.450  27.376  16.430  0.00  0.00      STIM
ATOM   1169  HD2 LYS S 301     -68.154  27.485  15.796  0.00  0.00      STIM
ATOM   1170  CE  LYS S 301     -67.195  29.439  16.408  0.00  0.00      STIM
ATOM   1171  HE1 LYS S 301     -67.988  30.089  15.979  0.00  0.00      STIM
ATOM   1172  HE2 LYS S 301     -66.161  29.843  16.370  0.00  0.00      STIM
ATOM   1173  NZ  LYS S 301     -67.460  29.358  17.868  0.00  0.00      STIM
ATOM   1174  HZ1 LYS S 301     -68.434  29.022  18.003  0.00  0.00      STIM
ATOM   1175  HZ2 LYS S 301     -67.350  30.309  18.275  0.00  0.00      STIM
ATOM   1176  HZ3 LYS S 301     -66.801  28.791  18.439  0.00  0.00      STIM
ATOM   1177  C   LYS S 301     -68.572  26.746  12.705  0.00  0.00      STIM
ATOM   1178  O   LYS S 301     -69.636  27.124  13.220  0.00  0.00      STIM
ATOM   1179  N   GLU S 302     -68.283  26.959  11.421  0.00  0.00      STIM
ATOM   1180  HN  GLU S 302     -67.481  26.649  10.915  0.00  0.00      STIM
ATOM   1181  CA  GLU S 302     -69.100  27.852  10.607  0.00  0.00      STIM
ATOM   1182  HA  GLU S 302     -69.614  28.544  11.258  0.00  0.00      STIM
ATOM   1183  CB  GLU S 302     -68.231  28.686   9.577  0.00  0.00      STIM
ATOM   1184  HB1 GLU S 302     -68.855  29.214   8.825  0.00  0.00      STIM
ATOM   1185  HB2 GLU S 302     -67.614  27.975   8.988  0.00  0.00      STIM
ATOM   1186  CG  GLU S 302     -67.431  29.676  10.400  0.00  0.00      STIM
ATOM   1187  HG1 GLU S 302     -66.760  29.121  11.089  0.00  0.00      STIM
ATOM   1188  HG2 GLU S 302     -68.137  30.249  11.038  0.00  0.00      STIM
ATOM   1189  CD  GLU S 302     -66.597  30.603   9.535  0.00  0.00      STIM
ATOM   1190  OE1 GLU S 302     -65.576  30.160   9.017  0.00  0.00      STIM
ATOM   1191  OE2 GLU S 302     -67.030  31.814   9.330  0.00  0.00      STIM
ATOM   1192  C   GLU S 302     -70.288  27.128   9.868  0.00  0.00      STIM
ATOM   1193  O   GLU S 302     -71.105  27.751   9.238  0.00  0.00      STIM
ATOM   1194  N   LEU S 303     -70.497  25.868  10.169  0.00  0.00      STIM
ATOM   1195  HN  LEU S 303     -69.862  25.500  10.843  0.00  0.00      STIM
ATOM   1196  CA  LEU S 303     -71.756  25.182   9.858  0.00  0.00      STIM
ATOM   1197  HA  LEU S 303     -72.274  25.628   9.022  0.00  0.00      STIM
ATOM   1198  CB  LEU S 303     -71.465  23.730   9.413  0.00  0.00      STIM
ATOM   1199  HB1 LEU S 303     -72.398  23.127   9.422  0.00  0.00      STIM
ATOM   1200  HB2 LEU S 303     -70.845  23.147  10.126  0.00  0.00      STIM
ATOM   1201  CG  LEU S 303     -70.956  23.627   8.027  0.00  0.00      STIM
ATOM   1202  HG  LEU S 303     -71.103  24.495   7.349  0.00  0.00      STIM
ATOM   1203  CD1 LEU S 303     -69.365  23.484   8.065  0.00  0.00      STIM
ATOM   1204 HD11 LEU S 303     -69.082  23.278   7.010  0.00  0.00      STIM
ATOM   1205 HD12 LEU S 303     -69.007  22.689   8.754  0.00  0.00      STIM
ATOM   1206 HD13 LEU S 303     -68.975  24.509   8.242  0.00  0.00      STIM
ATOM   1207  CD2 LEU S 303     -71.530  22.362   7.351  0.00  0.00      STIM
ATOM   1208 HD21 LEU S 303     -71.373  21.462   7.983  0.00  0.00      STIM
ATOM   1209 HD22 LEU S 303     -71.014  22.072   6.411  0.00  0.00      STIM
ATOM   1210 HD23 LEU S 303     -72.629  22.439   7.204  0.00  0.00      STIM
ATOM   1211  C   LEU S 303     -72.705  25.127  11.150  0.00  0.00      STIM
ATOM   1212  O   LEU S 303     -73.801  25.683  11.209  0.00  0.00      STIM
ATOM   1213  N   ARG S 304     -72.101  24.466  12.200  0.00  0.00      STIM
ATOM   1214  HN  ARG S 304     -71.164  24.126  12.221  0.00  0.00      STIM
ATOM   1215  CA  ARG S 304     -72.823  24.294  13.423  0.00  0.00      STIM
ATOM   1216  HA  ARG S 304     -73.699  23.685  13.256  0.00  0.00      STIM
ATOM   1217  CB  ARG S 304     -72.020  23.394  14.372  0.00  0.00      STIM
ATOM   1218  HB1 ARG S 304     -72.592  23.356  15.324  0.00  0.00      STIM
ATOM   1219  HB2 ARG S 304     -71.045  23.876  14.600  0.00  0.00      STIM
ATOM   1220  CG  ARG S 304     -71.711  22.043  13.779  0.00  0.00      STIM
ATOM   1221  HG1 ARG S 304     -70.910  21.638  14.434  0.00  0.00      STIM
ATOM   1222  HG2 ARG S 304     -71.252  22.444  12.850  0.00  0.00      STIM
ATOM   1223  CD  ARG S 304     -72.887  21.157  13.603  0.00  0.00      STIM
ATOM   1224  HD1 ARG S 304     -73.772  21.690  13.193  0.00  0.00      STIM
ATOM   1225  HD2 ARG S 304     -73.148  20.787  14.617  0.00  0.00      STIM
ATOM   1226  NE  ARG S 304     -72.377  19.971  12.818  0.00  0.00      STIM
ATOM   1227  HE  ARG S 304     -71.828  19.273  13.278  0.00  0.00      STIM
ATOM   1228  CZ  ARG S 304     -72.719  19.631  11.598  0.00  0.00      STIM
ATOM   1229  NH1 ARG S 304     -73.648  20.305  10.973  0.00  0.00      STIM
ATOM   1230 HH11 ARG S 304     -73.935  19.991  10.068  0.00  0.00      STIM
ATOM   1231 HH12 ARG S 304     -74.233  20.915  11.507  0.00  0.00      STIM
ATOM   1232  NH2 ARG S 304     -72.106  18.571  11.053  0.00  0.00      STIM
ATOM   1233 HH21 ARG S 304     -71.330  18.119  11.492  0.00  0.00      STIM
ATOM   1234 HH22 ARG S 304     -72.417  18.225  10.168  0.00  0.00      STIM
ATOM   1235  C   ARG S 304     -73.220  25.637  14.090  0.00  0.00      STIM
ATOM   1236  O   ARG S 304     -74.297  25.714  14.612  0.00  0.00      STIM
ATOM   1237  N   GLU S 305     -72.350  26.737  14.168  0.00  0.00      STIM
ATOM   1238  HN  GLU S 305     -71.460  26.746  13.720  0.00  0.00      STIM
ATOM   1239  CA  GLU S 305     -72.793  27.957  14.802  0.00  0.00      STIM
ATOM   1240  HA  GLU S 305     -73.688  27.850  15.397  0.00  0.00      STIM
ATOM   1241  CB  GLU S 305     -71.776  28.414  15.882  0.00  0.00      STIM
ATOM   1242  HB1 GLU S 305     -72.197  29.369  16.263  0.00  0.00      STIM
ATOM   1243  HB2 GLU S 305     -70.753  28.617  15.500  0.00  0.00      STIM
ATOM   1244  CG  GLU S 305     -71.736  27.534  17.078  0.00  0.00      STIM
ATOM   1245  HG1 GLU S 305     -71.258  26.575  16.786  0.00  0.00      STIM
ATOM   1246  HG2 GLU S 305     -72.784  27.357  17.404  0.00  0.00      STIM
ATOM   1247  CD  GLU S 305     -71.003  28.319  18.139  0.00  0.00      STIM
ATOM   1248  OE1 GLU S 305     -71.558  29.093  18.973  0.00  0.00      STIM
ATOM   1249  OE2 GLU S 305     -69.737  28.101  18.200  0.00  0.00      STIM
ATOM   1250  C   GLU S 305     -73.111  29.108  13.842  0.00  0.00      STIM
ATOM   1251  O   GLU S 305     -73.244  30.285  14.259  0.00  0.00      STIM
ATOM   1252  N   GLY S 306     -73.315  28.828  12.542  0.00  0.00      STIM
ATOM   1253  HN  GLY S 306     -73.213  27.865  12.305  0.00  0.00      STIM
ATOM   1254  CA  GLY S 306     -73.539  29.758  11.444  0.00  0.00      STIM
ATOM   1255  HA1 GLY S 306     -74.331  30.349  11.879  0.00  0.00      STIM
ATOM   1256  HA2 GLY S 306     -73.805  29.133  10.604  0.00  0.00      STIM
ATOM   1257  C   GLY S 306     -72.388  30.657  11.084  0.00  0.00      STIM
ATOM   1258  O   GLY S 306     -71.312  30.613  11.636  0.00  0.00      STIM
ATOM   1259  N   THR S 307     -72.637  31.595  10.105  0.00  0.00      STIM
ATOM   1260  HN  THR S 307     -73.553  31.698   9.725  0.00  0.00      STIM
ATOM   1261  CA  THR S 307     -71.723  32.588   9.678  0.00  0.00      STIM
ATOM   1262  HA  THR S 307     -71.432  33.131  10.564  0.00  0.00      STIM
ATOM   1263  CB  THR S 307     -70.472  32.088   8.979  0.00  0.00      STIM
ATOM   1264  HB  THR S 307     -70.081  31.127   9.376  0.00  0.00      STIM
ATOM   1265  OG1 THR S 307     -69.442  33.043   9.046  0.00  0.00      STIM
ATOM   1266  HG1 THR S 307     -68.620  32.569   9.195  0.00  0.00      STIM
ATOM   1267  CG2 THR S 307     -70.689  31.813   7.457  0.00  0.00      STIM
ATOM   1268 HG21 THR S 307     -69.792  31.238   7.140  0.00  0.00      STIM
ATOM   1269 HG22 THR S 307     -70.646  32.800   6.950  0.00  0.00      STIM
ATOM   1270 HG23 THR S 307     -71.615  31.233   7.258  0.00  0.00      STIM
ATOM   1271  C   THR S 307     -72.461  33.631   8.858  0.00  0.00      STIM
ATOM   1272  O   THR S 307     -73.414  33.331   8.117  0.00  0.00      STIM
ATOM   1273  N   GLU S 308     -71.912  34.899   8.828  0.00  0.00      STIM
ATOM   1274  HN  GLU S 308     -71.091  35.047   9.376  0.00  0.00      STIM
ATOM   1275  CA  GLU S 308     -72.439  36.036   8.056  0.00  0.00      STIM
ATOM   1276  HA  GLU S 308     -73.516  35.957   8.044  0.00  0.00      STIM
ATOM   1277  CB  GLU S 308     -72.017  37.381   8.706  0.00  0.00      STIM
ATOM   1278  HB1 GLU S 308     -70.947  37.658   8.586  0.00  0.00      STIM
ATOM   1279  HB2 GLU S 308     -72.242  37.373   9.794  0.00  0.00      STIM
ATOM   1280  CG  GLU S 308     -72.862  38.620   8.126  0.00  0.00      STIM
ATOM   1281  HG1 GLU S 308     -73.924  38.410   8.374  0.00  0.00      STIM
ATOM   1282  HG2 GLU S 308     -72.791  38.566   7.018  0.00  0.00      STIM
ATOM   1283  CD  GLU S 308     -72.352  39.960   8.494  0.00  0.00      STIM
ATOM   1284  OE1 GLU S 308     -71.088  40.184   8.438  0.00  0.00      STIM
ATOM   1285  OE2 GLU S 308     -73.134  40.901   8.797  0.00  0.00      STIM
ATOM   1286  C   GLU S 308     -71.941  36.054   6.649  0.00  0.00      STIM
ATOM   1287  O   GLU S 308     -72.714  36.037   5.678  0.00  0.00      STIM
ATOM   1288  N   ASN S 309     -70.618  36.070   6.443  0.00  0.00      STIM
ATOM   1289  HN  ASN S 309     -69.909  36.050   7.143  0.00  0.00      STIM
ATOM   1290  CA  ASN S 309     -69.961  36.090   5.180  0.00  0.00      STIM
ATOM   1291  HA  ASN S 309     -70.229  37.059   4.786  0.00  0.00      STIM
ATOM   1292  CB  ASN S 309     -68.415  36.120   5.384  0.00  0.00      STIM
ATOM   1293  HB1 ASN S 309     -68.056  35.280   6.016  0.00  0.00      STIM
ATOM   1294  HB2 ASN S 309     -68.121  37.074   5.871  0.00  0.00      STIM
ATOM   1295  CG  ASN S 309     -67.487  35.925   4.211  0.00  0.00      STIM
ATOM   1296  OD1 ASN S 309     -67.071  34.798   3.838  0.00  0.00      STIM
ATOM   1297  ND2 ASN S 309     -66.949  37.054   3.706  0.00  0.00      STIM
ATOM   1298 HD21 ASN S 309     -67.223  37.984   3.951  0.00  0.00      STIM
ATOM   1299 HD22 ASN S 309     -66.119  36.808   3.206  0.00  0.00      STIM
ATOM   1300  C   ASN S 309     -70.444  35.043   4.077  0.00  0.00      STIM
ATOM   1301  O   ASN S 309     -70.415  33.824   4.229  0.00  0.00      STIM
ATOM   1302  N   GLU S 310     -70.908  35.566   2.936  0.00  0.00      STIM
ATOM   1303  HN  GLU S 310     -70.814  36.554   2.839  0.00  0.00      STIM
ATOM   1304  CA  GLU S 310     -71.623  34.775   1.921  0.00  0.00      STIM
ATOM   1305  HA  GLU S 310     -72.499  34.323   2.363  0.00  0.00      STIM
ATOM   1306  CB  GLU S 310     -72.224  35.754   0.845  0.00  0.00      STIM
ATOM   1307  HB1 GLU S 310     -72.673  35.085   0.080  0.00  0.00      STIM
ATOM   1308  HB2 GLU S 310     -71.426  36.305   0.301  0.00  0.00      STIM
ATOM   1309  CG  GLU S 310     -73.349  36.704   1.352  0.00  0.00      STIM
ATOM   1310  HG1 GLU S 310     -73.068  37.431   2.144  0.00  0.00      STIM
ATOM   1311  HG2 GLU S 310     -74.148  36.011   1.692  0.00  0.00      STIM
ATOM   1312  CD  GLU S 310     -74.023  37.420   0.203  0.00  0.00      STIM
ATOM   1313  OE1 GLU S 310     -73.371  38.214  -0.539  0.00  0.00      STIM
ATOM   1314  OE2 GLU S 310     -75.295  37.336   0.090  0.00  0.00      STIM
ATOM   1315  C   GLU S 310     -70.739  33.770   1.251  0.00  0.00      STIM
ATOM   1316  O   GLU S 310     -71.087  32.616   1.168  0.00  0.00      STIM
ATOM   1317  N   ARG S 311     -69.481  34.114   0.991  0.00  0.00      STIM
ATOM   1318  HN  ARG S 311     -69.235  35.075   1.089  0.00  0.00      STIM
ATOM   1319  CA  ARG S 311     -68.392  33.088   0.592  0.00  0.00      STIM
ATOM   1320  HA  ARG S 311     -68.752  32.605  -0.304  0.00  0.00      STIM
ATOM   1321  CB  ARG S 311     -67.105  33.813   0.180  0.00  0.00      STIM
ATOM   1322  HB1 ARG S 311     -66.236  33.121   0.177  0.00  0.00      STIM
ATOM   1323  HB2 ARG S 311     -66.934  34.627   0.916  0.00  0.00      STIM
ATOM   1324  CG  ARG S 311     -67.201  34.600  -1.173  0.00  0.00      STIM
ATOM   1325  HG1 ARG S 311     -68.170  35.137  -1.254  0.00  0.00      STIM
ATOM   1326  HG2 ARG S 311     -66.989  33.891  -2.001  0.00  0.00      STIM
ATOM   1327  CD  ARG S 311     -66.054  35.501  -1.341  0.00  0.00      STIM
ATOM   1328  HD1 ARG S 311     -65.166  34.935  -1.693  0.00  0.00      STIM
ATOM   1329  HD2 ARG S 311     -65.814  35.855  -0.315  0.00  0.00      STIM
ATOM   1330  NE  ARG S 311     -66.453  36.544  -2.291  0.00  0.00      STIM
ATOM   1331  HE  ARG S 311     -67.027  36.310  -3.076  0.00  0.00      STIM
ATOM   1332  CZ  ARG S 311     -65.837  37.713  -2.475  0.00  0.00      STIM
ATOM   1333  NH1 ARG S 311     -64.805  38.162  -1.797  0.00  0.00      STIM
ATOM   1334 HH11 ARG S 311     -64.368  37.641  -1.064  0.00  0.00      STIM
ATOM   1335 HH12 ARG S 311     -64.314  39.010  -1.999  0.00  0.00      STIM
ATOM   1336  NH2 ARG S 311     -66.260  38.407  -3.569  0.00  0.00      STIM
ATOM   1337 HH21 ARG S 311     -66.901  38.100  -4.272  0.00  0.00      STIM
ATOM   1338 HH22 ARG S 311     -65.699  39.229  -3.670  0.00  0.00      STIM
ATOM   1339  C   ARG S 311     -68.169  31.945   1.623  0.00  0.00      STIM
ATOM   1340  O   ARG S 311     -68.093  30.750   1.304  0.00  0.00      STIM
ATOM   1341  N   SER S 312     -68.079  32.251   2.980  0.00  0.00      STIM
ATOM   1342  HN  SER S 312     -68.135  33.234   3.137  0.00  0.00      STIM
ATOM   1343  CA  SER S 312     -67.979  31.336   4.099  0.00  0.00      STIM
ATOM   1344  HA  SER S 312     -67.137  30.668   3.993  0.00  0.00      STIM
ATOM   1345  CB  SER S 312     -67.657  32.121   5.411  0.00  0.00      STIM
ATOM   1346  HB1 SER S 312     -67.642  31.464   6.307  0.00  0.00      STIM
ATOM   1347  HB2 SER S 312     -68.487  32.833   5.603  0.00  0.00      STIM
ATOM   1348  OG  SER S 312     -66.461  32.807   5.353  0.00  0.00      STIM
ATOM   1349  HG1 SER S 312     -66.406  33.516   4.707  0.00  0.00      STIM
ATOM   1350  C   SER S 312     -69.196  30.400   4.127  0.00  0.00      STIM
ATOM   1351  O   SER S 312     -69.045  29.170   4.184  0.00  0.00      STIM
ATOM   1352  N   ARG S 313     -70.370  30.927   3.883  0.00  0.00      STIM
ATOM   1353  HN  ARG S 313     -70.520  31.912   3.887  0.00  0.00      STIM
ATOM   1354  CA  ARG S 313     -71.553  30.126   3.504  0.00  0.00      STIM
ATOM   1355  HA  ARG S 313     -71.895  29.475   4.295  0.00  0.00      STIM
ATOM   1356  CB  ARG S 313     -72.814  30.983   3.310  0.00  0.00      STIM
ATOM   1357  HB1 ARG S 313     -73.681  30.338   3.052  0.00  0.00      STIM
ATOM   1358  HB2 ARG S 313     -72.677  31.571   2.378  0.00  0.00      STIM
ATOM   1359  CG  ARG S 313     -73.230  31.882   4.544  0.00  0.00      STIM
ATOM   1360  HG1 ARG S 313     -72.330  32.459   4.848  0.00  0.00      STIM
ATOM   1361  HG2 ARG S 313     -73.366  31.139   5.359  0.00  0.00      STIM
ATOM   1362  CD  ARG S 313     -74.384  32.825   4.252  0.00  0.00      STIM
ATOM   1363  HD1 ARG S 313     -75.252  32.191   3.970  0.00  0.00      STIM
ATOM   1364  HD2 ARG S 313     -74.089  33.557   3.470  0.00  0.00      STIM
ATOM   1365  NE  ARG S 313     -74.674  33.530   5.523  0.00  0.00      STIM
ATOM   1366  HE  ARG S 313     -74.070  33.276   6.279  0.00  0.00      STIM
ATOM   1367  CZ  ARG S 313     -75.891  33.654   5.992  0.00  0.00      STIM
ATOM   1368  NH1 ARG S 313     -76.931  33.877   5.260  0.00  0.00      STIM
ATOM   1369 HH11 ARG S 313     -76.721  34.309   4.383  0.00  0.00      STIM
ATOM   1370 HH12 ARG S 313     -77.774  34.074   5.762  0.00  0.00      STIM
ATOM   1371  NH2 ARG S 313     -76.077  33.611   7.305  0.00  0.00      STIM
ATOM   1372 HH21 ARG S 313     -75.329  33.174   7.805  0.00  0.00      STIM
ATOM   1373 HH22 ARG S 313     -76.996  33.659   7.697  0.00  0.00      STIM
ATOM   1374  C   ARG S 313     -71.447  29.180   2.346  0.00  0.00      STIM
ATOM   1375  O   ARG S 313     -71.670  27.991   2.477  0.00  0.00      STIM
ATOM   1376  N   GLN S 314     -70.991  29.677   1.187  0.00  0.00      STIM
ATOM   1377  HN  GLN S 314     -70.702  30.631   1.160  0.00  0.00      STIM
ATOM   1378  CA  GLN S 314     -70.728  28.905  -0.025  0.00  0.00      STIM
ATOM   1379  HA  GLN S 314     -71.669  28.447  -0.294  0.00  0.00      STIM
ATOM   1380  CB  GLN S 314     -70.286  29.820  -1.226  0.00  0.00      STIM
ATOM   1381  HB1 GLN S 314     -69.551  29.265  -1.847  0.00  0.00      STIM
ATOM   1382  HB2 GLN S 314     -69.839  30.695  -0.707  0.00  0.00      STIM
ATOM   1383  CG  GLN S 314     -71.508  30.377  -2.000  0.00  0.00      STIM
ATOM   1384  HG1 GLN S 314     -71.179  30.667  -3.020  0.00  0.00      STIM
ATOM   1385  HG2 GLN S 314     -71.867  31.218  -1.369  0.00  0.00      STIM
ATOM   1386  CD  GLN S 314     -72.685  29.365  -2.231  0.00  0.00      STIM
ATOM   1387  OE1 GLN S 314     -73.840  29.732  -1.989  0.00  0.00      STIM
ATOM   1388  NE2 GLN S 314     -72.323  28.163  -2.698  0.00  0.00      STIM
ATOM   1389 HE21 GLN S 314     -71.398  27.824  -2.525  0.00  0.00      STIM
ATOM   1390 HE22 GLN S 314     -73.071  27.500  -2.726  0.00  0.00      STIM
ATOM   1391  C   GLN S 314     -69.647  27.778   0.143  0.00  0.00      STIM
ATOM   1392  O   GLN S 314     -69.835  26.639  -0.335  0.00  0.00      STIM
ATOM   1393  N   LYS S 315     -68.594  28.069   0.799  0.00  0.00      STIM
ATOM   1394  HN  LYS S 315     -68.430  28.949   1.237  0.00  0.00      STIM
ATOM   1395  CA  LYS S 315     -67.468  27.181   1.095  0.00  0.00      STIM
ATOM   1396  HA  LYS S 315     -67.174  26.849   0.111  0.00  0.00      STIM
ATOM   1397  CB  LYS S 315     -66.353  27.958   1.839  0.00  0.00      STIM
ATOM   1398  HB1 LYS S 315     -66.593  28.519   2.767  0.00  0.00      STIM
ATOM   1399  HB2 LYS S 315     -66.185  28.748   1.077  0.00  0.00      STIM
ATOM   1400  CG  LYS S 315     -65.060  27.180   2.064  0.00  0.00      STIM
ATOM   1401  HG1 LYS S 315     -64.717  26.768   1.091  0.00  0.00      STIM
ATOM   1402  HG2 LYS S 315     -65.223  26.299   2.721  0.00  0.00      STIM
ATOM   1403  CD  LYS S 315     -63.851  27.979   2.642  0.00  0.00      STIM
ATOM   1404  HD1 LYS S 315     -64.147  28.458   3.600  0.00  0.00      STIM
ATOM   1405  HD2 LYS S 315     -63.725  28.873   1.994  0.00  0.00      STIM
ATOM   1406  CE  LYS S 315     -62.581  27.179   2.747  0.00  0.00      STIM
ATOM   1407  HE1 LYS S 315     -62.247  26.941   1.715  0.00  0.00      STIM
ATOM   1408  HE2 LYS S 315     -62.963  26.260   3.240  0.00  0.00      STIM
ATOM   1409  NZ  LYS S 315     -61.482  27.970   3.429  0.00  0.00      STIM
ATOM   1410  HZ1 LYS S 315     -60.691  27.313   3.589  0.00  0.00      STIM
ATOM   1411  HZ2 LYS S 315     -61.873  28.388   4.297  0.00  0.00      STIM
ATOM   1412  HZ3 LYS S 315     -61.061  28.727   2.854  0.00  0.00      STIM
ATOM   1413  C   LYS S 315     -67.888  25.957   1.981  0.00  0.00      STIM
ATOM   1414  O   LYS S 315     -67.504  24.793   1.796  0.00  0.00      STIM
ATOM   1415  N   TYR S 316     -68.664  26.266   3.027  0.00  0.00      STIM
ATOM   1416  HN  TYR S 316     -68.753  27.192   3.386  0.00  0.00      STIM
ATOM   1417  CA  TYR S 316     -69.086  25.297   3.942  0.00  0.00      STIM
ATOM   1418  HA  TYR S 316     -68.648  24.336   3.715  0.00  0.00      STIM
ATOM   1419  CB  TYR S 316     -68.872  25.839   5.387  0.00  0.00      STIM
ATOM   1420  HB1 TYR S 316     -69.318  25.133   6.121  0.00  0.00      STIM
ATOM   1421  HB2 TYR S 316     -69.331  26.837   5.552  0.00  0.00      STIM
ATOM   1422  CG  TYR S 316     -67.374  25.732   5.532  0.00  0.00      STIM
ATOM   1423  CD1 TYR S 316     -66.652  26.884   5.736  0.00  0.00      STIM
ATOM   1424  HD1 TYR S 316     -67.158  27.835   5.660  0.00  0.00      STIM
ATOM   1425  CE1 TYR S 316     -65.255  26.838   5.946  0.00  0.00      STIM
ATOM   1426  HE1 TYR S 316     -64.594  27.669   6.144  0.00  0.00      STIM
ATOM   1427  CZ  TYR S 316     -64.581  25.636   5.845  0.00  0.00      STIM
ATOM   1428  OH  TYR S 316     -63.224  25.576   6.053  0.00  0.00      STIM
ATOM   1429  HH  TYR S 316     -63.013  24.647   6.173  0.00  0.00      STIM
ATOM   1430  CD2 TYR S 316     -66.722  24.510   5.475  0.00  0.00      STIM
ATOM   1431  HD2 TYR S 316     -67.308  23.620   5.297  0.00  0.00      STIM
ATOM   1432  CE2 TYR S 316     -65.301  24.447   5.646  0.00  0.00      STIM
ATOM   1433  HE2 TYR S 316     -64.822  23.480   5.604  0.00  0.00      STIM
ATOM   1434  C   TYR S 316     -70.567  25.097   3.695  0.00  0.00      STIM
ATOM   1435  O   TYR S 316     -71.350  24.983   4.649  0.00  0.00      STIM
ATOM   1436  N   ALA S 317     -71.028  25.105   2.472  0.00  0.00      STIM
ATOM   1437  HN  ALA S 317     -70.459  25.377   1.700  0.00  0.00      STIM
ATOM   1438  CA  ALA S 317     -72.161  24.365   2.063  0.00  0.00      STIM
ATOM   1439  HA  ALA S 317     -72.986  24.585   2.723  0.00  0.00      STIM
ATOM   1440  CB  ALA S 317     -72.531  24.865   0.585  0.00  0.00      STIM
ATOM   1441  HB1 ALA S 317     -72.510  25.969   0.704  0.00  0.00      STIM
ATOM   1442  HB2 ALA S 317     -73.508  24.455   0.251  0.00  0.00      STIM
ATOM   1443  HB3 ALA S 317     -71.713  24.519  -0.082  0.00  0.00      STIM
ATOM   1444  C   ALA S 317     -71.958  22.876   2.082  0.00  0.00      STIM
ATOM   1445  O   ALA S 317     -70.957  22.414   1.545  0.00  0.00      STIM
ATOM   1446  N   GLU S 318     -72.807  22.028   2.583  0.00  0.00      STIM
ATOM   1447  HN  GLU S 318     -73.644  22.377   2.997  0.00  0.00      STIM
ATOM   1448  CA  GLU S 318     -72.744  20.594   2.672  0.00  0.00      STIM
ATOM   1449  HA  GLU S 318     -71.876  20.341   3.263  0.00  0.00      STIM
ATOM   1450  CB  GLU S 318     -74.021  20.203   3.458  0.00  0.00      STIM
ATOM   1451  HB1 GLU S 318     -74.058  19.096   3.544  0.00  0.00      STIM
ATOM   1452  HB2 GLU S 318     -74.895  20.570   2.879  0.00  0.00      STIM
ATOM   1453  CG  GLU S 318     -74.013  20.859   4.881  0.00  0.00      STIM
ATOM   1454  HG1 GLU S 318     -74.249  21.939   4.997  0.00  0.00      STIM
ATOM   1455  HG2 GLU S 318     -72.973  20.752   5.257  0.00  0.00      STIM
ATOM   1456  CD  GLU S 318     -75.042  20.162   5.815  0.00  0.00      STIM
ATOM   1457  OE1 GLU S 318     -76.125  20.773   6.186  0.00  0.00      STIM
ATOM   1458  OE2 GLU S 318     -74.743  19.001   6.259  0.00  0.00      STIM
ATOM   1459  C   GLU S 318     -72.534  19.728   1.408  0.00  0.00      STIM
ATOM   1460  O   GLU S 318     -71.633  18.924   1.298  0.00  0.00      STIM
ATOM   1461  N   GLU S 319     -73.367  19.972   0.290  0.00  0.00      STIM
ATOM   1462  HN  GLU S 319     -74.016  20.722   0.387  0.00  0.00      STIM
ATOM   1463  CA  GLU S 319     -73.128  19.588  -1.057  0.00  0.00      STIM
ATOM   1464  HA  GLU S 319     -73.297  18.525  -1.133  0.00  0.00      STIM
ATOM   1465  CB  GLU S 319     -74.104  20.414  -1.926  0.00  0.00      STIM
ATOM   1466  HB1 GLU S 319     -75.109  20.148  -1.536  0.00  0.00      STIM
ATOM   1467  HB2 GLU S 319     -74.197  20.184  -3.009  0.00  0.00      STIM
ATOM   1468  CG  GLU S 319     -74.000  21.933  -1.893  0.00  0.00      STIM
ATOM   1469  HG1 GLU S 319     -73.177  22.129  -2.612  0.00  0.00      STIM
ATOM   1470  HG2 GLU S 319     -73.649  22.348  -0.924  0.00  0.00      STIM
ATOM   1471  CD  GLU S 319     -75.237  22.607  -2.251  0.00  0.00      STIM
ATOM   1472  OE1 GLU S 319     -75.663  23.414  -1.392  0.00  0.00      STIM
ATOM   1473  OE2 GLU S 319     -75.861  22.309  -3.290  0.00  0.00      STIM
ATOM   1474  C   GLU S 319     -71.748  19.817  -1.639  0.00  0.00      STIM
ATOM   1475  O   GLU S 319     -71.135  18.917  -2.212  0.00  0.00      STIM
ATOM   1476  N   GLU S 320     -71.157  20.970  -1.448  0.00  0.00      STIM
ATOM   1477  HN  GLU S 320     -71.699  21.718  -1.073  0.00  0.00      STIM
ATOM   1478  CA  GLU S 320     -69.878  21.359  -1.907  0.00  0.00      STIM
ATOM   1479  HA  GLU S 320     -69.794  21.031  -2.932  0.00  0.00      STIM
ATOM   1480  CB  GLU S 320     -69.690  22.817  -1.706  0.00  0.00      STIM
ATOM   1481  HB1 GLU S 320     -68.621  23.091  -1.837  0.00  0.00      STIM
ATOM   1482  HB2 GLU S 320     -70.018  23.129  -0.692  0.00  0.00      STIM
ATOM   1483  CG  GLU S 320     -70.525  23.679  -2.694  0.00  0.00      STIM
ATOM   1484  HG1 GLU S 320     -70.604  24.738  -2.370  0.00  0.00      STIM
ATOM   1485  HG2 GLU S 320     -71.541  23.307  -2.945  0.00  0.00      STIM
ATOM   1486  CD  GLU S 320     -69.779  23.759  -4.025  0.00  0.00      STIM
ATOM   1487  OE1 GLU S 320     -68.679  23.188  -4.162  0.00  0.00      STIM
ATOM   1488  OE2 GLU S 320     -70.241  24.470  -4.931  0.00  0.00      STIM
ATOM   1489  C   GLU S 320     -68.781  20.691  -1.212  0.00  0.00      STIM
ATOM   1490  O   GLU S 320     -67.771  20.392  -1.825  0.00  0.00      STIM
ATOM   1491  N   LEU S 321     -68.956  20.365   0.071  0.00  0.00      STIM
ATOM   1492  HN  LEU S 321     -69.764  20.771   0.491  0.00  0.00      STIM
ATOM   1493  CA  LEU S 321     -68.124  19.495   0.804  0.00  0.00      STIM
ATOM   1494  HA  LEU S 321     -67.123  19.876   0.666  0.00  0.00      STIM
ATOM   1495  CB  LEU S 321     -68.387  19.408   2.287  0.00  0.00      STIM
ATOM   1496  HB1 LEU S 321     -67.809  18.543   2.675  0.00  0.00      STIM
ATOM   1497  HB2 LEU S 321     -69.414  19.032   2.483  0.00  0.00      STIM
ATOM   1498  CG  LEU S 321     -68.133  20.683   3.062  0.00  0.00      STIM
ATOM   1499  HG  LEU S 321     -68.838  21.488   2.766  0.00  0.00      STIM
ATOM   1500  CD1 LEU S 321     -68.512  20.400   4.533  0.00  0.00      STIM
ATOM   1501 HD11 LEU S 321     -69.587  20.121   4.523  0.00  0.00      STIM
ATOM   1502 HD12 LEU S 321     -68.451  21.236   5.262  0.00  0.00      STIM
ATOM   1503 HD13 LEU S 321     -67.810  19.587   4.817  0.00  0.00      STIM
ATOM   1504  CD2 LEU S 321     -66.651  21.142   2.920  0.00  0.00      STIM
ATOM   1505 HD21 LEU S 321     -66.479  21.602   1.923  0.00  0.00      STIM
ATOM   1506 HD22 LEU S 321     -65.954  20.283   2.821  0.00  0.00      STIM
ATOM   1507 HD23 LEU S 321     -66.292  21.857   3.692  0.00  0.00      STIM
ATOM   1508  C   LEU S 321     -68.073  18.091   0.247  0.00  0.00      STIM
ATOM   1509  O   LEU S 321     -66.937  17.617   0.220  0.00  0.00      STIM
ATOM   1510  N   GLU S 322     -69.194  17.449  -0.210  0.00  0.00      STIM
ATOM   1511  HN  GLU S 322     -70.121  17.782  -0.055  0.00  0.00      STIM
ATOM   1512  CA  GLU S 322     -69.188  16.121  -0.827  0.00  0.00      STIM
ATOM   1513  HA  GLU S 322     -68.709  15.439  -0.140  0.00  0.00      STIM
ATOM   1514  CB  GLU S 322     -70.629  15.554  -1.150  0.00  0.00      STIM
ATOM   1515  HB1 GLU S 322     -70.571  14.489  -1.460  0.00  0.00      STIM
ATOM   1516  HB2 GLU S 322     -71.109  16.187  -1.927  0.00  0.00      STIM
ATOM   1517  CG  GLU S 322     -71.528  15.527   0.125  0.00  0.00      STIM
ATOM   1518  HG1 GLU S 322     -71.728  16.582   0.409  0.00  0.00      STIM
ATOM   1519  HG2 GLU S 322     -71.099  14.974   0.988  0.00  0.00      STIM
ATOM   1520  CD  GLU S 322     -72.820  14.852  -0.307  0.00  0.00      STIM
ATOM   1521  OE1 GLU S 322     -73.882  15.551  -0.317  0.00  0.00      STIM
ATOM   1522  OE2 GLU S 322     -72.822  13.632  -0.663  0.00  0.00      STIM
ATOM   1523  C   GLU S 322     -68.217  16.114  -2.019  0.00  0.00      STIM
ATOM   1524  O   GLU S 322     -67.306  15.312  -2.154  0.00  0.00      STIM
ATOM   1525  N   GLN S 323     -68.280  17.087  -2.910  0.00  0.00      STIM
ATOM   1526  HN  GLN S 323     -69.050  17.715  -2.989  0.00  0.00      STIM
ATOM   1527  CA  GLN S 323     -67.354  17.352  -3.952  0.00  0.00      STIM
ATOM   1528  HA  GLN S 323     -67.235  16.525  -4.637  0.00  0.00      STIM
ATOM   1529  CB  GLN S 323     -67.873  18.461  -4.900  0.00  0.00      STIM
ATOM   1530  HB1 GLN S 323     -67.006  18.708  -5.550  0.00  0.00      STIM
ATOM   1531  HB2 GLN S 323     -68.171  19.401  -4.387  0.00  0.00      STIM
ATOM   1532  CG  GLN S 323     -69.059  18.064  -5.812  0.00  0.00      STIM
ATOM   1533  HG1 GLN S 323     -69.241  18.959  -6.444  0.00  0.00      STIM
ATOM   1534  HG2 GLN S 323     -69.946  17.755  -5.220  0.00  0.00      STIM
ATOM   1535  CD  GLN S 323     -68.444  17.046  -6.857  0.00  0.00      STIM
ATOM   1536  OE1 GLN S 323     -67.516  17.377  -7.623  0.00  0.00      STIM
ATOM   1537  NE2 GLN S 323     -68.820  15.747  -6.841  0.00  0.00      STIM
ATOM   1538 HE21 GLN S 323     -68.655  15.274  -7.707  0.00  0.00      STIM
ATOM   1539 HE22 GLN S 323     -69.507  15.408  -6.199  0.00  0.00      STIM
ATOM   1540  C   GLN S 323     -65.937  17.718  -3.474  0.00  0.00      STIM
ATOM   1541  O   GLN S 323     -64.971  17.243  -4.053  0.00  0.00      STIM
ATOM   1542  N   VAL S 324     -65.662  18.515  -2.473  0.00  0.00      STIM
ATOM   1543  HN  VAL S 324     -66.482  18.929  -2.085  0.00  0.00      STIM
ATOM   1544  CA  VAL S 324     -64.242  18.704  -1.957  0.00  0.00      STIM
ATOM   1545  HA  VAL S 324     -63.696  19.064  -2.816  0.00  0.00      STIM
ATOM   1546  CB  VAL S 324     -64.169  19.826  -0.910  0.00  0.00      STIM
ATOM   1547  HB  VAL S 324     -65.193  20.022  -0.526  0.00  0.00      STIM
ATOM   1548  CG1 VAL S 324     -63.257  19.557   0.359  0.00  0.00      STIM
ATOM   1549 HG11 VAL S 324     -62.247  19.176   0.098  0.00  0.00      STIM
ATOM   1550 HG12 VAL S 324     -63.675  18.712   0.948  0.00  0.00      STIM
ATOM   1551 HG13 VAL S 324     -63.191  20.490   0.958  0.00  0.00      STIM
ATOM   1552  CG2 VAL S 324     -63.804  21.163  -1.634  0.00  0.00      STIM
ATOM   1553 HG21 VAL S 324     -63.990  22.075  -1.026  0.00  0.00      STIM
ATOM   1554 HG22 VAL S 324     -64.383  21.285  -2.574  0.00  0.00      STIM
ATOM   1555 HG23 VAL S 324     -62.718  21.136  -1.865  0.00  0.00      STIM
ATOM   1556  C   VAL S 324     -63.658  17.431  -1.465  0.00  0.00      STIM
ATOM   1557  O   VAL S 324     -62.458  17.303  -1.695  0.00  0.00      STIM
ATOM   1558  N   ARG S 325     -64.426  16.564  -0.738  0.00  0.00      STIM
ATOM   1559  HN  ARG S 325     -65.356  16.767  -0.442  0.00  0.00      STIM
ATOM   1560  CA  ARG S 325     -63.920  15.299  -0.318  0.00  0.00      STIM
ATOM   1561  HA  ARG S 325     -63.013  15.409   0.257  0.00  0.00      STIM
ATOM   1562  CB  ARG S 325     -64.867  14.433   0.567  0.00  0.00      STIM
ATOM   1563  HB1 ARG S 325     -64.620  13.376   0.805  0.00  0.00      STIM
ATOM   1564  HB2 ARG S 325     -65.866  14.439   0.082  0.00  0.00      STIM
ATOM   1565  CG  ARG S 325     -65.185  15.074   1.968  0.00  0.00      STIM
ATOM   1566  HG1 ARG S 325     -65.438  16.136   1.760  0.00  0.00      STIM
ATOM   1567  HG2 ARG S 325     -64.304  15.151   2.640  0.00  0.00      STIM
ATOM   1568  CD  ARG S 325     -66.286  14.328   2.656  0.00  0.00      STIM
ATOM   1569  HD1 ARG S 325     -65.886  13.389   3.095  0.00  0.00      STIM
ATOM   1570  HD2 ARG S 325     -67.073  14.068   1.916  0.00  0.00      STIM
ATOM   1571  NE  ARG S 325     -66.836  15.306   3.647  0.00  0.00      STIM
ATOM   1572  HE  ARG S 325     -66.125  15.931   3.968  0.00  0.00      STIM
ATOM   1573  CZ  ARG S 325     -68.086  15.761   3.755  0.00  0.00      STIM
ATOM   1574  NH1 ARG S 325     -69.094  15.390   2.969  0.00  0.00      STIM
ATOM   1575 HH11 ARG S 325     -69.111  14.506   2.503  0.00  0.00      STIM
ATOM   1576 HH12 ARG S 325     -70.003  15.690   3.258  0.00  0.00      STIM
ATOM   1577  NH2 ARG S 325     -68.355  16.573   4.766  0.00  0.00      STIM
ATOM   1578 HH21 ARG S 325     -67.593  16.623   5.411  0.00  0.00      STIM
ATOM   1579 HH22 ARG S 325     -69.338  16.652   4.934  0.00  0.00      STIM
ATOM   1580  C   ARG S 325     -63.548  14.411  -1.450  0.00  0.00      STIM
ATOM   1581  O   ARG S 325     -62.433  13.848  -1.443  0.00  0.00      STIM
ATOM   1582  N   GLU S 326     -64.356  14.371  -2.557  0.00  0.00      STIM
ATOM   1583  HN  GLU S 326     -65.272  14.762  -2.537  0.00  0.00      STIM
ATOM   1584  CA  GLU S 326     -63.972  13.756  -3.838  0.00  0.00      STIM
ATOM   1585  HA  GLU S 326     -63.735  12.706  -3.749  0.00  0.00      STIM
ATOM   1586  CB  GLU S 326     -65.136  13.684  -4.937  0.00  0.00      STIM
ATOM   1587  HB1 GLU S 326     -64.811  13.230  -5.897  0.00  0.00      STIM
ATOM   1588  HB2 GLU S 326     -65.316  14.728  -5.271  0.00  0.00      STIM
ATOM   1589  CG  GLU S 326     -66.441  12.939  -4.623  0.00  0.00      STIM
ATOM   1590  HG1 GLU S 326     -67.237  13.249  -5.333  0.00  0.00      STIM
ATOM   1591  HG2 GLU S 326     -66.837  13.288  -3.645  0.00  0.00      STIM
ATOM   1592  CD  GLU S 326     -66.249  11.464  -4.597  0.00  0.00      STIM
ATOM   1593  OE1 GLU S 326     -65.900  10.866  -3.535  0.00  0.00      STIM
ATOM   1594  OE2 GLU S 326     -66.394  10.824  -5.668  0.00  0.00      STIM
ATOM   1595  C   GLU S 326     -62.747  14.354  -4.453  0.00  0.00      STIM
ATOM   1596  O   GLU S 326     -61.843  13.681  -4.866  0.00  0.00      STIM
ATOM   1597  N   ALA S 327     -62.602  15.750  -4.608  0.00  0.00      STIM
ATOM   1598  HN  ALA S 327     -63.363  16.329  -4.323  0.00  0.00      STIM
ATOM   1599  CA  ALA S 327     -61.429  16.420  -5.136  0.00  0.00      STIM
ATOM   1600  HA  ALA S 327     -61.360  16.078  -6.158  0.00  0.00      STIM
ATOM   1601  CB  ALA S 327     -61.609  17.937  -5.046  0.00  0.00      STIM
ATOM   1602  HB1 ALA S 327     -62.595  18.280  -5.426  0.00  0.00      STIM
ATOM   1603  HB2 ALA S 327     -60.844  18.477  -5.643  0.00  0.00      STIM
ATOM   1604  HB3 ALA S 327     -61.553  18.398  -4.037  0.00  0.00      STIM
ATOM   1605  C   ALA S 327     -60.143  16.150  -4.436  0.00  0.00      STIM
ATOM   1606  O   ALA S 327     -59.155  15.721  -5.036  0.00  0.00      STIM
ATOM   1607  N   LEU S 328     -60.140  16.257  -3.084  0.00  0.00      STIM
ATOM   1608  HN  LEU S 328     -61.035  16.411  -2.672  0.00  0.00      STIM
ATOM   1609  CA  LEU S 328     -59.086  15.727  -2.262  0.00  0.00      STIM
ATOM   1610  HA  LEU S 328     -58.213  16.267  -2.597  0.00  0.00      STIM
ATOM   1611  CB  LEU S 328     -59.223  16.096  -0.754  0.00  0.00      STIM
ATOM   1612  HB1 LEU S 328     -58.490  15.621  -0.068  0.00  0.00      STIM
ATOM   1613  HB2 LEU S 328     -60.264  15.835  -0.466  0.00  0.00      STIM
ATOM   1614  CG  LEU S 328     -59.100  17.647  -0.563  0.00  0.00      STIM
ATOM   1615  HG  LEU S 328     -59.776  18.233  -1.221  0.00  0.00      STIM
ATOM   1616  CD1 LEU S 328     -59.527  18.016   0.786  0.00  0.00      STIM
ATOM   1617 HD11 LEU S 328     -59.472  19.121   0.887  0.00  0.00      STIM
ATOM   1618 HD12 LEU S 328     -58.722  17.692   1.479  0.00  0.00      STIM
ATOM   1619 HD13 LEU S 328     -60.557  17.655   0.992  0.00  0.00      STIM
ATOM   1620  CD2 LEU S 328     -57.607  18.004  -0.939  0.00  0.00      STIM
ATOM   1621 HD21 LEU S 328     -56.990  17.466  -0.188  0.00  0.00      STIM
ATOM   1622 HD22 LEU S 328     -57.465  19.071  -0.664  0.00  0.00      STIM
ATOM   1623 HD23 LEU S 328     -57.384  17.790  -2.006  0.00  0.00      STIM
ATOM   1624  C   LEU S 328     -58.625  14.226  -2.402  0.00  0.00      STIM
ATOM   1625  O   LEU S 328     -57.494  13.937  -2.277  0.00  0.00      STIM
ATOM   1626  N   ARG S 329     -59.605  13.347  -2.591  0.00  0.00      STIM
ATOM   1627  HN  ARG S 329     -60.489  13.766  -2.785  0.00  0.00      STIM
ATOM   1628  CA  ARG S 329     -59.404  11.941  -2.788  0.00  0.00      STIM
ATOM   1629  HA  ARG S 329     -58.771  11.674  -1.955  0.00  0.00      STIM
ATOM   1630  CB  ARG S 329     -60.765  11.259  -2.820  0.00  0.00      STIM
ATOM   1631  HB1 ARG S 329     -61.452  11.728  -3.557  0.00  0.00      STIM
ATOM   1632  HB2 ARG S 329     -61.260  11.660  -1.909  0.00  0.00      STIM
ATOM   1633  CG  ARG S 329     -60.897   9.740  -2.747  0.00  0.00      STIM
ATOM   1634  HG1 ARG S 329     -60.230   9.344  -1.952  0.00  0.00      STIM
ATOM   1635  HG2 ARG S 329     -60.404   9.449  -3.699  0.00  0.00      STIM
ATOM   1636  CD  ARG S 329     -62.364   9.226  -2.626  0.00  0.00      STIM
ATOM   1637  HD1 ARG S 329     -62.887   9.513  -1.689  0.00  0.00      STIM
ATOM   1638  HD2 ARG S 329     -62.388   8.121  -2.515  0.00  0.00      STIM
ATOM   1639  NE  ARG S 329     -63.157   9.613  -3.823  0.00  0.00      STIM
ATOM   1640  HE  ARG S 329     -63.823  10.358  -3.790  0.00  0.00      STIM
ATOM   1641  CZ  ARG S 329     -62.955   9.127  -5.057  0.00  0.00      STIM
ATOM   1642  NH1 ARG S 329     -61.993   8.304  -5.281  0.00  0.00      STIM
ATOM   1643 HH11 ARG S 329     -61.521   8.055  -4.435  0.00  0.00      STIM
ATOM   1644 HH12 ARG S 329     -61.592   8.222  -6.194  0.00  0.00      STIM
ATOM   1645  NH2 ARG S 329     -63.595   9.587  -6.049  0.00  0.00      STIM
ATOM   1646 HH21 ARG S 329     -63.264   9.190  -6.906  0.00  0.00      STIM
ATOM   1647 HH22 ARG S 329     -64.398  10.178  -5.980  0.00  0.00      STIM
ATOM   1648  C   ARG S 329     -58.731  11.676  -4.145  0.00  0.00      STIM
ATOM   1649  O   ARG S 329     -57.753  10.911  -4.247  0.00  0.00      STIM
ATOM   1650  N   LYS S 330     -59.236  12.336  -5.190  0.00  0.00      STIM
ATOM   1651  HN  LYS S 330     -60.151  12.681  -5.000  0.00  0.00      STIM
ATOM   1652  CA  LYS S 330     -58.562  12.251  -6.494  0.00  0.00      STIM
ATOM   1653  HA  LYS S 330     -58.430  11.194  -6.676  0.00  0.00      STIM
ATOM   1654  CB  LYS S 330     -59.375  12.814  -7.681  0.00  0.00      STIM
ATOM   1655  HB1 LYS S 330     -58.753  12.889  -8.598  0.00  0.00      STIM
ATOM   1656  HB2 LYS S 330     -59.624  13.835  -7.322  0.00  0.00      STIM
ATOM   1657  CG  LYS S 330     -60.802  12.139  -7.957  0.00  0.00      STIM
ATOM   1658  HG1 LYS S 330     -61.026  11.706  -6.959  0.00  0.00      STIM
ATOM   1659  HG2 LYS S 330     -60.748  11.308  -8.692  0.00  0.00      STIM
ATOM   1660  CD  LYS S 330     -61.899  13.153  -8.435  0.00  0.00      STIM
ATOM   1661  HD1 LYS S 330     -62.068  14.005  -7.742  0.00  0.00      STIM
ATOM   1662  HD2 LYS S 330     -62.802  12.509  -8.372  0.00  0.00      STIM
ATOM   1663  CE  LYS S 330     -61.607  13.728  -9.779  0.00  0.00      STIM
ATOM   1664  HE1 LYS S 330     -61.536  12.850 -10.456  0.00  0.00      STIM
ATOM   1665  HE2 LYS S 330     -60.720  14.396  -9.737  0.00  0.00      STIM
ATOM   1666  NZ  LYS S 330     -62.756  14.641 -10.161  0.00  0.00      STIM
ATOM   1667  HZ1 LYS S 330     -63.694  14.223 -10.328  0.00  0.00      STIM
ATOM   1668  HZ2 LYS S 330     -62.516  15.006 -11.105  0.00  0.00      STIM
ATOM   1669  HZ3 LYS S 330     -62.935  15.373  -9.445  0.00  0.00      STIM
ATOM   1670  C   LYS S 330     -57.142  12.741  -6.446  0.00  0.00      STIM
ATOM   1671  O   LYS S 330     -56.170  12.202  -7.011  0.00  0.00      STIM
ATOM   1672  N   ALA S 331     -56.905  13.881  -5.773  0.00  0.00      STIM
ATOM   1673  HN  ALA S 331     -57.724  14.324  -5.416  0.00  0.00      STIM
ATOM   1674  CA  ALA S 331     -55.611  14.470  -5.392  0.00  0.00      STIM
ATOM   1675  HA  ALA S 331     -55.026  14.665  -6.279  0.00  0.00      STIM
ATOM   1676  CB  ALA S 331     -55.693  15.732  -4.414  0.00  0.00      STIM
ATOM   1677  HB1 ALA S 331     -54.720  16.265  -4.361  0.00  0.00      STIM
ATOM   1678  HB2 ALA S 331     -55.874  15.343  -3.389  0.00  0.00      STIM
ATOM   1679  HB3 ALA S 331     -56.425  16.467  -4.812  0.00  0.00      STIM
ATOM   1680  C   ALA S 331     -54.707  13.496  -4.694  0.00  0.00      STIM
ATOM   1681  O   ALA S 331     -53.566  13.226  -5.087  0.00  0.00      STIM
ATOM   1682  N   GLU S 332     -55.194  12.921  -3.581  0.00  0.00      STIM
ATOM   1683  HN  GLU S 332     -56.075  13.215  -3.220  0.00  0.00      STIM
ATOM   1684  CA  GLU S 332     -54.458  11.900  -2.839  0.00  0.00      STIM
ATOM   1685  HA  GLU S 332     -53.492  12.318  -2.597  0.00  0.00      STIM
ATOM   1686  CB  GLU S 332     -55.082  11.634  -1.454  0.00  0.00      STIM
ATOM   1687  HB1 GLU S 332     -56.146  11.360  -1.618  0.00  0.00      STIM
ATOM   1688  HB2 GLU S 332     -55.258  12.582  -0.903  0.00  0.00      STIM
ATOM   1689  CG  GLU S 332     -54.393  10.515  -0.665  0.00  0.00      STIM
ATOM   1690  HG1 GLU S 332     -53.301  10.680  -0.780  0.00  0.00      STIM
ATOM   1691  HG2 GLU S 332     -54.625   9.497  -1.045  0.00  0.00      STIM
ATOM   1692  CD  GLU S 332     -54.802  10.619   0.751  0.00  0.00      STIM
ATOM   1693  OE1 GLU S 332     -55.981  10.591   1.145  0.00  0.00      STIM
ATOM   1694  OE2 GLU S 332     -53.852  10.741   1.655  0.00  0.00      STIM
ATOM   1695  C   GLU S 332     -54.115  10.562  -3.499  0.00  0.00      STIM
ATOM   1696  O   GLU S 332     -52.953  10.226  -3.642  0.00  0.00      STIM
ATOM   1697  N   LYS S 333     -55.082   9.997  -4.266  0.00  0.00      STIM
ATOM   1698  HN  LYS S 333     -56.015  10.336  -4.363  0.00  0.00      STIM
ATOM   1699  CA  LYS S 333     -54.786   8.948  -5.192  0.00  0.00      STIM
ATOM   1700  HA  LYS S 333     -54.349   8.127  -4.642  0.00  0.00      STIM
ATOM   1701  CB  LYS S 333     -56.108   8.392  -5.803  0.00  0.00      STIM
ATOM   1702  HB1 LYS S 333     -56.533   9.114  -6.533  0.00  0.00      STIM
ATOM   1703  HB2 LYS S 333     -56.899   8.451  -5.025  0.00  0.00      STIM
ATOM   1704  CG  LYS S 333     -55.918   7.016  -6.476  0.00  0.00      STIM
ATOM   1705  HG1 LYS S 333     -55.684   6.227  -5.730  0.00  0.00      STIM
ATOM   1706  HG2 LYS S 333     -55.131   7.113  -7.255  0.00  0.00      STIM
ATOM   1707  CD  LYS S 333     -57.254   6.628  -7.328  0.00  0.00      STIM
ATOM   1708  HD1 LYS S 333     -57.383   7.516  -7.983  0.00  0.00      STIM
ATOM   1709  HD2 LYS S 333     -58.067   6.700  -6.574  0.00  0.00      STIM
ATOM   1710  CE  LYS S 333     -57.119   5.167  -8.069  0.00  0.00      STIM
ATOM   1711  HE1 LYS S 333     -57.181   4.427  -7.243  0.00  0.00      STIM
ATOM   1712  HE2 LYS S 333     -56.163   5.076  -8.627  0.00  0.00      STIM
ATOM   1713  NZ  LYS S 333     -58.182   4.918  -9.017  0.00  0.00      STIM
ATOM   1714  HZ1 LYS S 333     -59.061   4.571  -8.582  0.00  0.00      STIM
ATOM   1715  HZ2 LYS S 333     -57.907   4.134  -9.642  0.00  0.00      STIM
ATOM   1716  HZ3 LYS S 333     -58.435   5.729  -9.617  0.00  0.00      STIM
ATOM   1717  C   LYS S 333     -53.747   9.319  -6.309  0.00  0.00      STIM
ATOM   1718  O   LYS S 333     -52.722   8.605  -6.424  0.00  0.00      STIM
ATOM   1719  N   GLU S 334     -53.837  10.447  -6.966  0.00  0.00      STIM
ATOM   1720  HN  GLU S 334     -54.679  10.969  -6.852  0.00  0.00      STIM
ATOM   1721  CA  GLU S 334     -52.873  10.941  -7.916  0.00  0.00      STIM
ATOM   1722  HA  GLU S 334     -52.814  10.184  -8.684  0.00  0.00      STIM
ATOM   1723  CB  GLU S 334     -53.275  12.253  -8.599  0.00  0.00      STIM
ATOM   1724  HB1 GLU S 334     -52.344  12.826  -8.797  0.00  0.00      STIM
ATOM   1725  HB2 GLU S 334     -53.779  12.914  -7.862  0.00  0.00      STIM
ATOM   1726  CG  GLU S 334     -54.142  12.028  -9.841  0.00  0.00      STIM
ATOM   1727  HG1 GLU S 334     -54.555  12.993 -10.204  0.00  0.00      STIM
ATOM   1728  HG2 GLU S 334     -55.011  11.361  -9.654  0.00  0.00      STIM
ATOM   1729  CD  GLU S 334     -53.388  11.466 -10.977  0.00  0.00      STIM
ATOM   1730  OE1 GLU S 334     -52.577  12.217 -11.579  0.00  0.00      STIM
ATOM   1731  OE2 GLU S 334     -53.577  10.268 -11.284  0.00  0.00      STIM
ATOM   1732  C   GLU S 334     -51.417  11.085  -7.318  0.00  0.00      STIM
ATOM   1733  O   GLU S 334     -50.468  10.618  -7.929  0.00  0.00      STIM
ATOM   1734  N   LEU S 335     -51.248  11.771  -6.175  0.00  0.00      STIM
ATOM   1735  HN  LEU S 335     -52.021  12.151  -5.674  0.00  0.00      STIM
ATOM   1736  CA  LEU S 335     -49.969  12.133  -5.522  0.00  0.00      STIM
ATOM   1737  HA  LEU S 335     -49.473  12.591  -6.365  0.00  0.00      STIM
ATOM   1738  CB  LEU S 335     -50.270  13.051  -4.345  0.00  0.00      STIM
ATOM   1739  HB1 LEU S 335     -51.026  12.571  -3.686  0.00  0.00      STIM
ATOM   1740  HB2 LEU S 335     -50.883  13.913  -4.684  0.00  0.00      STIM
ATOM   1741  CG  LEU S 335     -49.003  13.622  -3.534  0.00  0.00      STIM
ATOM   1742  HG  LEU S 335     -48.478  12.819  -2.974  0.00  0.00      STIM
ATOM   1743  CD1 LEU S 335     -47.962  14.290  -4.496  0.00  0.00      STIM
ATOM   1744 HD11 LEU S 335     -48.569  15.119  -4.920  0.00  0.00      STIM
ATOM   1745 HD12 LEU S 335     -47.783  13.678  -5.407  0.00  0.00      STIM
ATOM   1746 HD13 LEU S 335     -46.996  14.627  -4.065  0.00  0.00      STIM
ATOM   1747  CD2 LEU S 335     -49.417  14.678  -2.438  0.00  0.00      STIM
ATOM   1748 HD21 LEU S 335     -50.018  14.195  -1.638  0.00  0.00      STIM
ATOM   1749 HD22 LEU S 335     -50.095  15.508  -2.732  0.00  0.00      STIM
ATOM   1750 HD23 LEU S 335     -48.518  15.180  -2.021  0.00  0.00      STIM
ATOM   1751  C   LEU S 335     -49.232  10.881  -5.139  0.00  0.00      STIM
ATOM   1752  O   LEU S 335     -48.065  10.668  -5.369  0.00  0.00      STIM
ATOM   1753  N   GLU S 336     -50.056   9.923  -4.557  0.00  0.00      STIM
ATOM   1754  HN  GLU S 336     -51.036  10.111  -4.551  0.00  0.00      STIM
ATOM   1755  CA  GLU S 336     -49.657   8.598  -4.200  0.00  0.00      STIM
ATOM   1756  HA  GLU S 336     -48.702   8.704  -3.707  0.00  0.00      STIM
ATOM   1757  CB  GLU S 336     -50.662   7.949  -3.266  0.00  0.00      STIM
ATOM   1758  HB1 GLU S 336     -51.730   7.934  -3.571  0.00  0.00      STIM
ATOM   1759  HB2 GLU S 336     -50.727   8.627  -2.388  0.00  0.00      STIM
ATOM   1760  CG  GLU S 336     -50.256   6.523  -2.894  0.00  0.00      STIM
ATOM   1761  HG1 GLU S 336     -50.123   5.788  -3.716  0.00  0.00      STIM
ATOM   1762  HG2 GLU S 336     -50.976   6.117  -2.151  0.00  0.00      STIM
ATOM   1763  CD  GLU S 336     -48.958   6.446  -2.065  0.00  0.00      STIM
ATOM   1764  OE1 GLU S 336     -48.078   5.673  -2.559  0.00  0.00      STIM
ATOM   1765  OE2 GLU S 336     -48.753   7.127  -1.068  0.00  0.00      STIM
ATOM   1766  C   GLU S 336     -49.212   7.760  -5.437  0.00  0.00      STIM
ATOM   1767  O   GLU S 336     -48.206   7.002  -5.420  0.00  0.00      STIM
ATOM   1768  N   SER S 337     -50.002   7.809  -6.553  0.00  0.00      STIM
ATOM   1769  HN  SER S 337     -50.872   8.295  -6.526  0.00  0.00      STIM
ATOM   1770  CA  SER S 337     -49.626   7.290  -7.877  0.00  0.00      STIM
ATOM   1771  HA  SER S 337     -49.382   6.250  -7.717  0.00  0.00      STIM
ATOM   1772  CB  SER S 337     -50.823   7.273  -8.826  0.00  0.00      STIM
ATOM   1773  HB1 SER S 337     -51.220   8.310  -8.870  0.00  0.00      STIM
ATOM   1774  HB2 SER S 337     -51.714   6.716  -8.465  0.00  0.00      STIM
ATOM   1775  OG  SER S 337     -50.483   6.751 -10.101  0.00  0.00      STIM
ATOM   1776  HG1 SER S 337     -51.217   7.019 -10.660  0.00  0.00      STIM
ATOM   1777  C   SER S 337     -48.288   7.850  -8.417  0.00  0.00      STIM
ATOM   1778  O   SER S 337     -47.547   7.113  -9.071  0.00  0.00      STIM
ATOM   1779  N   HSP S 338     -47.929   9.108  -8.086  0.00  0.00      STIM
ATOM   1780  HN  HSP S 338     -48.483   9.770  -7.588  0.00  0.00      STIM
ATOM   1781  CA  HSP S 338     -46.697   9.730  -8.579  0.00  0.00      STIM
ATOM   1782  HA  HSP S 338     -46.347   9.077  -9.364  0.00  0.00      STIM
ATOM   1783  CB  HSP S 338     -47.007  11.126  -9.039  0.00  0.00      STIM
ATOM   1784  HB1 HSP S 338     -46.197  11.644  -9.596  0.00  0.00      STIM
ATOM   1785  HB2 HSP S 338     -47.399  11.765  -8.218  0.00  0.00      STIM
ATOM   1786  CD2 HSP S 338     -49.197  11.723 -10.134  0.00  0.00      STIM
ATOM   1787  HD2 HSP S 338     -49.506  12.564  -9.526  0.00  0.00      STIM
ATOM   1788  CG  HSP S 338     -48.077  11.036 -10.105  0.00  0.00      STIM
ATOM   1789  NE2 HSP S 338     -49.938  11.206 -11.163  0.00  0.00      STIM
ATOM   1790  HE2 HSP S 338     -50.843  11.450 -11.511  0.00  0.00      STIM
ATOM   1791  ND1 HSP S 338     -48.091  10.143 -11.165  0.00  0.00      STIM
ATOM   1792  HD1 HSP S 338     -47.342   9.529 -11.412  0.00  0.00      STIM
ATOM   1793  CE1 HSP S 338     -49.239  10.294 -11.816  0.00  0.00      STIM
ATOM   1794  HE1 HSP S 338     -49.558   9.995 -12.793  0.00  0.00      STIM
ATOM   1795  C   HSP S 338     -45.625   9.812  -7.494  0.00  0.00      STIM
ATOM   1796  O   HSP S 338     -44.769  10.674  -7.522  0.00  0.00      STIM
ATOM   1797  N   SER S 339     -45.750   8.995  -6.455  0.00  0.00      STIM
ATOM   1798  HN  SER S 339     -46.542   8.394  -6.388  0.00  0.00      STIM
ATOM   1799  CA  SER S 339     -44.791   9.059  -5.349  0.00  0.00      STIM
ATOM   1800  HA  SER S 339     -44.872  10.096  -5.059  0.00  0.00      STIM
ATOM   1801  CB  SER S 339     -45.304   8.236  -4.135  0.00  0.00      STIM
ATOM   1802  HB1 SER S 339     -45.452   7.207  -4.526  0.00  0.00      STIM
ATOM   1803  HB2 SER S 339     -46.331   8.607  -3.932  0.00  0.00      STIM
ATOM   1804  OG  SER S 339     -44.391   8.350  -3.021  0.00  0.00      STIM
ATOM   1805  HG1 SER S 339     -44.353   9.266  -2.736  0.00  0.00      STIM
ATOM   1806  C   SER S 339     -43.303   8.834  -5.740  0.00  0.00      STIM
ATOM   1807  O   SER S 339     -42.892   8.034  -6.606  0.00  0.00      STIM
ATOM   1808  N   SER S 340     -42.378   9.530  -5.125  0.00  0.00      STIM
ATOM   1809  HN  SER S 340     -42.703  10.140  -4.407  0.00  0.00      STIM
ATOM   1810  CA  SER S 340     -40.881   9.497  -5.280  0.00  0.00      STIM
ATOM   1811  HA  SER S 340     -40.613   8.650  -5.894  0.00  0.00      STIM
ATOM   1812  CB  SER S 340     -40.342  10.853  -5.878  0.00  0.00      STIM
ATOM   1813  HB1 SER S 340     -40.766  11.039  -6.887  0.00  0.00      STIM
ATOM   1814  HB2 SER S 340     -39.232  10.858  -5.829  0.00  0.00      STIM
ATOM   1815  OG  SER S 340     -40.864  11.824  -5.053  0.00  0.00      STIM
ATOM   1816  HG1 SER S 340     -41.795  11.930  -5.259  0.00  0.00      STIM
ATOM   1817  C   SER S 340     -40.174   9.211  -4.009  0.00  0.00      STIM
ATOM   1818  O   SER S 340     -38.978   9.508  -3.855  0.00  0.00      STIM
ATOM   1819  N   TRP S 341     -40.869   8.620  -3.032  0.00  0.00      STIM
ATOM   1820  HN  TRP S 341     -41.834   8.435  -3.204  0.00  0.00      STIM
ATOM   1821  CA  TRP S 341     -40.354   8.425  -1.749  0.00  0.00      STIM
ATOM   1822  HA  TRP S 341     -39.576   9.163  -1.626  0.00  0.00      STIM
ATOM   1823  CB  TRP S 341     -41.419   8.638  -0.694  0.00  0.00      STIM
ATOM   1824  HB1 TRP S 341     -42.169   7.842  -0.886  0.00  0.00      STIM
ATOM   1825  HB2 TRP S 341     -41.907   9.625  -0.840  0.00  0.00      STIM
ATOM   1826  CG  TRP S 341     -41.019   8.578   0.772  0.00  0.00      STIM
ATOM   1827  CD1 TRP S 341     -41.082   7.484   1.564  0.00  0.00      STIM
ATOM   1828  HD1 TRP S 341     -41.397   6.510   1.221  0.00  0.00      STIM
ATOM   1829  NE1 TRP S 341     -40.370   7.811   2.659  0.00  0.00      STIM
ATOM   1830  HE1 TRP S 341     -40.369   7.360   3.524  0.00  0.00      STIM
ATOM   1831  CE2 TRP S 341     -39.881   9.038   2.627  0.00  0.00      STIM
ATOM   1832  CD2 TRP S 341     -40.235   9.597   1.394  0.00  0.00      STIM
ATOM   1833  CE3 TRP S 341     -39.737  10.804   1.024  0.00  0.00      STIM
ATOM   1834  HE3 TRP S 341     -40.072  11.297   0.123  0.00  0.00      STIM
ATOM   1835  CZ3 TRP S 341     -38.864  11.527   1.932  0.00  0.00      STIM
ATOM   1836  HZ3 TRP S 341     -38.447  12.481   1.643  0.00  0.00      STIM
ATOM   1837  CZ2 TRP S 341     -38.982   9.688   3.490  0.00  0.00      STIM
ATOM   1838  HZ2 TRP S 341     -38.553   9.142   4.316  0.00  0.00      STIM
ATOM   1839  CH2 TRP S 341     -38.475  10.891   3.122  0.00  0.00      STIM
ATOM   1840  HH2 TRP S 341     -37.756  11.284   3.826  0.00  0.00      STIM
ATOM   1841  C   TRP S 341     -39.761   7.044  -1.502  0.00  0.00      STIM
ATOM   1842  O   TRP S 341     -38.679   6.974  -0.929  0.00  0.00      STIM
ATOM   1843  N   TYR S 342     -40.364   5.943  -2.132  0.00  0.00      STIM
ATOM   1844  HN  TYR S 342     -41.183   6.013  -2.696  0.00  0.00      STIM
ATOM   1845  CA  TYR S 342     -39.802   4.556  -2.021  0.00  0.00      STIM
ATOM   1846  HA  TYR S 342     -39.657   4.505  -0.952  0.00  0.00      STIM
ATOM   1847  CB  TYR S 342     -40.810   3.464  -2.497  0.00  0.00      STIM
ATOM   1848  HB1 TYR S 342     -41.036   3.603  -3.576  0.00  0.00      STIM
ATOM   1849  HB2 TYR S 342     -41.695   3.495  -1.827  0.00  0.00      STIM
ATOM   1850  CG  TYR S 342     -40.257   2.071  -2.400  0.00  0.00      STIM
ATOM   1851  CD1 TYR S 342     -40.296   1.112  -3.432  0.00  0.00      STIM
ATOM   1852  HD1 TYR S 342     -40.882   1.498  -4.253  0.00  0.00      STIM
ATOM   1853  CE1 TYR S 342     -39.735  -0.206  -3.249  0.00  0.00      STIM
ATOM   1854  HE1 TYR S 342     -39.997  -0.876  -4.055  0.00  0.00      STIM
ATOM   1855  CZ  TYR S 342     -39.234  -0.568  -1.982  0.00  0.00      STIM
ATOM   1856  OH  TYR S 342     -38.815  -1.851  -1.661  0.00  0.00      STIM
ATOM   1857  HH  TYR S 342     -38.923  -2.337  -2.482  0.00  0.00      STIM
ATOM   1858  CD2 TYR S 342     -39.749   1.630  -1.183  0.00  0.00      STIM
ATOM   1859  HD2 TYR S 342     -39.770   2.372  -0.399  0.00  0.00      STIM
ATOM   1860  CE2 TYR S 342     -39.243   0.401  -0.930  0.00  0.00      STIM
ATOM   1861  HE2 TYR S 342     -38.822   0.219   0.048  0.00  0.00      STIM
ATOM   1862  C   TYR S 342     -38.420   4.427  -2.669  0.00  0.00      STIM
ATOM   1863  O   TYR S 342     -37.527   3.923  -2.086  0.00  0.00      STIM
ATOM   1864  N   ALA S 343     -38.207   4.915  -3.900  0.00  0.00      STIM
ATOM   1865  HN  ALA S 343     -38.942   5.322  -4.437  0.00  0.00      STIM
ATOM   1866  CA  ALA S 343     -36.940   4.782  -4.638  0.00  0.00      STIM
ATOM   1867  HA  ALA S 343     -36.848   3.708  -4.697  0.00  0.00      STIM
ATOM   1868  CB  ALA S 343     -36.984   5.374  -6.069  0.00  0.00      STIM
ATOM   1869  HB1 ALA S 343     -37.582   6.307  -6.149  0.00  0.00      STIM
ATOM   1870  HB2 ALA S 343     -37.567   4.636  -6.660  0.00  0.00      STIM
ATOM   1871  HB3 ALA S 343     -35.985   5.522  -6.530  0.00  0.00      STIM
ATOM   1872  C   ALA S 343     -35.685   5.281  -3.894  0.00  0.00      STIM
ATOM   1873  O   ALA S 343     -34.697   4.531  -3.800  0.00  0.00      STIM
ATOM   1874  N   PRO S 344     -35.695   6.423  -3.268  0.00  0.00      STIM
ATOM   1875  CD  PRO S 344     -36.512   7.626  -3.670  0.00  0.00      STIM
ATOM   1876  HD1 PRO S 344     -37.328   7.827  -2.943  0.00  0.00      STIM
ATOM   1877  HD2 PRO S 344     -37.102   7.431  -4.591  0.00  0.00      STIM
ATOM   1878  CA  PRO S 344     -34.575   6.923  -2.528  0.00  0.00      STIM
ATOM   1879  HA  PRO S 344     -33.701   6.521  -3.017  0.00  0.00      STIM
ATOM   1880  CB  PRO S 344     -34.663   8.431  -2.574  0.00  0.00      STIM
ATOM   1881  HB1 PRO S 344     -33.686   8.933  -2.741  0.00  0.00      STIM
ATOM   1882  HB2 PRO S 344     -35.115   8.761  -1.614  0.00  0.00      STIM
ATOM   1883  CG  PRO S 344     -35.532   8.782  -3.767  0.00  0.00      STIM
ATOM   1884  HG1 PRO S 344     -36.062   9.757  -3.711  0.00  0.00      STIM
ATOM   1885  HG2 PRO S 344     -34.985   8.689  -4.729  0.00  0.00      STIM
ATOM   1886  C   PRO S 344     -34.476   6.253  -1.099  0.00  0.00      STIM
ATOM   1887  O   PRO S 344     -33.387   6.051  -0.646  0.00  0.00      STIM
ATOM   1888  N   GLU S 345     -35.623   5.908  -0.422  0.00  0.00      STIM
ATOM   1889  HN  GLU S 345     -36.457   5.916  -0.969  0.00  0.00      STIM
ATOM   1890  CA  GLU S 345     -35.642   5.095   0.741  0.00  0.00      STIM
ATOM   1891  HA  GLU S 345     -34.972   5.532   1.467  0.00  0.00      STIM
ATOM   1892  CB  GLU S 345     -37.073   4.908   1.315  0.00  0.00      STIM
ATOM   1893  HB1 GLU S 345     -37.789   4.887   0.466  0.00  0.00      STIM
ATOM   1894  HB2 GLU S 345     -37.302   5.802   1.934  0.00  0.00      STIM
ATOM   1895  CG  GLU S 345     -37.226   3.661   2.209  0.00  0.00      STIM
ATOM   1896  HG1 GLU S 345     -36.386   3.662   2.936  0.00  0.00      STIM
ATOM   1897  HG2 GLU S 345     -37.109   2.724   1.624  0.00  0.00      STIM
ATOM   1898  CD  GLU S 345     -38.538   3.687   3.018  0.00  0.00      STIM
ATOM   1899  OE1 GLU S 345     -39.245   2.678   3.026  0.00  0.00      STIM
ATOM   1900  OE2 GLU S 345     -38.919   4.656   3.676  0.00  0.00      STIM
ATOM   1901  C   GLU S 345     -35.066   3.776   0.510  0.00  0.00      STIM
ATOM   1902  O   GLU S 345     -34.131   3.389   1.183  0.00  0.00      STIM
ATOM   1903  N   ALA S 346     -35.449   3.059  -0.516  0.00  0.00      STIM
ATOM   1904  HN  ALA S 346     -36.168   3.401  -1.116  0.00  0.00      STIM
ATOM   1905  CA  ALA S 346     -34.912   1.736  -0.791  0.00  0.00      STIM
ATOM   1906  HA  ALA S 346     -35.014   1.183   0.132  0.00  0.00      STIM
ATOM   1907  CB  ALA S 346     -35.641   1.039  -1.946  0.00  0.00      STIM
ATOM   1908  HB1 ALA S 346     -35.341  -0.018  -2.111  0.00  0.00      STIM
ATOM   1909  HB2 ALA S 346     -35.567   1.649  -2.871  0.00  0.00      STIM
ATOM   1910  HB3 ALA S 346     -36.740   1.018  -1.779  0.00  0.00      STIM
ATOM   1911  C   ALA S 346     -33.454   1.780  -1.193  0.00  0.00      STIM
ATOM   1912  O   ALA S 346     -32.800   0.823  -0.840  0.00  0.00      STIM
ATOM   1913  N   LEU S 347     -33.060   2.737  -1.994  0.00  0.00      STIM
ATOM   1914  HN  LEU S 347     -33.581   3.346  -2.587  0.00  0.00      STIM
ATOM   1915  CA  LEU S 347     -31.617   2.939  -2.307  0.00  0.00      STIM
ATOM   1916  HA  LEU S 347     -31.265   2.012  -2.733  0.00  0.00      STIM
ATOM   1917  CB  LEU S 347     -31.526   4.119  -3.318  0.00  0.00      STIM
ATOM   1918  HB1 LEU S 347     -32.340   4.843  -3.099  0.00  0.00      STIM
ATOM   1919  HB2 LEU S 347     -31.928   3.535  -4.173  0.00  0.00      STIM
ATOM   1920  CG  LEU S 347     -30.219   4.822  -3.749  0.00  0.00      STIM
ATOM   1921  HG  LEU S 347     -30.044   5.568  -2.944  0.00  0.00      STIM
ATOM   1922  CD1 LEU S 347     -29.008   3.974  -4.033  0.00  0.00      STIM
ATOM   1923 HD11 LEU S 347     -28.530   3.608  -3.099  0.00  0.00      STIM
ATOM   1924 HD12 LEU S 347     -28.179   4.440  -4.608  0.00  0.00      STIM
ATOM   1925 HD13 LEU S 347     -29.324   3.129  -4.683  0.00  0.00      STIM
ATOM   1926  CD2 LEU S 347     -30.589   5.505  -5.124  0.00  0.00      STIM
ATOM   1927 HD21 LEU S 347     -30.861   4.686  -5.825  0.00  0.00      STIM
ATOM   1928 HD22 LEU S 347     -29.647   5.948  -5.513  0.00  0.00      STIM
ATOM   1929 HD23 LEU S 347     -31.305   6.353  -5.075  0.00  0.00      STIM
ATOM   1930  C   LEU S 347     -30.794   3.132  -1.095  0.00  0.00      STIM
ATOM   1931  O   LEU S 347     -29.731   2.519  -1.059  0.00  0.00      STIM
ATOM   1932  N   GLN S 348     -31.263   3.876  -0.126  0.00  0.00      STIM
ATOM   1933  HN  GLN S 348     -32.133   4.363  -0.126  0.00  0.00      STIM
ATOM   1934  CA  GLN S 348     -30.656   4.054   1.218  0.00  0.00      STIM
ATOM   1935  HA  GLN S 348     -29.662   4.409   0.994  0.00  0.00      STIM
ATOM   1936  CB  GLN S 348     -31.274   5.135   2.106  0.00  0.00      STIM
ATOM   1937  HB1 GLN S 348     -30.754   5.187   3.086  0.00  0.00      STIM
ATOM   1938  HB2 GLN S 348     -32.313   4.797   2.308  0.00  0.00      STIM
ATOM   1939  CG  GLN S 348     -31.143   6.540   1.548  0.00  0.00      STIM
ATOM   1940  HG1 GLN S 348     -31.379   6.580   0.463  0.00  0.00      STIM
ATOM   1941  HG2 GLN S 348     -30.160   7.000   1.786  0.00  0.00      STIM
ATOM   1942  CD  GLN S 348     -32.134   7.401   2.273  0.00  0.00      STIM
ATOM   1943  OE1 GLN S 348     -31.742   7.904   3.350  0.00  0.00      STIM
ATOM   1944  NE2 GLN S 348     -33.406   7.525   1.757  0.00  0.00      STIM
ATOM   1945 HE21 GLN S 348     -34.062   8.061   2.288  0.00  0.00      STIM
ATOM   1946 HE22 GLN S 348     -33.554   7.227   0.814  0.00  0.00      STIM
ATOM   1947  C   GLN S 348     -30.493   2.732   1.907  0.00  0.00      STIM
ATOM   1948  O   GLN S 348     -29.457   2.352   2.518  0.00  0.00      STIM
ATOM   1949  N   LYS S 349     -31.574   1.853   1.906  0.00  0.00      STIM
ATOM   1950  HN  LYS S 349     -32.408   2.201   1.485  0.00  0.00      STIM
ATOM   1951  CA  LYS S 349     -31.513   0.476   2.412  0.00  0.00      STIM
ATOM   1952  HA  LYS S 349     -31.190   0.669   3.424  0.00  0.00      STIM
ATOM   1953  CB  LYS S 349     -32.905  -0.170   2.441  0.00  0.00      STIM
ATOM   1954  HB1 LYS S 349     -32.819  -1.243   2.718  0.00  0.00      STIM
ATOM   1955  HB2 LYS S 349     -33.378  -0.212   1.437  0.00  0.00      STIM
ATOM   1956  CG  LYS S 349     -33.799   0.566   3.405  0.00  0.00      STIM
ATOM   1957  HG1 LYS S 349     -33.832   1.664   3.242  0.00  0.00      STIM
ATOM   1958  HG2 LYS S 349     -33.460   0.400   4.450  0.00  0.00      STIM
ATOM   1959  CD  LYS S 349     -35.300   0.072   3.320  0.00  0.00      STIM
ATOM   1960  HD1 LYS S 349     -35.476   0.061   2.223  0.00  0.00      STIM
ATOM   1961  HD2 LYS S 349     -35.958   0.776   3.873  0.00  0.00      STIM
ATOM   1962  CE  LYS S 349     -35.460  -1.366   3.771  0.00  0.00      STIM
ATOM   1963  HE1 LYS S 349     -35.457  -1.285   4.879  0.00  0.00      STIM
ATOM   1964  HE2 LYS S 349     -34.634  -2.047   3.475  0.00  0.00      STIM
ATOM   1965  NZ  LYS S 349     -36.718  -1.968   3.268  0.00  0.00      STIM
ATOM   1966  HZ1 LYS S 349     -37.539  -1.331   3.226  0.00  0.00      STIM
ATOM   1967  HZ2 LYS S 349     -36.971  -2.667   3.996  0.00  0.00      STIM
ATOM   1968  HZ3 LYS S 349     -36.625  -2.409   2.331  0.00  0.00      STIM
ATOM   1969  C   LYS S 349     -30.540  -0.467   1.666  0.00  0.00      STIM
ATOM   1970  O   LYS S 349     -29.858  -1.296   2.357  0.00  0.00      STIM
ATOM   1971  N   TRP S 350     -30.442  -0.384   0.318  0.00  0.00      STIM
ATOM   1972  HN  TRP S 350     -31.075   0.259  -0.104  0.00  0.00      STIM
ATOM   1973  CA  TRP S 350     -29.381  -1.031  -0.490  0.00  0.00      STIM
ATOM   1974  HA  TRP S 350     -29.462  -2.102  -0.373  0.00  0.00      STIM
ATOM   1975  CB  TRP S 350     -29.725  -0.757  -1.997  0.00  0.00      STIM
ATOM   1976  HB1 TRP S 350     -29.895   0.296  -2.309  0.00  0.00      STIM
ATOM   1977  HB2 TRP S 350     -30.662  -1.333  -2.153  0.00  0.00      STIM
ATOM   1978  CG  TRP S 350     -28.757  -1.413  -2.966  0.00  0.00      STIM
ATOM   1979  CD1 TRP S 350     -28.683  -2.759  -3.227  0.00  0.00      STIM
ATOM   1980  HD1 TRP S 350     -29.370  -3.486  -2.820  0.00  0.00      STIM
ATOM   1981  NE1 TRP S 350     -27.644  -2.937  -4.098  0.00  0.00      STIM
ATOM   1982  HE1 TRP S 350     -27.199  -3.702  -4.510  0.00  0.00      STIM
ATOM   1983  CE2 TRP S 350     -27.158  -1.740  -4.538  0.00  0.00      STIM
ATOM   1984  CD2 TRP S 350     -27.763  -0.766  -3.688  0.00  0.00      STIM
ATOM   1985  CE3 TRP S 350     -27.397   0.570  -3.970  0.00  0.00      STIM
ATOM   1986  HE3 TRP S 350     -27.811   1.350  -3.349  0.00  0.00      STIM
ATOM   1987  CZ3 TRP S 350     -26.567   0.915  -4.989  0.00  0.00      STIM
ATOM   1988  HZ3 TRP S 350     -26.380   1.951  -5.232  0.00  0.00      STIM
ATOM   1989  CZ2 TRP S 350     -26.181  -1.446  -5.487  0.00  0.00      STIM
ATOM   1990  HZ2 TRP S 350     -25.738  -2.232  -6.080  0.00  0.00      STIM
ATOM   1991  CH2 TRP S 350     -25.906  -0.125  -5.690  0.00  0.00      STIM
ATOM   1992  HH2 TRP S 350     -25.054   0.068  -6.324  0.00  0.00      STIM
ATOM   1993  C   TRP S 350     -27.954  -0.643  -0.175  0.00  0.00      STIM
ATOM   1994  O   TRP S 350     -27.071  -1.462  -0.147  0.00  0.00      STIM
ATOM   1995  N   LEU S 351     -27.689   0.627   0.136  0.00  0.00      STIM
ATOM   1996  HN  LEU S 351     -28.370   1.289  -0.166  0.00  0.00      STIM
ATOM   1997  CA  LEU S 351     -26.455   1.035   0.767  0.00  0.00      STIM
ATOM   1998  HA  LEU S 351     -25.734   0.765   0.009  0.00  0.00      STIM
ATOM   1999  CB  LEU S 351     -26.415   2.557   0.828  0.00  0.00      STIM
ATOM   2000  HB1 LEU S 351     -27.242   2.982   1.435  0.00  0.00      STIM
ATOM   2001  HB2 LEU S 351     -26.458   2.902  -0.228  0.00  0.00      STIM
ATOM   2002  CG  LEU S 351     -25.128   3.266   1.421  0.00  0.00      STIM
ATOM   2003  HG  LEU S 351     -24.866   2.773   2.381  0.00  0.00      STIM
ATOM   2004  CD1 LEU S 351     -23.926   3.103   0.454  0.00  0.00      STIM
ATOM   2005 HD11 LEU S 351     -22.952   3.405   0.895  0.00  0.00      STIM
ATOM   2006 HD12 LEU S 351     -24.074   3.848  -0.357  0.00  0.00      STIM
ATOM   2007 HD13 LEU S 351     -23.771   2.060   0.104  0.00  0.00      STIM
ATOM   2008  CD2 LEU S 351     -25.332   4.744   1.581  0.00  0.00      STIM
ATOM   2009 HD21 LEU S 351     -26.164   5.021   2.262  0.00  0.00      STIM
ATOM   2010 HD22 LEU S 351     -25.663   5.132   0.594  0.00  0.00      STIM
ATOM   2011 HD23 LEU S 351     -24.445   5.306   1.943  0.00  0.00      STIM
ATOM   2012  C   LEU S 351     -26.173   0.413   2.146  0.00  0.00      STIM
ATOM   2013  O   LEU S 351     -25.075  -0.083   2.414  0.00  0.00      STIM
ATOM   2014  N   GLN S 352     -27.131   0.302   3.028  0.00  0.00      STIM
ATOM   2015  HN  GLN S 352     -28.013   0.748   2.896  0.00  0.00      STIM
ATOM   2016  CA  GLN S 352     -27.040  -0.591   4.230  0.00  0.00      STIM
ATOM   2017  HA  GLN S 352     -26.195  -0.272   4.822  0.00  0.00      STIM
ATOM   2018  CB  GLN S 352     -28.280  -0.503   5.207  0.00  0.00      STIM
ATOM   2019  HB1 GLN S 352     -28.432  -1.428   5.803  0.00  0.00      STIM
ATOM   2020  HB2 GLN S 352     -29.099  -0.374   4.468  0.00  0.00      STIM
ATOM   2021  CG  GLN S 352     -28.275   0.730   6.093  0.00  0.00      STIM
ATOM   2022  HG1 GLN S 352     -28.004   1.598   5.455  0.00  0.00      STIM
ATOM   2023  HG2 GLN S 352     -27.556   0.707   6.939  0.00  0.00      STIM
ATOM   2024  CD  GLN S 352     -29.704   1.150   6.512  0.00  0.00      STIM
ATOM   2025  OE1 GLN S 352     -30.310   2.090   5.938  0.00  0.00      STIM
ATOM   2026  NE2 GLN S 352     -30.397   0.414   7.480  0.00  0.00      STIM
ATOM   2027 HE21 GLN S 352     -29.944  -0.282   8.038  0.00  0.00      STIM
ATOM   2028 HE22 GLN S 352     -31.259   0.859   7.720  0.00  0.00      STIM
ATOM   2029  C   GLN S 352     -26.814  -2.069   3.892  0.00  0.00      STIM
ATOM   2030  O   GLN S 352     -26.026  -2.855   4.469  0.00  0.00      STIM
ATOM   2031  N   LEU S 353     -27.475  -2.619   2.808  0.00  0.00      STIM
ATOM   2032  HN  LEU S 353     -28.153  -2.130   2.265  0.00  0.00      STIM
ATOM   2033  CA  LEU S 353     -27.346  -4.029   2.549  0.00  0.00      STIM
ATOM   2034  HA  LEU S 353     -27.286  -4.581   3.475  0.00  0.00      STIM
ATOM   2035  CB  LEU S 353     -28.491  -4.695   1.777  0.00  0.00      STIM
ATOM   2036  HB1 LEU S 353     -28.298  -5.784   1.666  0.00  0.00      STIM
ATOM   2037  HB2 LEU S 353     -28.597  -4.315   0.738  0.00  0.00      STIM
ATOM   2038  CG  LEU S 353     -29.791  -4.689   2.637  0.00  0.00      STIM
ATOM   2039  HG  LEU S 353     -29.765  -3.787   3.286  0.00  0.00      STIM
ATOM   2040  CD1 LEU S 353     -31.017  -4.474   1.730  0.00  0.00      STIM
ATOM   2041 HD11 LEU S 353     -31.960  -4.403   2.313  0.00  0.00      STIM
ATOM   2042 HD12 LEU S 353     -31.144  -5.379   1.098  0.00  0.00      STIM
ATOM   2043 HD13 LEU S 353     -30.821  -3.587   1.090  0.00  0.00      STIM
ATOM   2044  CD2 LEU S 353     -29.964  -5.984   3.437  0.00  0.00      STIM
ATOM   2045 HD21 LEU S 353     -29.261  -6.243   4.258  0.00  0.00      STIM
ATOM   2046 HD22 LEU S 353     -30.070  -6.795   2.686  0.00  0.00      STIM
ATOM   2047 HD23 LEU S 353     -30.981  -6.051   3.880  0.00  0.00      STIM
ATOM   2048  C   LEU S 353     -26.005  -4.369   1.868  0.00  0.00      STIM
ATOM   2049  O   LEU S 353     -25.361  -5.381   2.033  0.00  0.00      STIM
ATOM   2050  N   THR S 354     -25.531  -3.349   1.102  0.00  0.00      STIM
ATOM   2051  HN  THR S 354     -26.097  -2.562   0.868  0.00  0.00      STIM
ATOM   2052  CA  THR S 354     -24.164  -3.455   0.399  0.00  0.00      STIM
ATOM   2053  HA  THR S 354     -23.927  -4.466   0.101  0.00  0.00      STIM
ATOM   2054  CB  THR S 354     -24.118  -2.538  -0.829  0.00  0.00      STIM
ATOM   2055  HB  THR S 354     -23.963  -1.508  -0.442  0.00  0.00      STIM
ATOM   2056  OG1 THR S 354     -25.244  -2.678  -1.622  0.00  0.00      STIM
ATOM   2057  HG1 THR S 354     -25.919  -2.255  -1.087  0.00  0.00      STIM
ATOM   2058  CG2 THR S 354     -22.891  -2.867  -1.731  0.00  0.00      STIM
ATOM   2059 HG21 THR S 354     -21.904  -2.796  -1.226  0.00  0.00      STIM
ATOM   2060 HG22 THR S 354     -22.863  -2.155  -2.583  0.00  0.00      STIM
ATOM   2061 HG23 THR S 354     -22.993  -3.825  -2.284  0.00  0.00      STIM
ATOM   2062  C   THR S 354     -23.039  -3.088   1.399  0.00  0.00      STIM
ATOM   2063  O   THR S 354     -21.930  -3.657   1.362  0.00  0.00      STIM
ATOM   2064  N   HSP S 355     -23.311  -2.392   2.462  0.00  0.00      STIM
ATOM   2065  HN  HSP S 355     -24.197  -1.935   2.488  0.00  0.00      STIM
ATOM   2066  CA  HSP S 355     -22.292  -2.073   3.509  0.00  0.00      STIM
ATOM   2067  HA  HSP S 355     -21.424  -1.685   2.996  0.00  0.00      STIM
ATOM   2068  CB  HSP S 355     -22.819  -1.041   4.566  0.00  0.00      STIM
ATOM   2069  HB1 HSP S 355     -23.827  -1.355   4.914  0.00  0.00      STIM
ATOM   2070  HB2 HSP S 355     -23.063  -0.051   4.125  0.00  0.00      STIM
ATOM   2071  CD2 HSP S 355     -21.887  -1.198   6.958  0.00  0.00      STIM
ATOM   2072  HD2 HSP S 355     -22.661  -1.773   7.451  0.00  0.00      STIM
ATOM   2073  CG  HSP S 355     -21.887  -0.751   5.676  0.00  0.00      STIM
ATOM   2074  NE2 HSP S 355     -20.650  -0.967   7.419  0.00  0.00      STIM
ATOM   2075  HE2 HSP S 355     -20.329  -1.390   8.267  0.00  0.00      STIM
ATOM   2076  ND1 HSP S 355     -20.660  -0.230   5.462  0.00  0.00      STIM
ATOM   2077  HD1 HSP S 355     -20.275   0.092   4.597  0.00  0.00      STIM
ATOM   2078  CE1 HSP S 355     -19.957  -0.274   6.543  0.00  0.00      STIM
ATOM   2079  HE1 HSP S 355     -18.933   0.001   6.694  0.00  0.00      STIM
ATOM   2080  C   HSP S 355     -21.691  -3.312   4.225  0.00  0.00      STIM
ATOM   2081  O   HSP S 355     -20.487  -3.323   4.539  0.00  0.00      STIM
ATOM   2082  N   GLU S 356     -22.477  -4.463   4.472  0.00  0.00      STIM
ATOM   2083  HN  GLU S 356     -23.460  -4.500   4.305  0.00  0.00      STIM
ATOM   2084  CA  GLU S 356     -21.969  -5.649   4.899  0.00  0.00      STIM
ATOM   2085  HA  GLU S 356     -21.484  -5.403   5.832  0.00  0.00      STIM
ATOM   2086  CB  GLU S 356     -23.242  -6.576   5.043  0.00  0.00      STIM
ATOM   2087  HB1 GLU S 356     -22.844  -7.534   5.442  0.00  0.00      STIM
ATOM   2088  HB2 GLU S 356     -23.599  -6.686   3.997  0.00  0.00      STIM
ATOM   2089  CG  GLU S 356     -24.403  -5.966   5.859  0.00  0.00      STIM
ATOM   2090  HG1 GLU S 356     -25.375  -6.499   5.791  0.00  0.00      STIM
ATOM   2091  HG2 GLU S 356     -24.698  -4.963   5.485  0.00  0.00      STIM
ATOM   2092  CD  GLU S 356     -24.135  -5.964   7.363  0.00  0.00      STIM
ATOM   2093  OE1 GLU S 356     -24.163  -7.149   7.879  0.00  0.00      STIM
ATOM   2094  OE2 GLU S 356     -23.949  -4.912   7.928  0.00  0.00      STIM
ATOM   2095  C   GLU S 356     -20.868  -6.254   3.974  0.00  0.00      STIM
ATOM   2096  O   GLU S 356     -19.880  -6.741   4.517  0.00  0.00      STIM
ATOM   2097  N   VAL S 357     -21.131  -6.270   2.674  0.00  0.00      STIM
ATOM   2098  HN  VAL S 357     -22.026  -5.912   2.421  0.00  0.00      STIM
ATOM   2099  CA  VAL S 357     -20.286  -6.805   1.577  0.00  0.00      STIM
ATOM   2100  HA  VAL S 357     -19.888  -7.787   1.787  0.00  0.00      STIM
ATOM   2101  CB  VAL S 357     -20.999  -6.571   0.260  0.00  0.00      STIM
ATOM   2102  HB  VAL S 357     -21.289  -5.501   0.188  0.00  0.00      STIM
ATOM   2103  CG1 VAL S 357     -20.149  -7.081  -0.948  0.00  0.00      STIM
ATOM   2104 HG11 VAL S 357     -19.223  -6.472  -1.037  0.00  0.00      STIM
ATOM   2105 HG12 VAL S 357     -20.816  -6.869  -1.810  0.00  0.00      STIM
ATOM   2106 HG13 VAL S 357     -20.028  -8.185  -0.929  0.00  0.00      STIM
ATOM   2107  CG2 VAL S 357     -22.327  -7.381   0.289  0.00  0.00      STIM
ATOM   2108 HG21 VAL S 357     -22.701  -7.257  -0.750  0.00  0.00      STIM
ATOM   2109 HG22 VAL S 357     -23.040  -7.002   1.052  0.00  0.00      STIM
ATOM   2110 HG23 VAL S 357     -22.124  -8.419   0.632  0.00  0.00      STIM
ATOM   2111  C   VAL S 357     -19.008  -6.035   1.596  0.00  0.00      STIM
ATOM   2112  O   VAL S 357     -17.913  -6.521   1.410  0.00  0.00      STIM
ATOM   2113  N   GLU S 358     -19.141  -4.685   1.801  0.00  0.00      STIM
ATOM   2114  HN  GLU S 358     -20.049  -4.304   1.643  0.00  0.00      STIM
ATOM   2115  CA  GLU S 358     -18.091  -3.749   2.122  0.00  0.00      STIM
ATOM   2116  HA  GLU S 358     -17.440  -3.872   1.269  0.00  0.00      STIM
ATOM   2117  CB  GLU S 358     -18.473  -2.232   1.965  0.00  0.00      STIM
ATOM   2118  HB1 GLU S 358     -17.560  -1.625   2.150  0.00  0.00      STIM
ATOM   2119  HB2 GLU S 358     -19.209  -2.004   2.765  0.00  0.00      STIM
ATOM   2120  CG  GLU S 358     -18.992  -2.036   0.525  0.00  0.00      STIM
ATOM   2121  HG1 GLU S 358     -20.095  -2.112   0.412  0.00  0.00      STIM
ATOM   2122  HG2 GLU S 358     -18.488  -2.732  -0.179  0.00  0.00      STIM
ATOM   2123  CD  GLU S 358     -18.762  -0.595   0.023  0.00  0.00      STIM
ATOM   2124  OE1 GLU S 358     -19.076   0.386   0.789  0.00  0.00      STIM
ATOM   2125  OE2 GLU S 358     -18.249  -0.372  -1.073  0.00  0.00      STIM
ATOM   2126  C   GLU S 358     -17.164  -4.003   3.362  0.00  0.00      STIM
ATOM   2127  O   GLU S 358     -15.968  -4.201   3.148  0.00  0.00      STIM
ATOM   2128  N   VAL S 359     -17.723  -4.267   4.554  0.00  0.00      STIM
ATOM   2129  HN  VAL S 359     -18.719  -4.310   4.568  0.00  0.00      STIM
ATOM   2130  CA  VAL S 359     -16.997  -4.831   5.712  0.00  0.00      STIM
ATOM   2131  HA  VAL S 359     -16.236  -4.082   5.869  0.00  0.00      STIM
ATOM   2132  CB  VAL S 359     -18.011  -5.058   6.831  0.00  0.00      STIM
ATOM   2133  HB  VAL S 359     -18.807  -5.784   6.560  0.00  0.00      STIM
ATOM   2134  CG1 VAL S 359     -17.283  -5.746   8.000  0.00  0.00      STIM
ATOM   2135 HG11 VAL S 359     -16.907  -6.740   7.677  0.00  0.00      STIM
ATOM   2136 HG12 VAL S 359     -17.954  -5.914   8.870  0.00  0.00      STIM
ATOM   2137 HG13 VAL S 359     -16.400  -5.213   8.412  0.00  0.00      STIM
ATOM   2138  CG2 VAL S 359     -18.549  -3.704   7.218  0.00  0.00      STIM
ATOM   2139 HG21 VAL S 359     -18.838  -3.142   6.304  0.00  0.00      STIM
ATOM   2140 HG22 VAL S 359     -17.768  -3.083   7.708  0.00  0.00      STIM
ATOM   2141 HG23 VAL S 359     -19.494  -3.810   7.793  0.00  0.00      STIM
ATOM   2142  C   VAL S 359     -16.266  -6.192   5.416  0.00  0.00      STIM
ATOM   2143  O   VAL S 359     -15.087  -6.290   5.648  0.00  0.00      STIM
ATOM   2144  N   GLN S 360     -16.931  -7.117   4.695  0.00  0.00      STIM
ATOM   2145  HN  GLN S 360     -17.861  -6.954   4.377  0.00  0.00      STIM
ATOM   2146  CA  GLN S 360     -16.191  -8.313   4.335  0.00  0.00      STIM
ATOM   2147  HA  GLN S 360     -15.853  -8.743   5.266  0.00  0.00      STIM
ATOM   2148  CB  GLN S 360     -17.131  -9.411   3.811  0.00  0.00      STIM
ATOM   2149  HB1 GLN S 360     -16.671 -10.359   3.460  0.00  0.00      STIM
ATOM   2150  HB2 GLN S 360     -17.647  -8.928   2.954  0.00  0.00      STIM
ATOM   2151  CG  GLN S 360     -18.197  -9.887   4.867  0.00  0.00      STIM
ATOM   2152  HG1 GLN S 360     -18.773 -10.785   4.556  0.00  0.00      STIM
ATOM   2153  HG2 GLN S 360     -18.794  -8.982   5.111  0.00  0.00      STIM
ATOM   2154  CD  GLN S 360     -17.547 -10.421   6.221  0.00  0.00      STIM
ATOM   2155  OE1 GLN S 360     -16.529 -11.123   6.389  0.00  0.00      STIM
ATOM   2156  NE2 GLN S 360     -18.144  -9.946   7.348  0.00  0.00      STIM
ATOM   2157 HE21 GLN S 360     -17.901 -10.306   8.249  0.00  0.00      STIM
ATOM   2158 HE22 GLN S 360     -18.990  -9.422   7.244  0.00  0.00      STIM
ATOM   2159  C   GLN S 360     -14.965  -8.142   3.450  0.00  0.00      STIM
ATOM   2160  O   GLN S 360     -13.920  -8.774   3.734  0.00  0.00      STIM
ATOM   2161  N   TYR S 361     -15.027  -7.259   2.458  0.00  0.00      STIM
ATOM   2162  HN  TYR S 361     -15.832  -6.679   2.359  0.00  0.00      STIM
ATOM   2163  CA  TYR S 361     -13.982  -6.892   1.518  0.00  0.00      STIM
ATOM   2164  HA  TYR S 361     -13.603  -7.837   1.158  0.00  0.00      STIM
ATOM   2165  CB  TYR S 361     -14.611  -6.037   0.408  0.00  0.00      STIM
ATOM   2166  HB1 TYR S 361     -15.017  -5.054   0.727  0.00  0.00      STIM
ATOM   2167  HB2 TYR S 361     -15.487  -6.566  -0.024  0.00  0.00      STIM
ATOM   2168  CG  TYR S 361     -13.549  -5.864  -0.734  0.00  0.00      STIM
ATOM   2169  CD1 TYR S 361     -13.190  -6.950  -1.567  0.00  0.00      STIM
ATOM   2170  HD1 TYR S 361     -13.536  -7.929  -1.271  0.00  0.00      STIM
ATOM   2171  CE1 TYR S 361     -12.358  -6.776  -2.677  0.00  0.00      STIM
ATOM   2172  HE1 TYR S 361     -11.921  -7.507  -3.341  0.00  0.00      STIM
ATOM   2173  CZ  TYR S 361     -12.044  -5.448  -3.038  0.00  0.00      STIM
ATOM   2174  OH  TYR S 361     -11.121  -5.129  -4.094  0.00  0.00      STIM
ATOM   2175  HH  TYR S 361     -11.073  -5.888  -4.680  0.00  0.00      STIM
ATOM   2176  CD2 TYR S 361     -13.073  -4.591  -1.020  0.00  0.00      STIM
ATOM   2177  HD2 TYR S 361     -13.409  -3.840  -0.320  0.00  0.00      STIM
ATOM   2178  CE2 TYR S 361     -12.326  -4.382  -2.160  0.00  0.00      STIM
ATOM   2179  HE2 TYR S 361     -12.049  -3.347  -2.294  0.00  0.00      STIM
ATOM   2180  C   TYR S 361     -12.908  -6.227   2.324  0.00  0.00      STIM
ATOM   2181  O   TYR S 361     -11.736  -6.551   2.103  0.00  0.00      STIM
ATOM   2182  N   TYR S 362     -13.310  -5.317   3.241  0.00  0.00      STIM
ATOM   2183  HN  TYR S 362     -14.285  -5.187   3.402  0.00  0.00      STIM
ATOM   2184  CA  TYR S 362     -12.340  -4.564   4.010  0.00  0.00      STIM
ATOM   2185  HA  TYR S 362     -11.759  -4.087   3.234  0.00  0.00      STIM
ATOM   2186  CB  TYR S 362     -12.994  -3.435   4.785  0.00  0.00      STIM
ATOM   2187  HB1 TYR S 362     -13.659  -3.733   5.623  0.00  0.00      STIM
ATOM   2188  HB2 TYR S 362     -13.566  -2.892   4.003  0.00  0.00      STIM
ATOM   2189  CG  TYR S 362     -12.120  -2.376   5.464  0.00  0.00      STIM
ATOM   2190  CD1 TYR S 362     -11.341  -1.424   4.732  0.00  0.00      STIM
ATOM   2191  HD1 TYR S 362     -11.349  -1.402   3.653  0.00  0.00      STIM
ATOM   2192  CE1 TYR S 362     -10.589  -0.399   5.410  0.00  0.00      STIM
ATOM   2193  HE1 TYR S 362      -9.962   0.318   4.901  0.00  0.00      STIM
ATOM   2194  CZ  TYR S 362     -10.637  -0.365   6.814  0.00  0.00      STIM
ATOM   2195  OH  TYR S 362     -10.047   0.673   7.584  0.00  0.00      STIM
ATOM   2196  HH  TYR S 362     -10.350   0.554   8.488  0.00  0.00      STIM
ATOM   2197  CD2 TYR S 362     -11.922  -2.445   6.883  0.00  0.00      STIM
ATOM   2198  HD2 TYR S 362     -12.274  -3.297   7.445  0.00  0.00      STIM
ATOM   2199  CE2 TYR S 362     -11.218  -1.401   7.521  0.00  0.00      STIM
ATOM   2200  HE2 TYR S 362     -11.228  -1.319   8.597  0.00  0.00      STIM
ATOM   2201  C   TYR S 362     -11.516  -5.440   4.933  0.00  0.00      STIM
ATOM   2202  O   TYR S 362     -10.314  -5.334   5.029  0.00  0.00      STIM
ATOM   2203  N   ASN S 363     -12.133  -6.447   5.532  0.00  0.00      STIM
ATOM   2204  HN  ASN S 363     -13.126  -6.477   5.447  0.00  0.00      STIM
ATOM   2205  CA  ASN S 363     -11.472  -7.439   6.363  0.00  0.00      STIM
ATOM   2206  HA  ASN S 363     -10.752  -6.911   6.969  0.00  0.00      STIM
ATOM   2207  CB  ASN S 363     -12.550  -8.172   7.211  0.00  0.00      STIM
ATOM   2208  HB1 ASN S 363     -12.071  -9.070   7.656  0.00  0.00      STIM
ATOM   2209  HB2 ASN S 363     -13.390  -8.495   6.559  0.00  0.00      STIM
ATOM   2210  CG  ASN S 363     -13.178  -7.174   8.273  0.00  0.00      STIM
ATOM   2211  OD1 ASN S 363     -12.873  -6.043   8.638  0.00  0.00      STIM
ATOM   2212  ND2 ASN S 363     -14.176  -7.789   8.994  0.00  0.00      STIM
ATOM   2213 HD21 ASN S 363     -14.599  -7.231   9.708  0.00  0.00      STIM
ATOM   2214 HD22 ASN S 363     -14.577  -8.644   8.666  0.00  0.00      STIM
ATOM   2215  C   ASN S 363     -10.603  -8.402   5.539  0.00  0.00      STIM
ATOM   2216  O   ASN S 363      -9.428  -8.586   5.859  0.00  0.00      STIM
ATOM   2217  N   ILE S 364     -11.184  -8.994   4.454  0.00  0.00      STIM
ATOM   2218  HN  ILE S 364     -12.054  -8.696   4.069  0.00  0.00      STIM
ATOM   2219  CA  ILE S 364     -10.572 -10.045   3.686  0.00  0.00      STIM
ATOM   2220  HA  ILE S 364     -10.185 -10.756   4.401  0.00  0.00      STIM
ATOM   2221  CB  ILE S 364     -11.606 -10.917   2.886  0.00  0.00      STIM
ATOM   2222  HB  ILE S 364     -12.185 -10.152   2.326  0.00  0.00      STIM
ATOM   2223  CG2 ILE S 364     -10.900 -11.868   1.913  0.00  0.00      STIM
ATOM   2224 HG21 ILE S 364     -11.633 -12.575   1.468  0.00  0.00      STIM
ATOM   2225 HG22 ILE S 364     -10.177 -12.548   2.412  0.00  0.00      STIM
ATOM   2226 HG23 ILE S 364     -10.513 -11.328   1.023  0.00  0.00      STIM
ATOM   2227  CG1 ILE S 364     -12.623 -11.596   3.826  0.00  0.00      STIM
ATOM   2228 HG11 ILE S 364     -13.589 -11.780   3.310  0.00  0.00      STIM
ATOM   2229 HG12 ILE S 364     -12.825 -10.886   4.657  0.00  0.00      STIM
ATOM   2230  CD  ILE S 364     -12.129 -12.905   4.418  0.00  0.00      STIM
ATOM   2231  HD1 ILE S 364     -12.752 -13.128   5.311  0.00  0.00      STIM
ATOM   2232  HD2 ILE S 364     -11.077 -12.881   4.774  0.00  0.00      STIM
ATOM   2233  HD3 ILE S 364     -12.148 -13.727   3.671  0.00  0.00      STIM
ATOM   2234  C   ILE S 364      -9.413  -9.596   2.806  0.00  0.00      STIM
ATOM   2235  O   ILE S 364      -8.390 -10.366   2.700  0.00  0.00      STIM
ATOM   2236  N   LYS S 365      -9.366  -8.325   2.290  0.00  0.00      STIM
ATOM   2237  HN  LYS S 365     -10.129  -7.697   2.425  0.00  0.00      STIM
ATOM   2238  CA  LYS S 365      -8.316  -7.849   1.437  0.00  0.00      STIM
ATOM   2239  HA  LYS S 365      -7.630  -8.675   1.319  0.00  0.00      STIM
ATOM   2240  CB  LYS S 365      -8.756  -7.346  -0.008  0.00  0.00      STIM
ATOM   2241  HB1 LYS S 365      -7.884  -6.816  -0.447  0.00  0.00      STIM
ATOM   2242  HB2 LYS S 365      -9.566  -6.608   0.176  0.00  0.00      STIM
ATOM   2243  CG  LYS S 365      -9.197  -8.450  -0.951  0.00  0.00      STIM
ATOM   2244  HG1 LYS S 365      -9.527  -8.066  -1.940  0.00  0.00      STIM
ATOM   2245  HG2 LYS S 365      -9.947  -9.095  -0.447  0.00  0.00      STIM
ATOM   2246  CD  LYS S 365      -8.089  -9.489  -1.341  0.00  0.00      STIM
ATOM   2247  HD1 LYS S 365      -7.362  -9.779  -0.552  0.00  0.00      STIM
ATOM   2248  HD2 LYS S 365      -7.402  -9.012  -2.072  0.00  0.00      STIM
ATOM   2249  CE  LYS S 365      -8.623 -10.765  -2.060  0.00  0.00      STIM
ATOM   2250  HE1 LYS S 365      -8.945 -10.472  -3.083  0.00  0.00      STIM
ATOM   2251  HE2 LYS S 365      -9.344 -11.338  -1.439  0.00  0.00      STIM
ATOM   2252  NZ  LYS S 365      -7.446 -11.676  -2.242  0.00  0.00      STIM
ATOM   2253  HZ1 LYS S 365      -6.570 -11.164  -2.469  0.00  0.00      STIM
ATOM   2254  HZ2 LYS S 365      -7.606 -12.480  -2.883  0.00  0.00      STIM
ATOM   2255  HZ3 LYS S 365      -7.219 -12.241  -1.399  0.00  0.00      STIM
ATOM   2256  C   LYS S 365      -7.569  -6.876   2.287  0.00  0.00      STIM
ATOM   2257  O   LYS S 365      -6.539  -7.267   2.830  0.00  0.00      STIM
ATOM   2258  N   LYS S 366      -7.985  -5.620   2.520  0.00  0.00      STIM
ATOM   2259  HN  LYS S 366      -8.959  -5.444   2.407  0.00  0.00      STIM
ATOM   2260  CA  LYS S 366      -7.247  -4.488   3.129  0.00  0.00      STIM
ATOM   2261  HA  LYS S 366      -6.352  -4.451   2.525  0.00  0.00      STIM
ATOM   2262  CB  LYS S 366      -8.021  -3.115   3.109  0.00  0.00      STIM
ATOM   2263  HB1 LYS S 366      -8.994  -3.244   3.628  0.00  0.00      STIM
ATOM   2264  HB2 LYS S 366      -8.216  -2.847   2.048  0.00  0.00      STIM
ATOM   2265  CG  LYS S 366      -7.441  -1.812   3.762  0.00  0.00      STIM
ATOM   2266  HG1 LYS S 366      -8.141  -1.042   3.373  0.00  0.00      STIM
ATOM   2267  HG2 LYS S 366      -6.456  -1.628   3.281  0.00  0.00      STIM
ATOM   2268  CD  LYS S 366      -7.302  -1.695   5.303  0.00  0.00      STIM
ATOM   2269  HD1 LYS S 366      -6.515  -2.360   5.720  0.00  0.00      STIM
ATOM   2270  HD2 LYS S 366      -8.311  -1.941   5.698  0.00  0.00      STIM
ATOM   2271  CE  LYS S 366      -6.847  -0.230   5.742  0.00  0.00      STIM
ATOM   2272  HE1 LYS S 366      -7.636   0.490   5.436  0.00  0.00      STIM
ATOM   2273  HE2 LYS S 366      -5.822   0.018   5.393  0.00  0.00      STIM
ATOM   2274  NZ  LYS S 366      -6.789  -0.244   7.265  0.00  0.00      STIM
ATOM   2275  HZ1 LYS S 366      -7.471  -0.948   7.613  0.00  0.00      STIM
ATOM   2276  HZ2 LYS S 366      -6.958   0.662   7.748  0.00  0.00      STIM
ATOM   2277  HZ3 LYS S 366      -5.919  -0.713   7.587  0.00  0.00      STIM
ATOM   2278  C   LYS S 366      -6.676  -4.691   4.476  0.00  0.00      STIM
ATOM   2279  O   LYS S 366      -5.440  -4.498   4.607  0.00  0.00      STIM
ATOM   2280  N   GLN S 367      -7.383  -5.349   5.418  0.00  0.00      STIM
ATOM   2281  HN  GLN S 367      -8.315  -5.604   5.174  0.00  0.00      STIM
ATOM   2282  CA  GLN S 367      -6.897  -5.631   6.764  0.00  0.00      STIM
ATOM   2283  HA  GLN S 367      -6.407  -4.708   7.038  0.00  0.00      STIM
ATOM   2284  CB  GLN S 367      -8.085  -5.891   7.722  0.00  0.00      STIM
ATOM   2285  HB1 GLN S 367      -7.520  -6.416   8.521  0.00  0.00      STIM
ATOM   2286  HB2 GLN S 367      -8.707  -6.730   7.343  0.00  0.00      STIM
ATOM   2287  CG  GLN S 367      -8.905  -4.599   8.054  0.00  0.00      STIM
ATOM   2288  HG1 GLN S 367      -9.616  -4.946   8.834  0.00  0.00      STIM
ATOM   2289  HG2 GLN S 367      -9.414  -4.207   7.148  0.00  0.00      STIM
ATOM   2290  CD  GLN S 367      -8.056  -3.426   8.668  0.00  0.00      STIM
ATOM   2291  OE1 GLN S 367      -8.307  -2.254   8.400  0.00  0.00      STIM
ATOM   2292  NE2 GLN S 367      -7.107  -3.746   9.525  0.00  0.00      STIM
ATOM   2293 HE21 GLN S 367      -6.994  -4.722   9.714  0.00  0.00      STIM
ATOM   2294 HE22 GLN S 367      -6.471  -3.007   9.750  0.00  0.00      STIM
ATOM   2295  C   GLN S 367      -5.739  -6.706   6.761  0.00  0.00      STIM
ATOM   2296  O   GLN S 367      -4.689  -6.500   7.307  0.00  0.00      STIM
ATOM   2297  N   ASN S 368      -5.974  -7.761   5.936  0.00  0.00      STIM
ATOM   2298  HN  ASN S 368      -6.825  -7.919   5.441  0.00  0.00      STIM
ATOM   2299  CA  ASN S 368      -4.925  -8.781   5.650  0.00  0.00      STIM
ATOM   2300  HA  ASN S 368      -4.602  -9.082   6.635  0.00  0.00      STIM
ATOM   2301  CB  ASN S 368      -5.539  -9.990   4.904  0.00  0.00      STIM
ATOM   2302  HB1 ASN S 368      -4.751 -10.698   4.569  0.00  0.00      STIM
ATOM   2303  HB2 ASN S 368      -6.158  -9.487   4.130  0.00  0.00      STIM
ATOM   2304  CG  ASN S 368      -6.543 -10.660   5.908  0.00  0.00      STIM
ATOM   2305  OD1 ASN S 368      -6.365 -10.530   7.131  0.00  0.00      STIM
ATOM   2306  ND2 ASN S 368      -7.441 -11.423   5.308  0.00  0.00      STIM
ATOM   2307 HD21 ASN S 368      -8.290 -11.735   5.734  0.00  0.00      STIM
ATOM   2308 HD22 ASN S 368      -7.456 -11.344   4.311  0.00  0.00      STIM
ATOM   2309  C   ASN S 368      -3.725  -8.291   5.007  0.00  0.00      STIM
ATOM   2310  O   ASN S 368      -2.630  -8.686   5.394  0.00  0.00      STIM
ATOM   2311  N   ALA S 369      -3.878  -7.391   4.001  0.00  0.00      STIM
ATOM   2312  HN  ALA S 369      -4.773  -7.009   3.783  0.00  0.00      STIM
ATOM   2313  CA  ALA S 369      -2.794  -6.755   3.265  0.00  0.00      STIM
ATOM   2314  HA  ALA S 369      -2.187  -7.529   2.817  0.00  0.00      STIM
ATOM   2315  CB  ALA S 369      -3.317  -5.866   2.163  0.00  0.00      STIM
ATOM   2316  HB1 ALA S 369      -4.091  -5.137   2.484  0.00  0.00      STIM
ATOM   2317  HB2 ALA S 369      -3.676  -6.579   1.391  0.00  0.00      STIM
ATOM   2318  HB3 ALA S 369      -2.497  -5.272   1.705  0.00  0.00      STIM
ATOM   2319  C   ALA S 369      -1.874  -5.904   4.233  0.00  0.00      STIM
ATOM   2320  O   ALA S 369      -0.645  -6.036   4.153  0.00  0.00      STIM
ATOM   2321  N   GLU S 370      -2.396  -5.133   5.206  0.00  0.00      STIM
ATOM   2322  HN  GLU S 370      -3.382  -4.996   5.258  0.00  0.00      STIM
ATOM   2323  CA  GLU S 370      -1.713  -4.665   6.397  0.00  0.00      STIM
ATOM   2324  HA  GLU S 370      -0.950  -4.018   5.989  0.00  0.00      STIM
ATOM   2325  CB  GLU S 370      -2.627  -3.838   7.334  0.00  0.00      STIM
ATOM   2326  HB1 GLU S 370      -2.035  -3.581   8.238  0.00  0.00      STIM
ATOM   2327  HB2 GLU S 370      -3.564  -4.344   7.652  0.00  0.00      STIM
ATOM   2328  CG  GLU S 370      -3.071  -2.524   6.587  0.00  0.00      STIM
ATOM   2329  HG1 GLU S 370      -3.891  -2.707   5.860  0.00  0.00      STIM
ATOM   2330  HG2 GLU S 370      -2.251  -1.943   6.115  0.00  0.00      STIM
ATOM   2331  CD  GLU S 370      -3.478  -1.590   7.649  0.00  0.00      STIM
ATOM   2332  OE1 GLU S 370      -4.652  -1.597   7.989  0.00  0.00      STIM
ATOM   2333  OE2 GLU S 370      -2.601  -0.963   8.347  0.00  0.00      STIM
ATOM   2334  C   GLU S 370      -0.944  -5.702   7.193  0.00  0.00      STIM
ATOM   2335  O   GLU S 370       0.252  -5.604   7.455  0.00  0.00      STIM
ATOM   2336  N   LYS S 371      -1.673  -6.791   7.556  0.00  0.00      STIM
ATOM   2337  HN  LYS S 371      -2.625  -6.842   7.262  0.00  0.00      STIM
ATOM   2338  CA  LYS S 371      -0.999  -7.876   8.273  0.00  0.00      STIM
ATOM   2339  HA  LYS S 371      -0.585  -7.374   9.134  0.00  0.00      STIM
ATOM   2340  CB  LYS S 371      -2.026  -8.983   8.741  0.00  0.00      STIM
ATOM   2341  HB1 LYS S 371      -1.382  -9.601   9.402  0.00  0.00      STIM
ATOM   2342  HB2 LYS S 371      -2.330  -9.587   7.860  0.00  0.00      STIM
ATOM   2343  CG  LYS S 371      -3.211  -8.475   9.562  0.00  0.00      STIM
ATOM   2344  HG1 LYS S 371      -3.685  -9.395   9.965  0.00  0.00      STIM
ATOM   2345  HG2 LYS S 371      -3.919  -7.924   8.907  0.00  0.00      STIM
ATOM   2346  CD  LYS S 371      -2.811  -7.538  10.690  0.00  0.00      STIM
ATOM   2347  HD1 LYS S 371      -2.402  -6.611  10.234  0.00  0.00      STIM
ATOM   2348  HD2 LYS S 371      -2.062  -7.924  11.415  0.00  0.00      STIM
ATOM   2349  CE  LYS S 371      -4.031  -7.135  11.407  0.00  0.00      STIM
ATOM   2350  HE1 LYS S 371      -4.508  -8.069  11.770  0.00  0.00      STIM
ATOM   2351  HE2 LYS S 371      -4.716  -6.493  10.812  0.00  0.00      STIM
ATOM   2352  NZ  LYS S 371      -3.607  -6.431  12.635  0.00  0.00      STIM
ATOM   2353  HZ1 LYS S 371      -2.972  -5.623  12.476  0.00  0.00      STIM
ATOM   2354  HZ2 LYS S 371      -3.111  -7.148  13.203  0.00  0.00      STIM
ATOM   2355  HZ3 LYS S 371      -4.411  -6.202  13.253  0.00  0.00      STIM
ATOM   2356  C   LYS S 371       0.212  -8.482   7.536  0.00  0.00      STIM
ATOM   2357  O   LYS S 371       1.342  -8.613   8.037  0.00  0.00      STIM
ATOM   2358  N   GLN S 372      -0.021  -8.756   6.231  0.00  0.00      STIM
ATOM   2359  HN  GLN S 372      -0.896  -8.562   5.793  0.00  0.00      STIM
ATOM   2360  CA  GLN S 372       1.032  -9.253   5.415  0.00  0.00      STIM
ATOM   2361  HA  GLN S 372       1.386 -10.155   5.893  0.00  0.00      STIM
ATOM   2362  CB  GLN S 372       0.548  -9.752   4.004  0.00  0.00      STIM
ATOM   2363  HB1 GLN S 372       1.410  -9.993   3.346  0.00  0.00      STIM
ATOM   2364  HB2 GLN S 372      -0.037  -8.956   3.495  0.00  0.00      STIM
ATOM   2365  CG  GLN S 372      -0.331 -10.996   4.062  0.00  0.00      STIM
ATOM   2366  HG1 GLN S 372      -1.082 -10.859   4.870  0.00  0.00      STIM
ATOM   2367  HG2 GLN S 372       0.355 -11.838   4.297  0.00  0.00      STIM
ATOM   2368  CD  GLN S 372      -0.984 -11.230   2.688  0.00  0.00      STIM
ATOM   2369  OE1 GLN S 372      -0.528 -12.048   1.899  0.00  0.00      STIM
ATOM   2370  NE2 GLN S 372      -2.082 -10.549   2.456  0.00  0.00      STIM
ATOM   2371 HE21 GLN S 372      -2.303 -10.377   1.496  0.00  0.00      STIM
ATOM   2372 HE22 GLN S 372      -2.499  -9.909   3.101  0.00  0.00      STIM
ATOM   2373  C   GLN S 372       2.231  -8.374   5.282  0.00  0.00      STIM
ATOM   2374  O   GLN S 372       3.352  -8.815   5.255  0.00  0.00      STIM
ATOM   2375  N   LEU S 373       1.929  -7.115   5.116  0.00  0.00      STIM
ATOM   2376  HN  LEU S 373       1.031  -6.989   4.702  0.00  0.00      STIM
ATOM   2377  CA  LEU S 373       2.952  -6.083   5.022  0.00  0.00      STIM
ATOM   2378  HA  LEU S 373       3.672  -6.339   4.260  0.00  0.00      STIM
ATOM   2379  CB  LEU S 373       2.247  -4.834   4.620  0.00  0.00      STIM
ATOM   2380  HB1 LEU S 373       1.319  -4.621   5.193  0.00  0.00      STIM
ATOM   2381  HB2 LEU S 373       1.890  -4.964   3.576  0.00  0.00      STIM
ATOM   2382  CG  LEU S 373       3.026  -3.499   4.683  0.00  0.00      STIM
ATOM   2383  HG  LEU S 373       3.377  -3.317   5.721  0.00  0.00      STIM
ATOM   2384  CD1 LEU S 373       4.114  -3.414   3.608  0.00  0.00      STIM
ATOM   2385 HD11 LEU S 373       4.870  -4.227   3.634  0.00  0.00      STIM
ATOM   2386 HD12 LEU S 373       4.630  -2.431   3.667  0.00  0.00      STIM
ATOM   2387 HD13 LEU S 373       3.544  -3.479   2.657  0.00  0.00      STIM
ATOM   2388  CD2 LEU S 373       2.052  -2.273   4.412  0.00  0.00      STIM
ATOM   2389 HD21 LEU S 373       1.476  -2.559   3.507  0.00  0.00      STIM
ATOM   2390 HD22 LEU S 373       2.545  -1.314   4.146  0.00  0.00      STIM
ATOM   2391 HD23 LEU S 373       1.440  -2.114   5.326  0.00  0.00      STIM
ATOM   2392  C   LEU S 373       3.744  -5.840   6.299  0.00  0.00      STIM
ATOM   2393  O   LEU S 373       4.964  -5.606   6.228  0.00  0.00      STIM
ATOM   2394  N   LEU S 374       3.104  -5.773   7.473  0.00  0.00      STIM
ATOM   2395  HN  LEU S 374       2.116  -5.644   7.442  0.00  0.00      STIM
ATOM   2396  CA  LEU S 374       3.679  -5.744   8.777  0.00  0.00      STIM
ATOM   2397  HA  LEU S 374       4.302  -4.866   8.863  0.00  0.00      STIM
ATOM   2398  CB  LEU S 374       2.567  -5.638   9.825  0.00  0.00      STIM
ATOM   2399  HB1 LEU S 374       1.957  -6.566   9.806  0.00  0.00      STIM
ATOM   2400  HB2 LEU S 374       1.920  -4.753   9.646  0.00  0.00      STIM
ATOM   2401  CG  LEU S 374       2.962  -5.378  11.326  0.00  0.00      STIM
ATOM   2402  HG  LEU S 374       3.615  -6.236  11.594  0.00  0.00      STIM
ATOM   2403  CD1 LEU S 374       3.790  -4.070  11.506  0.00  0.00      STIM
ATOM   2404 HD11 LEU S 374       4.812  -4.112  11.073  0.00  0.00      STIM
ATOM   2405 HD12 LEU S 374       3.771  -3.668  12.542  0.00  0.00      STIM
ATOM   2406 HD13 LEU S 374       3.233  -3.252  11.002  0.00  0.00      STIM
ATOM   2407  CD2 LEU S 374       1.712  -5.415  12.284  0.00  0.00      STIM
ATOM   2408 HD21 LEU S 374       1.210  -6.404  12.208  0.00  0.00      STIM
ATOM   2409 HD22 LEU S 374       1.084  -4.581  11.904  0.00  0.00      STIM
ATOM   2410 HD23 LEU S 374       1.954  -5.068  13.311  0.00  0.00      STIM
ATOM   2411  C   LEU S 374       4.563  -6.941   9.124  0.00  0.00      STIM
ATOM   2412  O   LEU S 374       5.663  -6.802   9.661  0.00  0.00      STIM
ATOM   2413  N   VAL S 375       4.216  -8.168   8.644  0.00  0.00      STIM
ATOM   2414  HN  VAL S 375       3.311  -8.448   8.332  0.00  0.00      STIM
ATOM   2415  CA  VAL S 375       5.098  -9.338   8.552  0.00  0.00      STIM
ATOM   2416  HA  VAL S 375       5.484  -9.287   9.559  0.00  0.00      STIM
ATOM   2417  CB  VAL S 375       4.375 -10.620   8.129  0.00  0.00      STIM
ATOM   2418  HB  VAL S 375       3.558 -10.271   7.461  0.00  0.00      STIM
ATOM   2419  CG1 VAL S 375       5.195 -11.771   7.527  0.00  0.00      STIM
ATOM   2420 HG11 VAL S 375       5.947 -12.055   8.293  0.00  0.00      STIM
ATOM   2421 HG12 VAL S 375       5.687 -11.528   6.561  0.00  0.00      STIM
ATOM   2422 HG13 VAL S 375       4.554 -12.633   7.242  0.00  0.00      STIM
ATOM   2423  CG2 VAL S 375       3.641 -11.192   9.375  0.00  0.00      STIM
ATOM   2424 HG21 VAL S 375       2.913 -11.907   8.936  0.00  0.00      STIM
ATOM   2425 HG22 VAL S 375       3.064 -10.430   9.940  0.00  0.00      STIM
ATOM   2426 HG23 VAL S 375       4.264 -11.743  10.112  0.00  0.00      STIM
ATOM   2427  C   VAL S 375       6.285  -9.084   7.696  0.00  0.00      STIM
ATOM   2428  O   VAL S 375       7.435  -9.429   8.124  0.00  0.00      STIM
ATOM   2429  N   ALA S 376       6.188  -8.544   6.570  0.00  0.00      STIM
ATOM   2430  HN  ALA S 376       5.260  -8.347   6.263  0.00  0.00      STIM
ATOM   2431  CA  ALA S 376       7.310  -8.140   5.761  0.00  0.00      STIM
ATOM   2432  HA  ALA S 376       7.965  -8.997   5.817  0.00  0.00      STIM
ATOM   2433  CB  ALA S 376       6.929  -7.908   4.293  0.00  0.00      STIM
ATOM   2434  HB1 ALA S 376       6.128  -8.548   3.863  0.00  0.00      STIM
ATOM   2435  HB2 ALA S 376       7.817  -7.972   3.629  0.00  0.00      STIM
ATOM   2436  HB3 ALA S 376       6.474  -6.898   4.204  0.00  0.00      STIM
ATOM   2437  C   ALA S 376       8.214  -7.104   6.405  0.00  0.00      STIM
ATOM   2438  O   ALA S 376       9.426  -7.325   6.476  0.00  0.00      STIM
ATOM   2439  N   LYS S 377       7.655  -6.007   6.914  0.00  0.00      STIM
ATOM   2440  HN  LYS S 377       6.684  -5.890   6.724  0.00  0.00      STIM
ATOM   2441  CA  LYS S 377       8.342  -4.909   7.609  0.00  0.00      STIM
ATOM   2442  HA  LYS S 377       9.247  -4.618   7.094  0.00  0.00      STIM
ATOM   2443  CB  LYS S 377       7.364  -3.670   7.704  0.00  0.00      STIM
ATOM   2444  HB1 LYS S 377       7.640  -3.019   8.561  0.00  0.00      STIM
ATOM   2445  HB2 LYS S 377       6.417  -4.191   7.962  0.00  0.00      STIM
ATOM   2446  CG  LYS S 377       7.127  -2.852   6.386  0.00  0.00      STIM
ATOM   2447  HG1 LYS S 377       6.294  -2.127   6.508  0.00  0.00      STIM
ATOM   2448  HG2 LYS S 377       6.870  -3.526   5.541  0.00  0.00      STIM
ATOM   2449  CD  LYS S 377       8.305  -2.026   5.992  0.00  0.00      STIM
ATOM   2450  HD1 LYS S 377       7.990  -1.483   5.076  0.00  0.00      STIM
ATOM   2451  HD2 LYS S 377       9.173  -2.705   5.852  0.00  0.00      STIM
ATOM   2452  CE  LYS S 377       8.681  -0.796   6.904  0.00  0.00      STIM
ATOM   2453  HE1 LYS S 377       9.263  -1.163   7.776  0.00  0.00      STIM
ATOM   2454  HE2 LYS S 377       7.755  -0.244   7.171  0.00  0.00      STIM
ATOM   2455  NZ  LYS S 377       9.617   0.112   6.184  0.00  0.00      STIM
ATOM   2456  HZ1 LYS S 377       9.995   0.867   6.791  0.00  0.00      STIM
ATOM   2457  HZ2 LYS S 377       9.076   0.570   5.425  0.00  0.00      STIM
ATOM   2458  HZ3 LYS S 377      10.401  -0.310   5.647  0.00  0.00      STIM
ATOM   2459  C   LYS S 377       8.984  -5.365   8.951  0.00  0.00      STIM
ATOM   2460  O   LYS S 377      10.184  -5.039   9.149  0.00  0.00      STIM
ATOM   2461  N   GLU S 378       8.243  -6.119   9.814  0.00  0.00      STIM
ATOM   2462  HN  GLU S 378       7.263  -6.290   9.749  0.00  0.00      STIM
ATOM   2463  CA  GLU S 378       8.902  -6.822  10.913  0.00  0.00      STIM
ATOM   2464  HA  GLU S 378       9.310  -6.092  11.597  0.00  0.00      STIM
ATOM   2465  CB  GLU S 378       8.008  -7.656  11.830  0.00  0.00      STIM
ATOM   2466  HB1 GLU S 378       8.521  -8.370  12.509  0.00  0.00      STIM
ATOM   2467  HB2 GLU S 378       7.595  -8.430  11.148  0.00  0.00      STIM
ATOM   2468  CG  GLU S 378       6.855  -7.025  12.626  0.00  0.00      STIM
ATOM   2469  HG1 GLU S 378       5.828  -7.330  12.328  0.00  0.00      STIM
ATOM   2470  HG2 GLU S 378       6.996  -5.946  12.402  0.00  0.00      STIM
ATOM   2471  CD  GLU S 378       6.864  -7.117  14.061  0.00  0.00      STIM
ATOM   2472  OE1 GLU S 378       8.042  -6.893  14.584  0.00  0.00      STIM
ATOM   2473  OE2 GLU S 378       5.943  -7.482  14.815  0.00  0.00      STIM
ATOM   2474  C   GLU S 378       9.974  -7.765  10.426  0.00  0.00      STIM
ATOM   2475  O   GLU S 378      11.052  -7.892  11.069  0.00  0.00      STIM
ATOM   2476  N   GLY S 379       9.810  -8.523   9.313  0.00  0.00      STIM
ATOM   2477  HN  GLY S 379       9.013  -8.268   8.771  0.00  0.00      STIM
ATOM   2478  CA  GLY S 379      10.743  -9.570   8.779  0.00  0.00      STIM
ATOM   2479  HA1 GLY S 379      10.264  -9.988   7.906  0.00  0.00      STIM
ATOM   2480  HA2 GLY S 379      10.797 -10.225   9.636  0.00  0.00      STIM
ATOM   2481  C   GLY S 379      12.096  -8.987   8.452  0.00  0.00      STIM
ATOM   2482  O   GLY S 379      13.099  -9.643   8.698  0.00  0.00      STIM
ATOM   2483  N   ALA S 380      12.175  -7.811   7.845  0.00  0.00      STIM
ATOM   2484  HN  ALA S 380      11.324  -7.462   7.461  0.00  0.00      STIM
ATOM   2485  CA  ALA S 380      13.337  -6.993   7.621  0.00  0.00      STIM
ATOM   2486  HA  ALA S 380      14.018  -7.658   7.110  0.00  0.00      STIM
ATOM   2487  CB  ALA S 380      12.825  -5.699   6.932  0.00  0.00      STIM
ATOM   2488  HB1 ALA S 380      13.602  -5.006   6.544  0.00  0.00      STIM
ATOM   2489  HB2 ALA S 380      12.107  -5.146   7.574  0.00  0.00      STIM
ATOM   2490  HB3 ALA S 380      12.247  -6.027   6.042  0.00  0.00      STIM
ATOM   2491  C   ALA S 380      13.940  -6.530   8.931  0.00  0.00      STIM
ATOM   2492  O   ALA S 380      15.137  -6.364   8.947  0.00  0.00      STIM
ATOM   2493  N   GLU S 381      13.199  -6.188  10.004  0.00  0.00      STIM
ATOM   2494  HN  GLU S 381      12.217  -6.357   9.982  0.00  0.00      STIM
ATOM   2495  CA  GLU S 381      13.766  -5.810  11.265  0.00  0.00      STIM
ATOM   2496  HA  GLU S 381      14.508  -5.034  11.150  0.00  0.00      STIM
ATOM   2497  CB  GLU S 381      12.765  -5.390  12.415  0.00  0.00      STIM
ATOM   2498  HB1 GLU S 381      13.280  -5.455  13.398  0.00  0.00      STIM
ATOM   2499  HB2 GLU S 381      11.820  -5.974  12.389  0.00  0.00      STIM
ATOM   2500  CG  GLU S 381      12.302  -3.906  12.182  0.00  0.00      STIM
ATOM   2501  HG1 GLU S 381      11.662  -3.891  11.274  0.00  0.00      STIM
ATOM   2502  HG2 GLU S 381      13.229  -3.295  12.151  0.00  0.00      STIM
ATOM   2503  CD  GLU S 381      11.393  -3.456  13.325  0.00  0.00      STIM
ATOM   2504  OE1 GLU S 381      11.356  -4.211  14.319  0.00  0.00      STIM
ATOM   2505  OE2 GLU S 381      10.654  -2.440  13.221  0.00  0.00      STIM
ATOM   2506  C   GLU S 381      14.461  -7.026  11.900  0.00  0.00      STIM
ATOM   2507  O   GLU S 381      15.444  -6.825  12.572  0.00  0.00      STIM
ATOM   2508  N   LYS S 382      14.043  -8.256  11.620  0.00  0.00      STIM
ATOM   2509  HN  LYS S 382      13.188  -8.333  11.113  0.00  0.00      STIM
ATOM   2510  CA  LYS S 382      14.695  -9.493  12.046  0.00  0.00      STIM
ATOM   2511  HA  LYS S 382      14.923  -9.271  13.078  0.00  0.00      STIM
ATOM   2512  CB  LYS S 382      13.860 -10.819  11.899  0.00  0.00      STIM
ATOM   2513  HB1 LYS S 382      14.392 -11.535  12.561  0.00  0.00      STIM
ATOM   2514  HB2 LYS S 382      13.863 -11.161  10.842  0.00  0.00      STIM
ATOM   2515  CG  LYS S 382      12.412 -10.678  12.387  0.00  0.00      STIM
ATOM   2516  HG1 LYS S 382      11.864 -11.634  12.250  0.00  0.00      STIM
ATOM   2517  HG2 LYS S 382      11.965  -9.876  11.761  0.00  0.00      STIM
ATOM   2518  CD  LYS S 382      12.255 -10.311  13.841  0.00  0.00      STIM
ATOM   2519  HD1 LYS S 382      12.811  -9.359  13.979  0.00  0.00      STIM
ATOM   2520  HD2 LYS S 382      12.832 -11.117  14.342  0.00  0.00      STIM
ATOM   2521  CE  LYS S 382      10.781 -10.253  14.299  0.00  0.00      STIM
ATOM   2522  HE1 LYS S 382      10.382 -11.287  14.378  0.00  0.00      STIM
ATOM   2523  HE2 LYS S 382      10.265  -9.652  13.520  0.00  0.00      STIM
ATOM   2524  NZ  LYS S 382      10.577  -9.548  15.537  0.00  0.00      STIM
ATOM   2525  HZ1 LYS S 382      11.257  -9.927  16.226  0.00  0.00      STIM
ATOM   2526  HZ2 LYS S 382       9.564  -9.620  15.762  0.00  0.00      STIM
ATOM   2527  HZ3 LYS S 382      10.854  -8.546  15.505  0.00  0.00      STIM
ATOM   2528  C   LYS S 382      16.011  -9.720  11.488  0.00  0.00      STIM
ATOM   2529  O   LYS S 382      17.010  -9.950  12.134  0.00  0.00      STIM
ATOM   2530  N   ILE S 383      16.088  -9.563  10.104  0.00  0.00      STIM
ATOM   2531  HN  ILE S 383      15.302  -9.259   9.570  0.00  0.00      STIM
ATOM   2532  CA  ILE S 383      17.298  -9.626   9.369  0.00  0.00      STIM
ATOM   2533  HA  ILE S 383      17.883 -10.491   9.647  0.00  0.00      STIM
ATOM   2534  CB  ILE S 383      17.060  -9.610   7.876  0.00  0.00      STIM
ATOM   2535  HB  ILE S 383      16.242  -8.863   7.787  0.00  0.00      STIM
ATOM   2536  CG2 ILE S 383      18.142  -9.236   6.929  0.00  0.00      STIM
ATOM   2537 HG21 ILE S 383      17.958  -9.521   5.871  0.00  0.00      STIM
ATOM   2538 HG22 ILE S 383      19.058  -9.829   7.136  0.00  0.00      STIM
ATOM   2539 HG23 ILE S 383      18.431  -8.163   6.914  0.00  0.00      STIM
ATOM   2540  CG1 ILE S 383      16.448 -10.967   7.488  0.00  0.00      STIM
ATOM   2541 HG11 ILE S 383      15.931 -10.853   6.511  0.00  0.00      STIM
ATOM   2542 HG12 ILE S 383      15.702 -11.308   8.238  0.00  0.00      STIM
ATOM   2543  CD  ILE S 383      17.464 -12.089   7.373  0.00  0.00      STIM
ATOM   2544  HD1 ILE S 383      18.148 -12.091   8.248  0.00  0.00      STIM
ATOM   2545  HD2 ILE S 383      18.182 -12.068   6.525  0.00  0.00      STIM
ATOM   2546  HD3 ILE S 383      16.947 -13.069   7.455  0.00  0.00      STIM
ATOM   2547  C   ILE S 383      18.226  -8.563   9.726  0.00  0.00      STIM
ATOM   2548  O   ILE S 383      19.414  -8.773   9.942  0.00  0.00      STIM
ATOM   2549  N   LYS S 384      17.817  -7.257   9.899  0.00  0.00      STIM
ATOM   2550  HN  LYS S 384      16.867  -7.022   9.710  0.00  0.00      STIM
ATOM   2551  CA  LYS S 384      18.709  -6.249  10.501  0.00  0.00      STIM
ATOM   2552  HA  LYS S 384      19.651  -6.163   9.980  0.00  0.00      STIM
ATOM   2553  CB  LYS S 384      17.959  -4.889  10.354  0.00  0.00      STIM
ATOM   2554  HB1 LYS S 384      18.444  -4.089  10.952  0.00  0.00      STIM
ATOM   2555  HB2 LYS S 384      16.886  -5.016  10.614  0.00  0.00      STIM
ATOM   2556  CG  LYS S 384      17.822  -4.372   8.897  0.00  0.00      STIM
ATOM   2557  HG1 LYS S 384      17.027  -3.618   8.718  0.00  0.00      STIM
ATOM   2558  HG2 LYS S 384      17.446  -5.245   8.322  0.00  0.00      STIM
ATOM   2559  CD  LYS S 384      19.157  -4.031   8.247  0.00  0.00      STIM
ATOM   2560  HD1 LYS S 384      19.042  -3.754   7.177  0.00  0.00      STIM
ATOM   2561  HD2 LYS S 384      19.930  -4.827   8.304  0.00  0.00      STIM
ATOM   2562  CE  LYS S 384      19.727  -2.734   8.860  0.00  0.00      STIM
ATOM   2563  HE1 LYS S 384      20.673  -2.487   8.333  0.00  0.00      STIM
ATOM   2564  HE2 LYS S 384      19.898  -2.868   9.950  0.00  0.00      STIM
ATOM   2565  NZ  LYS S 384      18.842  -1.533   8.641  0.00  0.00      STIM
ATOM   2566  HZ1 LYS S 384      19.312  -0.611   8.747  0.00  0.00      STIM
ATOM   2567  HZ2 LYS S 384      18.233  -1.557   9.484  0.00  0.00      STIM
ATOM   2568  HZ3 LYS S 384      18.180  -1.654   7.849  0.00  0.00      STIM
ATOM   2569  C   LYS S 384      19.179  -6.538  11.915  0.00  0.00      STIM
ATOM   2570  O   LYS S 384      20.368  -6.272  12.192  0.00  0.00      STIM
ATOM   2571  N   LYS S 385      18.382  -7.005  12.833  0.00  0.00      STIM
ATOM   2572  HN  LYS S 385      17.391  -7.026  12.723  0.00  0.00      STIM
ATOM   2573  CA  LYS S 385      18.915  -7.404  14.161  0.00  0.00      STIM
ATOM   2574  HA  LYS S 385      19.337  -6.499  14.572  0.00  0.00      STIM
ATOM   2575  CB  LYS S 385      17.727  -7.774  15.171  0.00  0.00      STIM
ATOM   2576  HB1 LYS S 385      17.957  -8.551  15.931  0.00  0.00      STIM
ATOM   2577  HB2 LYS S 385      16.933  -8.256  14.561  0.00  0.00      STIM
ATOM   2578  CG  LYS S 385      17.062  -6.516  15.692  0.00  0.00      STIM
ATOM   2579  HG1 LYS S 385      16.124  -6.813  16.209  0.00  0.00      STIM
ATOM   2580  HG2 LYS S 385      16.643  -5.908  14.862  0.00  0.00      STIM
ATOM   2581  CD  LYS S 385      17.980  -5.693  16.662  0.00  0.00      STIM
ATOM   2582  HD1 LYS S 385      17.461  -4.873  17.203  0.00  0.00      STIM
ATOM   2583  HD2 LYS S 385      18.789  -5.155  16.124  0.00  0.00      STIM
ATOM   2584  CE  LYS S 385      18.751  -6.557  17.678  0.00  0.00      STIM
ATOM   2585  HE1 LYS S 385      19.401  -5.855  18.243  0.00  0.00      STIM
ATOM   2586  HE2 LYS S 385      19.526  -7.202  17.210  0.00  0.00      STIM
ATOM   2587  NZ  LYS S 385      17.912  -7.283  18.636  0.00  0.00      STIM
ATOM   2588  HZ1 LYS S 385      18.433  -7.257  19.536  0.00  0.00      STIM
ATOM   2589  HZ2 LYS S 385      17.770  -8.275  18.358  0.00  0.00      STIM
ATOM   2590  HZ3 LYS S 385      16.951  -6.910  18.777  0.00  0.00      STIM
ATOM   2591  C   LYS S 385      19.877  -8.493  14.196  0.00  0.00      STIM
ATOM   2592  O   LYS S 385      20.780  -8.586  15.046  0.00  0.00      STIM
ATOM   2593  N   LYS S 386      19.586  -9.498  13.341  0.00  0.00      STIM
ATOM   2594  HN  LYS S 386      18.727  -9.504  12.835  0.00  0.00      STIM
ATOM   2595  CA  LYS S 386      20.553 -10.536  13.009  0.00  0.00      STIM
ATOM   2596  HA  LYS S 386      20.813 -10.992  13.952  0.00  0.00      STIM
ATOM   2597  CB  LYS S 386      19.892 -11.457  11.934  0.00  0.00      STIM
ATOM   2598  HB1 LYS S 386      20.587 -12.237  11.555  0.00  0.00      STIM
ATOM   2599  HB2 LYS S 386      19.488 -10.805  11.131  0.00  0.00      STIM
ATOM   2600  CG  LYS S 386      18.746 -12.316  12.564  0.00  0.00      STIM
ATOM   2601  HG1 LYS S 386      18.163 -12.674  11.689  0.00  0.00      STIM
ATOM   2602  HG2 LYS S 386      18.156 -11.577  13.147  0.00  0.00      STIM
ATOM   2603  CD  LYS S 386      19.130 -13.366  13.609  0.00  0.00      STIM
ATOM   2604  HD1 LYS S 386      19.725 -12.902  14.425  0.00  0.00      STIM
ATOM   2605  HD2 LYS S 386      19.857 -13.971  13.026  0.00  0.00      STIM
ATOM   2606  CE  LYS S 386      17.982 -14.194  14.187  0.00  0.00      STIM
ATOM   2607  HE1 LYS S 386      17.331 -14.419  13.315  0.00  0.00      STIM
ATOM   2608  HE2 LYS S 386      17.467 -13.626  14.991  0.00  0.00      STIM
ATOM   2609  NZ  LYS S 386      18.465 -15.370  14.812  0.00  0.00      STIM
ATOM   2610  HZ1 LYS S 386      18.321 -15.306  15.840  0.00  0.00      STIM
ATOM   2611  HZ2 LYS S 386      19.479 -15.568  14.692  0.00  0.00      STIM
ATOM   2612  HZ3 LYS S 386      17.912 -16.179  14.462  0.00  0.00      STIM
ATOM   2613  C   LYS S 386      21.864 -10.040  12.492  0.00  0.00      STIM
ATOM   2614  O   LYS S 386      22.877 -10.368  13.037  0.00  0.00      STIM
ATOM   2615  N   ARG S 387      21.877  -9.170  11.499  0.00  0.00      STIM
ATOM   2616  HN  ARG S 387      21.053  -9.001  10.964  0.00  0.00      STIM
ATOM   2617  CA  ARG S 387      22.995  -8.553  10.767  0.00  0.00      STIM
ATOM   2618  HA  ARG S 387      23.694  -9.289  10.399  0.00  0.00      STIM
ATOM   2619  CB  ARG S 387      22.631  -7.628   9.560  0.00  0.00      STIM
ATOM   2620  HB1 ARG S 387      23.438  -6.899   9.333  0.00  0.00      STIM
ATOM   2621  HB2 ARG S 387      21.723  -7.043   9.822  0.00  0.00      STIM
ATOM   2622  CG  ARG S 387      22.336  -8.305   8.222  0.00  0.00      STIM
ATOM   2623  HG1 ARG S 387      21.615  -9.148   8.287  0.00  0.00      STIM
ATOM   2624  HG2 ARG S 387      23.325  -8.628   7.834  0.00  0.00      STIM
ATOM   2625  CD  ARG S 387      21.779  -7.430   7.102  0.00  0.00      STIM
ATOM   2626  HD1 ARG S 387      20.886  -6.861   7.439  0.00  0.00      STIM
ATOM   2627  HD2 ARG S 387      21.557  -8.094   6.239  0.00  0.00      STIM
ATOM   2628  NE  ARG S 387      22.864  -6.410   6.745  0.00  0.00      STIM
ATOM   2629  HE  ARG S 387      23.820  -6.540   7.007  0.00  0.00      STIM
ATOM   2630  CZ  ARG S 387      22.686  -5.168   6.415  0.00  0.00      STIM
ATOM   2631  NH1 ARG S 387      21.488  -4.664   6.041  0.00  0.00      STIM
ATOM   2632 HH11 ARG S 387      20.618  -5.155   5.991  0.00  0.00      STIM
ATOM   2633 HH12 ARG S 387      21.500  -3.713   5.731  0.00  0.00      STIM
ATOM   2634  NH2 ARG S 387      23.619  -4.260   6.601  0.00  0.00      STIM
ATOM   2635 HH21 ARG S 387      24.519  -4.510   6.957  0.00  0.00      STIM
ATOM   2636 HH22 ARG S 387      23.442  -3.335   6.265  0.00  0.00      STIM
ATOM   2637  C   ARG S 387      23.810  -7.762  11.767  0.00  0.00      STIM
ATOM   2638  O   ARG S 387      25.004  -7.817  11.728  0.00  0.00      STIM
ATOM   2639  N   ASN S 388      23.164  -6.975  12.680  0.00  0.00      STIM
ATOM   2640  HN  ASN S 388      22.237  -6.861  12.331  0.00  0.00      STIM
ATOM   2641  CA  ASN S 388      23.713  -6.308  13.805  0.00  0.00      STIM
ATOM   2642  HA  ASN S 388      24.381  -5.571  13.385  0.00  0.00      STIM
ATOM   2643  CB  ASN S 388      22.536  -5.573  14.596  0.00  0.00      STIM
ATOM   2644  HB1 ASN S 388      21.777  -6.248  15.048  0.00  0.00      STIM
ATOM   2645  HB2 ASN S 388      21.973  -4.949  13.870  0.00  0.00      STIM
ATOM   2646  CG  ASN S 388      22.827  -4.528  15.679  0.00  0.00      STIM
ATOM   2647  OD1 ASN S 388      21.854  -3.907  16.084  0.00  0.00      STIM
ATOM   2648  ND2 ASN S 388      24.082  -4.280  16.117  0.00  0.00      STIM
ATOM   2649 HD21 ASN S 388      24.840  -4.849  15.796  0.00  0.00      STIM
ATOM   2650 HD22 ASN S 388      24.303  -3.486  16.684  0.00  0.00      STIM
ATOM   2651  C   ASN S 388      24.597  -7.142  14.682  0.00  0.00      STIM
ATOM   2652  O   ASN S 388      25.530  -6.593  15.229  0.00  0.00      STIM
ATOM   2653  N   THR S 389      24.325  -8.440  14.826  0.00  0.00      STIM
ATOM   2654  HN  THR S 389      23.511  -8.882  14.457  0.00  0.00      STIM
ATOM   2655  CA  THR S 389      25.104  -9.202  15.802  0.00  0.00      STIM
ATOM   2656  HA  THR S 389      25.747  -8.569  16.395  0.00  0.00      STIM
ATOM   2657  CB  THR S 389      24.185  -9.918  16.812  0.00  0.00      STIM
ATOM   2658  HB  THR S 389      23.367  -9.179  16.954  0.00  0.00      STIM
ATOM   2659  OG1 THR S 389      24.966 -10.178  17.960  0.00  0.00      STIM
ATOM   2660  HG1 THR S 389      25.158  -9.345  18.397  0.00  0.00      STIM
ATOM   2661  CG2 THR S 389      23.489 -11.147  16.263  0.00  0.00      STIM
ATOM   2662 HG21 THR S 389      24.224 -11.845  15.809  0.00  0.00      STIM
ATOM   2663 HG22 THR S 389      22.853 -10.695  15.472  0.00  0.00      STIM
ATOM   2664 HG23 THR S 389      22.960 -11.680  17.081  0.00  0.00      STIM
ATOM   2665  C   THR S 389      26.035 -10.088  15.034  0.00  0.00      STIM
ATOM   2666  O   THR S 389      27.209 -10.168  15.422  0.00  0.00      STIM
ATOM   2667  N   LEU S 390      25.573 -10.815  13.930  0.00  0.00      STIM
ATOM   2668  HN  LEU S 390      24.681 -10.731  13.493  0.00  0.00      STIM
ATOM   2669  CA  LEU S 390      26.435 -11.704  13.165  0.00  0.00      STIM
ATOM   2670  HA  LEU S 390      26.854 -12.475  13.794  0.00  0.00      STIM
ATOM   2671  CB  LEU S 390      25.580 -12.498  12.119  0.00  0.00      STIM
ATOM   2672  HB1 LEU S 390      26.165 -13.154  11.439  0.00  0.00      STIM
ATOM   2673  HB2 LEU S 390      25.019 -11.747  11.523  0.00  0.00      STIM
ATOM   2674  CG  LEU S 390      24.465 -13.438  12.762  0.00  0.00      STIM
ATOM   2675  HG  LEU S 390      23.863 -12.896  13.523  0.00  0.00      STIM
ATOM   2676  CD1 LEU S 390      23.409 -13.898  11.676  0.00  0.00      STIM
ATOM   2677 HD11 LEU S 390      22.734 -14.670  12.104  0.00  0.00      STIM
ATOM   2678 HD12 LEU S 390      23.949 -14.381  10.834  0.00  0.00      STIM
ATOM   2679 HD13 LEU S 390      22.826 -13.021  11.322  0.00  0.00      STIM
ATOM   2680  CD2 LEU S 390      25.047 -14.720  13.393  0.00  0.00      STIM
ATOM   2681 HD21 LEU S 390      25.869 -14.598  14.129  0.00  0.00      STIM
ATOM   2682 HD22 LEU S 390      25.342 -15.447  12.606  0.00  0.00      STIM
ATOM   2683 HD23 LEU S 390      24.158 -15.093  13.945  0.00  0.00      STIM
ATOM   2684  C   LEU S 390      27.573 -10.965  12.556  0.00  0.00      STIM
ATOM   2685  O   LEU S 390      28.725 -11.405  12.495  0.00  0.00      STIM
ATOM   2686  N   PHE S 391      27.325  -9.676  12.193  0.00  0.00      STIM
ATOM   2687  HN  PHE S 391      26.443  -9.268  12.414  0.00  0.00      STIM
ATOM   2688  CA  PHE S 391      28.353  -8.971  11.387  0.00  0.00      STIM
ATOM   2689  HA  PHE S 391      29.291  -9.494  11.501  0.00  0.00      STIM
ATOM   2690  CB  PHE S 391      27.862  -8.825   9.925  0.00  0.00      STIM
ATOM   2691  HB1 PHE S 391      28.645  -8.287   9.349  0.00  0.00      STIM
ATOM   2692  HB2 PHE S 391      26.916  -8.264   9.769  0.00  0.00      STIM
ATOM   2693  CG  PHE S 391      27.745 -10.136   9.143  0.00  0.00      STIM
ATOM   2694  CD1 PHE S 391      28.845 -10.726   8.475  0.00  0.00      STIM
ATOM   2695  HD1 PHE S 391      29.794 -10.214   8.534  0.00  0.00      STIM
ATOM   2696  CE1 PHE S 391      28.724 -11.992   7.787  0.00  0.00      STIM
ATOM   2697  HE1 PHE S 391      29.538 -12.458   7.252  0.00  0.00      STIM
ATOM   2698  CZ  PHE S 391      27.461 -12.593   7.767  0.00  0.00      STIM
ATOM   2699  HZ  PHE S 391      27.295 -13.482   7.176  0.00  0.00      STIM
ATOM   2700  CD2 PHE S 391      26.531 -10.745   9.015  0.00  0.00      STIM
ATOM   2701  HD2 PHE S 391      25.702 -10.319   9.560  0.00  0.00      STIM
ATOM   2702  CE2 PHE S 391      26.378 -11.968   8.331  0.00  0.00      STIM
ATOM   2703  HE2 PHE S 391      25.339 -12.211   8.162  0.00  0.00      STIM
ATOM   2704  C   PHE S 391      28.446  -7.536  11.998  0.00  0.00      STIM
ATOM   2705  O   PHE S 391      28.874  -6.536  11.359  0.00  0.00      STIM
ATOM   2706  N   GLY S 392      28.228  -7.440  13.344  0.00  0.00      STIM
ATOM   2707  HN  GLY S 392      27.995  -8.244  13.886  0.00  0.00      STIM
ATOM   2708  CA  GLY S 392      28.542  -6.119  13.988  0.00  0.00      STIM
ATOM   2709  HA1 GLY S 392      29.574  -5.967  13.706  0.00  0.00      STIM
ATOM   2710  HA2 GLY S 392      28.451  -6.157  15.064  0.00  0.00      STIM
ATOM   2711  C   GLY S 392      27.729  -4.941  13.624  0.00  0.00      STIM
ATOM   2712  O   GLY S 392      26.718  -4.923  12.961  0.00  0.00      STIM
ATOM   2713  N   THR S 393      28.154  -3.816  14.210  0.00  0.00      STIM
ATOM   2714  HN  THR S 393      29.062  -3.894  14.615  0.00  0.00      STIM
ATOM   2715  CA  THR S 393      27.588  -2.454  14.074  0.00  0.00      STIM
ATOM   2716  HA  THR S 393      26.542  -2.518  14.335  0.00  0.00      STIM
ATOM   2717  CB  THR S 393      28.240  -1.449  15.016  0.00  0.00      STIM
ATOM   2718  HB  THR S 393      28.257  -1.925  16.020  0.00  0.00      STIM
ATOM   2719  OG1 THR S 393      27.532  -0.278  15.158  0.00  0.00      STIM
ATOM   2720  HG1 THR S 393      26.635  -0.493  15.425  0.00  0.00      STIM
ATOM   2721  CG2 THR S 393      29.682  -1.125  14.717  0.00  0.00      STIM
ATOM   2722 HG21 THR S 393      30.312  -2.039  14.760  0.00  0.00      STIM
ATOM   2723 HG22 THR S 393      30.066  -0.423  15.488  0.00  0.00      STIM
ATOM   2724 HG23 THR S 393      29.799  -0.601  13.744  0.00  0.00      STIM
ATOM   2725  C   THR S 393      27.548  -2.018  12.665  0.00  0.00      STIM
ATOM   2726  O   THR S 393      28.502  -2.326  11.967  0.00  0.00      STIM
ATOM   2727  N   PHE S 394      26.536  -1.367  12.076  0.00  0.00      STIM
ATOM   2728  HN  PHE S 394      25.728  -1.112  12.601  0.00  0.00      STIM
ATOM   2729  CA  PHE S 394      26.510  -0.977  10.684  0.00  0.00      STIM
ATOM   2730  HA  PHE S 394      26.592  -1.896  10.124  0.00  0.00      STIM
ATOM   2731  CB  PHE S 394      25.115  -0.418  10.323  0.00  0.00      STIM
ATOM   2732  HB1 PHE S 394      25.041  -0.072   9.269  0.00  0.00      STIM
ATOM   2733  HB2 PHE S 394      24.813   0.420  10.987  0.00  0.00      STIM
ATOM   2734  CG  PHE S 394      24.180  -1.484  10.590  0.00  0.00      STIM
ATOM   2735  CD1 PHE S 394      23.340  -1.514  11.795  0.00  0.00      STIM
ATOM   2736  HD1 PHE S 394      23.380  -0.675  12.474  0.00  0.00      STIM
ATOM   2737  CE1 PHE S 394      22.540  -2.603  12.118  0.00  0.00      STIM
ATOM   2738  HE1 PHE S 394      21.881  -2.608  12.974  0.00  0.00      STIM
ATOM   2739  CZ  PHE S 394      22.453  -3.622  11.222  0.00  0.00      STIM
ATOM   2740  HZ  PHE S 394      21.749  -4.418  11.418  0.00  0.00      STIM
ATOM   2741  CD2 PHE S 394      24.045  -2.561   9.669  0.00  0.00      STIM
ATOM   2742  HD2 PHE S 394      24.535  -2.589   8.707  0.00  0.00      STIM
ATOM   2743  CE2 PHE S 394      23.218  -3.651  10.007  0.00  0.00      STIM
ATOM   2744  HE2 PHE S 394      23.063  -4.470   9.321  0.00  0.00      STIM
ATOM   2745  C   PHE S 394      27.591  -0.046  10.339  0.00  0.00      STIM
ATOM   2746  O   PHE S 394      27.831   0.974  10.960  0.00  0.00      STIM
ATOM   2747  N   HSD S 395      28.338  -0.324   9.193  0.00  0.00      STIM
ATOM   2748  HN  HSD S 395      28.232  -1.200   8.730  0.00  0.00      STIM
ATOM   2749  CA  HSD S 395      29.254   0.630   8.525  0.00  0.00      STIM
ATOM   2750  HA  HSD S 395      29.251   1.507   9.156  0.00  0.00      STIM
ATOM   2751  CB  HSD S 395      30.741   0.170   8.349  0.00  0.00      STIM
ATOM   2752  HB1 HSD S 395      31.251   0.774   7.568  0.00  0.00      STIM
ATOM   2753  HB2 HSD S 395      30.712  -0.881   7.989  0.00  0.00      STIM
ATOM   2754  ND1 HSD S 395      31.324  -0.716  10.777  0.00  0.00      STIM
ATOM   2755  HD1 HSD S 395      30.595  -1.400  10.789  0.00  0.00      STIM
ATOM   2756  CG  HSD S 395      31.583   0.055   9.623  0.00  0.00      STIM
ATOM   2757  CE1 HSD S 395      32.356  -0.631  11.610  0.00  0.00      STIM
ATOM   2758  HE1 HSD S 395      32.493  -1.301  12.459  0.00  0.00      STIM
ATOM   2759  NE2 HSD S 395      33.240   0.129  11.076  0.00  0.00      STIM
ATOM   2760  CD2 HSD S 395      32.735   0.620   9.855  0.00  0.00      STIM
ATOM   2761  HD2 HSD S 395      33.340   1.214   9.182  0.00  0.00      STIM
ATOM   2762  C   HSD S 395      28.774   1.275   7.301  0.00  0.00      STIM
ATOM   2763  O   HSD S 395      27.835   0.806   6.665  0.00  0.00      STIM
ATOM   2764  N   VAL S 396      29.420   2.361   6.772  0.00  0.00      STIM
ATOM   2765  HN  VAL S 396      30.217   2.658   7.291  0.00  0.00      STIM
ATOM   2766  CA  VAL S 396      28.994   3.125   5.604  0.00  0.00      STIM
ATOM   2767  HA  VAL S 396      27.973   3.470   5.670  0.00  0.00      STIM
ATOM   2768  CB  VAL S 396      29.953   4.323   5.361  0.00  0.00      STIM
ATOM   2769  HB  VAL S 396      30.999   3.991   5.532  0.00  0.00      STIM
ATOM   2770  CG1 VAL S 396      29.924   4.857   3.920  0.00  0.00      STIM
ATOM   2771 HG11 VAL S 396      30.225   4.089   3.176  0.00  0.00      STIM
ATOM   2772 HG12 VAL S 396      30.524   5.793   3.939  0.00  0.00      STIM
ATOM   2773 HG13 VAL S 396      28.887   5.110   3.613  0.00  0.00      STIM
ATOM   2774  CG2 VAL S 396      29.704   5.501   6.281  0.00  0.00      STIM
ATOM   2775 HG21 VAL S 396      29.868   5.121   7.312  0.00  0.00      STIM
ATOM   2776 HG22 VAL S 396      28.634   5.797   6.225  0.00  0.00      STIM
ATOM   2777 HG23 VAL S 396      30.260   6.412   5.971  0.00  0.00      STIM
ATOM   2778  C   VAL S 396      28.907   2.301   4.241  0.00  0.00      STIM
ATOM   2779  O   VAL S 396      27.849   2.249   3.557  0.00  0.00      STIM
ATOM   2780  N   ALA S 397      29.881   1.534   3.847  0.00  0.00      STIM
ATOM   2781  HN  ALA S 397      30.768   1.437   4.292  0.00  0.00      STIM
ATOM   2782  CA  ALA S 397      29.952   0.916   2.533  0.00  0.00      STIM
ATOM   2783  HA  ALA S 397      29.689   1.694   1.832  0.00  0.00      STIM
ATOM   2784  CB  ALA S 397      31.395   0.420   2.252  0.00  0.00      STIM
ATOM   2785  HB1 ALA S 397      31.724  -0.413   2.911  0.00  0.00      STIM
ATOM   2786  HB2 ALA S 397      32.080   1.261   2.493  0.00  0.00      STIM
ATOM   2787  HB3 ALA S 397      31.626   0.203   1.187  0.00  0.00      STIM
ATOM   2788  C   ALA S 397      28.887  -0.090   2.268  0.00  0.00      STIM
ATOM   2789  O   ALA S 397      28.514  -0.266   1.121  0.00  0.00      STIM
ATOM   2790  N   HSD S 398      28.422  -0.858   3.268  0.00  0.00      STIM
ATOM   2791  HN  HSD S 398      28.643  -0.686   4.225  0.00  0.00      STIM
ATOM   2792  CA  HSD S 398      27.362  -1.816   3.058  0.00  0.00      STIM
ATOM   2793  HA  HSD S 398      27.291  -2.097   2.017  0.00  0.00      STIM
ATOM   2794  CB  HSD S 398      27.659  -3.084   3.911  0.00  0.00      STIM
ATOM   2795  HB1 HSD S 398      28.436  -3.579   3.289  0.00  0.00      STIM
ATOM   2796  HB2 HSD S 398      26.754  -3.728   3.889  0.00  0.00      STIM
ATOM   2797  ND1 HSD S 398      29.203  -3.550   5.869  0.00  0.00      STIM
ATOM   2798  HD1 HSD S 398      29.925  -3.829   5.236  0.00  0.00      STIM
ATOM   2799  CG  HSD S 398      28.085  -2.925   5.365  0.00  0.00      STIM
ATOM   2800  CE1 HSD S 398      29.154  -3.444   7.267  0.00  0.00      STIM
ATOM   2801  HE1 HSD S 398      30.013  -3.748   7.865  0.00  0.00      STIM
ATOM   2802  NE2 HSD S 398      28.105  -2.843   7.636  0.00  0.00      STIM
ATOM   2803  CD2 HSD S 398      27.427  -2.483   6.468  0.00  0.00      STIM
ATOM   2804  HD2 HSD S 398      26.469  -2.003   6.625  0.00  0.00      STIM
ATOM   2805  C   HSD S 398      26.020  -1.309   3.592  0.00  0.00      STIM
ATOM   2806  O   HSD S 398      25.075  -2.044   3.754  0.00  0.00      STIM
ATOM   2807  N   SER S 399      26.022   0.005   3.924  0.00  0.00      STIM
ATOM   2808  HN  SER S 399      26.890   0.494   3.884  0.00  0.00      STIM
ATOM   2809  CA  SER S 399      24.799   0.713   4.253  0.00  0.00      STIM
ATOM   2810  HA  SER S 399      24.232   0.029   4.868  0.00  0.00      STIM
ATOM   2811  CB  SER S 399      24.891   1.988   5.111  0.00  0.00      STIM
ATOM   2812  HB1 SER S 399      23.909   2.498   5.208  0.00  0.00      STIM
ATOM   2813  HB2 SER S 399      25.596   2.802   4.838  0.00  0.00      STIM
ATOM   2814  OG  SER S 399      25.315   1.514   6.358  0.00  0.00      STIM
ATOM   2815  HG1 SER S 399      26.192   1.133   6.275  0.00  0.00      STIM
ATOM   2816  C   SER S 399      23.971   1.012   3.017  0.00  0.00      STIM
ATOM   2817  O   SER S 399      24.510   1.394   1.997  0.00  0.00      STIM
ATOM   2818  N   SER S 400      22.648   0.897   3.126  0.00  0.00      STIM
ATOM   2819  HN  SER S 400      22.103   0.792   3.954  0.00  0.00      STIM
ATOM   2820  CA  SER S 400      21.824   0.704   1.974  0.00  0.00      STIM
ATOM   2821  HA  SER S 400      22.073   1.353   1.147  0.00  0.00      STIM
ATOM   2822  CB  SER S 400      21.940  -0.786   1.580  0.00  0.00      STIM
ATOM   2823  HB1 SER S 400      21.872  -1.428   2.484  0.00  0.00      STIM
ATOM   2824  HB2 SER S 400      23.007  -0.991   1.346  0.00  0.00      STIM
ATOM   2825  OG  SER S 400      21.179  -1.213   0.455  0.00  0.00      STIM
ATOM   2826  HG1 SER S 400      21.813  -1.060  -0.249  0.00  0.00      STIM
ATOM   2827  C   SER S 400      20.317   0.997   2.203  0.00  0.00      STIM
ATOM   2828  O   SER S 400      19.882   1.087   3.298  0.00  0.00      STIM
ATOM   2829  N   SER S 401      19.577   1.233   1.140  0.00  0.00      STIM
ATOM   2830  HN  SER S 401      20.055   1.180   0.267  0.00  0.00      STIM
ATOM   2831  CA  SER S 401      18.174   1.520   1.282  0.00  0.00      STIM
ATOM   2832  HA  SER S 401      17.986   2.236   2.069  0.00  0.00      STIM
ATOM   2833  CB  SER S 401      17.702   2.222  -0.032  0.00  0.00      STIM
ATOM   2834  HB1 SER S 401      18.322   3.134  -0.164  0.00  0.00      STIM
ATOM   2835  HB2 SER S 401      16.634   2.527  -0.051  0.00  0.00      STIM
ATOM   2836  OG  SER S 401      17.894   1.431  -1.231  0.00  0.00      STIM
ATOM   2837  HG1 SER S 401      18.834   1.254  -1.319  0.00  0.00      STIM
ATOM   2838  C   SER S 401      17.431   0.227   1.488  0.00  0.00      STIM
ATOM   2839  O   SER S 401      16.353   0.203   2.022  0.00  0.00      STIM
ATOM   2840  N   LEU S 402      18.008  -0.980   1.117  0.00  0.00      STIM
ATOM   2841  HN  LEU S 402      19.001  -1.067   1.115  0.00  0.00      STIM
ATOM   2842  CA  LEU S 402      17.256  -2.207   1.256  0.00  0.00      STIM
ATOM   2843  HA  LEU S 402      16.211  -1.941   1.319  0.00  0.00      STIM
ATOM   2844  CB  LEU S 402      17.543  -3.179   0.090  0.00  0.00      STIM
ATOM   2845  HB1 LEU S 402      16.694  -3.897   0.104  0.00  0.00      STIM
ATOM   2846  HB2 LEU S 402      18.571  -3.600   0.119  0.00  0.00      STIM
ATOM   2847  CG  LEU S 402      17.403  -2.478  -1.261  0.00  0.00      STIM
ATOM   2848  HG  LEU S 402      18.318  -1.880  -1.460  0.00  0.00      STIM
ATOM   2849  CD1 LEU S 402      17.348  -3.592  -2.305  0.00  0.00      STIM
ATOM   2850 HD11 LEU S 402      18.178  -4.316  -2.166  0.00  0.00      STIM
ATOM   2851 HD12 LEU S 402      17.358  -3.181  -3.337  0.00  0.00      STIM
ATOM   2852 HD13 LEU S 402      16.392  -4.153  -2.224  0.00  0.00      STIM
ATOM   2853  CD2 LEU S 402      16.090  -1.663  -1.394  0.00  0.00      STIM
ATOM   2854 HD21 LEU S 402      16.129  -1.147  -2.377  0.00  0.00      STIM
ATOM   2855 HD22 LEU S 402      15.968  -0.833  -0.666  0.00  0.00      STIM
ATOM   2856 HD23 LEU S 402      15.266  -2.399  -1.274  0.00  0.00      STIM
ATOM   2857  C   LEU S 402      17.568  -2.980   2.582  0.00  0.00      STIM
ATOM   2858  O   LEU S 402      18.617  -3.615   2.797  0.00  0.00      STIM
ATOM   2859  N   ASP S 403      16.519  -3.032   3.446  0.00  0.00      STIM
ATOM   2860  HN  ASP S 403      15.706  -2.465   3.335  0.00  0.00      STIM
ATOM   2861  CA  ASP S 403      16.601  -3.890   4.583  0.00  0.00      STIM
ATOM   2862  HA  ASP S 403      17.634  -3.991   4.881  0.00  0.00      STIM
ATOM   2863  CB  ASP S 403      15.741  -3.316   5.798  0.00  0.00      STIM
ATOM   2864  HB1 ASP S 403      15.763  -4.056   6.626  0.00  0.00      STIM
ATOM   2865  HB2 ASP S 403      14.721  -3.127   5.401  0.00  0.00      STIM
ATOM   2866  CG  ASP S 403      16.285  -2.026   6.406  0.00  0.00      STIM
ATOM   2867  OD1 ASP S 403      17.504  -1.669   6.339  0.00  0.00      STIM
ATOM   2868  OD2 ASP S 403      15.585  -1.480   7.268  0.00  0.00      STIM
ATOM   2869  C   ASP S 403      16.017  -5.286   4.200  0.00  0.00      STIM
ATOM   2870  O   ASP S 403      16.377  -6.286   4.805  0.00  0.00      STIM
ATOM   2871  N   ASP S 404      15.147  -5.375   3.186  0.00  0.00      STIM
ATOM   2872  HN  ASP S 404      14.835  -4.503   2.817  0.00  0.00      STIM
ATOM   2873  CA  ASP S 404      14.571  -6.591   2.597  0.00  0.00      STIM
ATOM   2874  HA  ASP S 404      14.944  -7.444   3.145  0.00  0.00      STIM
ATOM   2875  CB  ASP S 404      13.040  -6.573   2.604  0.00  0.00      STIM
ATOM   2876  HB1 ASP S 404      12.640  -5.560   2.384  0.00  0.00      STIM
ATOM   2877  HB2 ASP S 404      12.718  -6.848   3.631  0.00  0.00      STIM
ATOM   2878  CG  ASP S 404      12.401  -7.572   1.634  0.00  0.00      STIM
ATOM   2879  OD1 ASP S 404      11.401  -7.237   0.916  0.00  0.00      STIM
ATOM   2880  OD2 ASP S 404      12.920  -8.736   1.658  0.00  0.00      STIM
ATOM   2881  C   ASP S 404      15.182  -6.819   1.175  0.00  0.00      STIM
ATOM   2882  O   ASP S 404      15.059  -5.944   0.319  0.00  0.00      STIM
ATOM   2883  N   VAL S 405      15.708  -8.051   0.960  0.00  0.00      STIM
ATOM   2884  HN  VAL S 405      15.669  -8.838   1.570  0.00  0.00      STIM
ATOM   2885  CA  VAL S 405      16.396  -8.344  -0.268  0.00  0.00      STIM
ATOM   2886  HA  VAL S 405      16.412  -7.452  -0.878  0.00  0.00      STIM
ATOM   2887  CB  VAL S 405      17.863  -8.805  -0.046  0.00  0.00      STIM
ATOM   2888  HB  VAL S 405      17.774  -9.813   0.414  0.00  0.00      STIM
ATOM   2889  CG1 VAL S 405      18.683  -8.815  -1.382  0.00  0.00      STIM
ATOM   2890 HG11 VAL S 405      18.802  -7.773  -1.751  0.00  0.00      STIM
ATOM   2891 HG12 VAL S 405      18.106  -9.398  -2.131  0.00  0.00      STIM
ATOM   2892 HG13 VAL S 405      19.725  -9.113  -1.138  0.00  0.00      STIM
ATOM   2893  CG2 VAL S 405      18.582  -7.862   0.991  0.00  0.00      STIM
ATOM   2894 HG21 VAL S 405      18.638  -6.871   0.492  0.00  0.00      STIM
ATOM   2895 HG22 VAL S 405      19.607  -8.256   1.157  0.00  0.00      STIM
ATOM   2896 HG23 VAL S 405      18.063  -7.978   1.966  0.00  0.00      STIM
ATOM   2897  C   VAL S 405      15.583  -9.344  -1.036  0.00  0.00      STIM
ATOM   2898  O   VAL S 405      15.643  -9.500  -2.187  0.00  0.00      STIM
ATOM   2899  N   ASP S 406      14.654 -10.029  -0.315  0.00  0.00      STIM
ATOM   2900  HN  ASP S 406      14.415  -9.717   0.601  0.00  0.00      STIM
ATOM   2901  CA  ASP S 406      13.832 -11.103  -0.907  0.00  0.00      STIM
ATOM   2902  HA  ASP S 406      14.471 -11.787  -1.446  0.00  0.00      STIM
ATOM   2903  CB  ASP S 406      13.248 -12.083   0.115  0.00  0.00      STIM
ATOM   2904  HB1 ASP S 406      12.939 -13.046  -0.345  0.00  0.00      STIM
ATOM   2905  HB2 ASP S 406      12.424 -11.623   0.701  0.00  0.00      STIM
ATOM   2906  CG  ASP S 406      14.339 -12.464   1.156  0.00  0.00      STIM
ATOM   2907  OD1 ASP S 406      14.151 -12.162   2.353  0.00  0.00      STIM
ATOM   2908  OD2 ASP S 406      15.417 -12.959   0.741  0.00  0.00      STIM
ATOM   2909  C   ASP S 406      12.618 -10.493  -1.653  0.00  0.00      STIM
ATOM   2910  O   ASP S 406      12.126 -11.225  -2.527  0.00  0.00      STIM
ATOM   2911  N   HSP S 407      12.174  -9.254  -1.356  0.00  0.00      STIM
ATOM   2912  HN  HSP S 407      12.464  -8.756  -0.542  0.00  0.00      STIM
ATOM   2913  CA  HSP S 407      11.254  -8.506  -2.145  0.00  0.00      STIM
ATOM   2914  HA  HSP S 407      11.426  -7.457  -1.959  0.00  0.00      STIM
ATOM   2915  CB  HSP S 407      11.237  -8.715  -3.716  0.00  0.00      STIM
ATOM   2916  HB1 HSP S 407      10.656  -7.899  -4.197  0.00  0.00      STIM
ATOM   2917  HB2 HSP S 407      10.792  -9.722  -3.865  0.00  0.00      STIM
ATOM   2918  CD2 HSP S 407      13.051  -9.289  -5.504  0.00  0.00      STIM
ATOM   2919  HD2 HSP S 407      12.468  -9.995  -6.083  0.00  0.00      STIM
ATOM   2920  CG  HSP S 407      12.549  -8.632  -4.456  0.00  0.00      STIM
ATOM   2921  NE2 HSP S 407      14.367  -8.992  -5.658  0.00  0.00      STIM
ATOM   2922  HE2 HSP S 407      14.972  -9.365  -6.361  0.00  0.00      STIM
ATOM   2923  ND1 HSP S 407      13.665  -7.934  -3.955  0.00  0.00      STIM
ATOM   2924  HD1 HSP S 407      13.678  -7.331  -3.157  0.00  0.00      STIM
ATOM   2925  CE1 HSP S 407      14.685  -8.196  -4.676  0.00  0.00      STIM
ATOM   2926  HE1 HSP S 407      15.699  -7.876  -4.555  0.00  0.00      STIM
ATOM   2927  C   HSP S 407       9.863  -8.717  -1.614  0.00  0.00      STIM
ATOM   2928  O   HSP S 407       8.885  -8.461  -2.244  0.00  0.00      STIM
ATOM   2929  N   LYS S 408       9.736  -9.177  -0.381  0.00  0.00      STIM
ATOM   2930  HN  LYS S 408      10.552  -9.296   0.179  0.00  0.00      STIM
ATOM   2931  CA  LYS S 408       8.454  -9.105   0.275  0.00  0.00      STIM
ATOM   2932  HA  LYS S 408       7.847  -9.778  -0.313  0.00  0.00      STIM
ATOM   2933  CB  LYS S 408       8.501  -9.760   1.673  0.00  0.00      STIM
ATOM   2934  HB1 LYS S 408       8.467 -10.815   1.328  0.00  0.00      STIM
ATOM   2935  HB2 LYS S 408       7.571  -9.533   2.237  0.00  0.00      STIM
ATOM   2936  CG  LYS S 408       9.809  -9.477   2.428  0.00  0.00      STIM
ATOM   2937  HG1 LYS S 408       9.803  -8.373   2.559  0.00  0.00      STIM
ATOM   2938  HG2 LYS S 408      10.669  -9.621   1.739  0.00  0.00      STIM
ATOM   2939  CD  LYS S 408       9.940 -10.080   3.818  0.00  0.00      STIM
ATOM   2940  HD1 LYS S 408       9.798 -11.182   3.845  0.00  0.00      STIM
ATOM   2941  HD2 LYS S 408       9.192  -9.704   4.549  0.00  0.00      STIM
ATOM   2942  CE  LYS S 408      11.248  -9.795   4.574  0.00  0.00      STIM
ATOM   2943  HE1 LYS S 408      11.206 -10.284   5.570  0.00  0.00      STIM
ATOM   2944  HE2 LYS S 408      11.487  -8.717   4.700  0.00  0.00      STIM
ATOM   2945  NZ  LYS S 408      12.438 -10.394   3.889  0.00  0.00      STIM
ATOM   2946  HZ1 LYS S 408      12.537  -9.990   2.936  0.00  0.00      STIM
ATOM   2947  HZ2 LYS S 408      12.410 -11.429   3.797  0.00  0.00      STIM
ATOM   2948  HZ3 LYS S 408      13.254 -10.175   4.495  0.00  0.00      STIM
ATOM   2949  C   LYS S 408       7.750  -7.750   0.473  0.00  0.00      STIM
ATOM   2950  O   LYS S 408       6.532  -7.619   0.186  0.00  0.00      STIM
ATOM   2951  N   ILE S 409       8.452  -6.722   0.923  0.00  0.00      STIM
ATOM   2952  HN  ILE S 409       9.443  -6.728   1.031  0.00  0.00      STIM
ATOM   2953  CA  ILE S 409       7.824  -5.479   1.311  0.00  0.00      STIM
ATOM   2954  HA  ILE S 409       6.959  -5.657   1.933  0.00  0.00      STIM
ATOM   2955  CB  ILE S 409       8.858  -4.550   1.996  0.00  0.00      STIM
ATOM   2956  HB  ILE S 409       9.720  -4.288   1.345  0.00  0.00      STIM
ATOM   2957  CG2 ILE S 409       8.099  -3.235   2.226  0.00  0.00      STIM
ATOM   2958 HG21 ILE S 409       7.030  -3.378   2.496  0.00  0.00      STIM
ATOM   2959 HG22 ILE S 409       8.103  -2.582   1.327  0.00  0.00      STIM
ATOM   2960 HG23 ILE S 409       8.539  -2.575   3.004  0.00  0.00      STIM
ATOM   2961  CG1 ILE S 409       9.535  -5.011   3.311  0.00  0.00      STIM
ATOM   2962 HG11 ILE S 409      10.105  -5.914   3.004  0.00  0.00      STIM
ATOM   2963 HG12 ILE S 409       8.807  -5.291   4.102  0.00  0.00      STIM
ATOM   2964  CD  ILE S 409      10.508  -3.955   3.984  0.00  0.00      STIM
ATOM   2965  HD1 ILE S 409      10.853  -4.383   4.950  0.00  0.00      STIM
ATOM   2966  HD2 ILE S 409       9.972  -2.986   4.068  0.00  0.00      STIM
ATOM   2967  HD3 ILE S 409      11.398  -3.825   3.332  0.00  0.00      STIM
ATOM   2968  C   ILE S 409       7.182  -4.909   0.111  0.00  0.00      STIM
ATOM   2969  O   ILE S 409       6.109  -4.369   0.156  0.00  0.00      STIM
ATOM   2970  N   LEU S 410       7.848  -4.792  -1.068  0.00  0.00      STIM
ATOM   2971  HN  LEU S 410       8.792  -5.111  -1.092  0.00  0.00      STIM
ATOM   2972  CA  LEU S 410       7.319  -4.317  -2.288  0.00  0.00      STIM
ATOM   2973  HA  LEU S 410       6.973  -3.311  -2.102  0.00  0.00      STIM
ATOM   2974  CB  LEU S 410       8.482  -4.292  -3.364  0.00  0.00      STIM
ATOM   2975  HB1 LEU S 410       8.731  -5.360  -3.544  0.00  0.00      STIM
ATOM   2976  HB2 LEU S 410       9.264  -3.755  -2.785  0.00  0.00      STIM
ATOM   2977  CG  LEU S 410       8.274  -3.556  -4.739  0.00  0.00      STIM
ATOM   2978  HG  LEU S 410       7.308  -3.919  -5.151  0.00  0.00      STIM
ATOM   2979  CD1 LEU S 410       8.203  -2.074  -4.450  0.00  0.00      STIM
ATOM   2980 HD11 LEU S 410       9.191  -1.725  -4.081  0.00  0.00      STIM
ATOM   2981 HD12 LEU S 410       7.452  -1.762  -3.694  0.00  0.00      STIM
ATOM   2982 HD13 LEU S 410       7.933  -1.492  -5.357  0.00  0.00      STIM
ATOM   2983  CD2 LEU S 410       9.332  -3.879  -5.735  0.00  0.00      STIM
ATOM   2984 HD21 LEU S 410      10.215  -3.236  -5.535  0.00  0.00      STIM
ATOM   2985 HD22 LEU S 410       8.939  -3.721  -6.763  0.00  0.00      STIM
ATOM   2986 HD23 LEU S 410       9.661  -4.940  -5.698  0.00  0.00      STIM
ATOM   2987  C   LEU S 410       6.133  -5.118  -2.793  0.00  0.00      STIM
ATOM   2988  O   LEU S 410       5.186  -4.525  -3.388  0.00  0.00      STIM
ATOM   2989  N   THR S 411       6.114  -6.446  -2.595  0.00  0.00      STIM
ATOM   2990  HN  THR S 411       6.825  -6.849  -2.024  0.00  0.00      STIM
ATOM   2991  CA  THR S 411       4.991  -7.298  -2.971  0.00  0.00      STIM
ATOM   2992  HA  THR S 411       4.862  -7.118  -4.028  0.00  0.00      STIM
ATOM   2993  CB  THR S 411       5.277  -8.796  -2.694  0.00  0.00      STIM
ATOM   2994  HB  THR S 411       5.378  -9.149  -1.645  0.00  0.00      STIM
ATOM   2995  OG1 THR S 411       6.439  -9.129  -3.443  0.00  0.00      STIM
ATOM   2996  HG1 THR S 411       7.260  -8.952  -2.978  0.00  0.00      STIM
ATOM   2997  CG2 THR S 411       4.117  -9.637  -3.352  0.00  0.00      STIM
ATOM   2998 HG21 THR S 411       3.844  -9.399  -4.402  0.00  0.00      STIM
ATOM   2999 HG22 THR S 411       3.229  -9.432  -2.717  0.00  0.00      STIM
ATOM   3000 HG23 THR S 411       4.339 -10.700  -3.117  0.00  0.00      STIM
ATOM   3001  C   THR S 411       3.766  -6.941  -2.202  0.00  0.00      STIM
ATOM   3002  O   THR S 411       2.716  -6.691  -2.747  0.00  0.00      STIM
ATOM   3003  N   ALA S 412       3.859  -6.773  -0.876  0.00  0.00      STIM
ATOM   3004  HN  ALA S 412       4.602  -7.111  -0.304  0.00  0.00      STIM
ATOM   3005  CA  ALA S 412       2.832  -6.300  -0.026  0.00  0.00      STIM
ATOM   3006  HA  ALA S 412       1.956  -6.805  -0.405  0.00  0.00      STIM
ATOM   3007  CB  ALA S 412       3.226  -6.787   1.322  0.00  0.00      STIM
ATOM   3008  HB1 ALA S 412       2.542  -6.565   2.169  0.00  0.00      STIM
ATOM   3009  HB2 ALA S 412       4.238  -6.393   1.555  0.00  0.00      STIM
ATOM   3010  HB3 ALA S 412       3.327  -7.893   1.336  0.00  0.00      STIM
ATOM   3011  C   ALA S 412       2.342  -4.815   0.011  0.00  0.00      STIM
ATOM   3012  O   ALA S 412       1.164  -4.497   0.188  0.00  0.00      STIM
ATOM   3013  N   LYS S 413       3.289  -3.935  -0.078  0.00  0.00      STIM
ATOM   3014  HN  LYS S 413       4.242  -4.227  -0.123  0.00  0.00      STIM
ATOM   3015  CA  LYS S 413       2.975  -2.490  -0.120  0.00  0.00      STIM
ATOM   3016  HA  LYS S 413       2.420  -2.136   0.736  0.00  0.00      STIM
ATOM   3017  CB  LYS S 413       4.342  -1.692  -0.045  0.00  0.00      STIM
ATOM   3018  HB1 LYS S 413       4.967  -2.240  -0.781  0.00  0.00      STIM
ATOM   3019  HB2 LYS S 413       4.760  -1.698   0.984  0.00  0.00      STIM
ATOM   3020  CG  LYS S 413       4.399  -0.186  -0.441  0.00  0.00      STIM
ATOM   3021  HG1 LYS S 413       3.667   0.348   0.203  0.00  0.00      STIM
ATOM   3022  HG2 LYS S 413       4.074  -0.012  -1.489  0.00  0.00      STIM
ATOM   3023  CD  LYS S 413       5.762   0.371  -0.158  0.00  0.00      STIM
ATOM   3024  HD1 LYS S 413       6.108   0.504   0.890  0.00  0.00      STIM
ATOM   3025  HD2 LYS S 413       5.698   1.390  -0.597  0.00  0.00      STIM
ATOM   3026  CE  LYS S 413       6.877  -0.407  -0.893  0.00  0.00      STIM
ATOM   3027  HE1 LYS S 413       6.574  -0.646  -1.934  0.00  0.00      STIM
ATOM   3028  HE2 LYS S 413       7.057  -1.347  -0.328  0.00  0.00      STIM
ATOM   3029  NZ  LYS S 413       8.104   0.395  -0.970  0.00  0.00      STIM
ATOM   3030  HZ1 LYS S 413       8.894  -0.205  -1.282  0.00  0.00      STIM
ATOM   3031  HZ2 LYS S 413       8.336   0.936  -0.113  0.00  0.00      STIM
ATOM   3032  HZ3 LYS S 413       8.007   1.126  -1.704  0.00  0.00      STIM
ATOM   3033  C   LYS S 413       2.149  -2.221  -1.363  0.00  0.00      STIM
ATOM   3034  O   LYS S 413       1.053  -1.635  -1.265  0.00  0.00      STIM
ATOM   3035  N   GLN S 414       2.522  -2.770  -2.529  0.00  0.00      STIM
ATOM   3036  HN  GLN S 414       3.327  -3.358  -2.517  0.00  0.00      STIM
ATOM   3037  CA  GLN S 414       1.721  -2.840  -3.758  0.00  0.00      STIM
ATOM   3038  HA  GLN S 414       1.613  -1.813  -4.074  0.00  0.00      STIM
ATOM   3039  CB  GLN S 414       2.436  -3.561  -4.889  0.00  0.00      STIM
ATOM   3040  HB1 GLN S 414       1.726  -3.915  -5.667  0.00  0.00      STIM
ATOM   3041  HB2 GLN S 414       2.794  -4.509  -4.433  0.00  0.00      STIM
ATOM   3042  CG  GLN S 414       3.736  -2.894  -5.385  0.00  0.00      STIM
ATOM   3043  HG1 GLN S 414       4.376  -3.646  -5.896  0.00  0.00      STIM
ATOM   3044  HG2 GLN S 414       4.319  -2.506  -4.523  0.00  0.00      STIM
ATOM   3045  CD  GLN S 414       3.474  -1.611  -6.180  0.00  0.00      STIM
ATOM   3046  OE1 GLN S 414       4.265  -0.667  -6.105  0.00  0.00      STIM
ATOM   3047  NE2 GLN S 414       2.477  -1.595  -7.105  0.00  0.00      STIM
ATOM   3048 HE21 GLN S 414       2.484  -0.832  -7.751  0.00  0.00      STIM
ATOM   3049 HE22 GLN S 414       1.659  -2.171  -7.101  0.00  0.00      STIM
ATOM   3050  C   GLN S 414       0.393  -3.507  -3.622  0.00  0.00      STIM
ATOM   3051  O   GLN S 414      -0.636  -2.946  -4.009  0.00  0.00      STIM
ATOM   3052  N   ALA S 415       0.293  -4.727  -3.030  0.00  0.00      STIM
ATOM   3053  HN  ALA S 415       1.088  -5.096  -2.554  0.00  0.00      STIM
ATOM   3054  CA  ALA S 415      -0.998  -5.439  -2.856  0.00  0.00      STIM
ATOM   3055  HA  ALA S 415      -1.488  -5.555  -3.811  0.00  0.00      STIM
ATOM   3056  CB  ALA S 415      -0.683  -6.840  -2.283  0.00  0.00      STIM
ATOM   3057  HB1 ALA S 415       0.005  -6.748  -1.416  0.00  0.00      STIM
ATOM   3058  HB2 ALA S 415      -0.388  -7.468  -3.151  0.00  0.00      STIM
ATOM   3059  HB3 ALA S 415      -1.675  -7.247  -1.992  0.00  0.00      STIM
ATOM   3060  C   ALA S 415      -1.964  -4.635  -1.991  0.00  0.00      STIM
ATOM   3061  O   ALA S 415      -3.146  -4.433  -2.190  0.00  0.00      STIM
ATOM   3062  N   LEU S 416      -1.370  -4.014  -0.901  0.00  0.00      STIM
ATOM   3063  HN  LEU S 416      -0.438  -4.266  -0.653  0.00  0.00      STIM
ATOM   3064  CA  LEU S 416      -2.122  -2.962  -0.136  0.00  0.00      STIM
ATOM   3065  HA  LEU S 416      -3.044  -3.403   0.213  0.00  0.00      STIM
ATOM   3066  CB  LEU S 416      -1.312  -2.597   1.201  0.00  0.00      STIM
ATOM   3067  HB1 LEU S 416      -0.236  -2.472   0.955  0.00  0.00      STIM
ATOM   3068  HB2 LEU S 416      -1.336  -3.443   1.920  0.00  0.00      STIM
ATOM   3069  CG  LEU S 416      -1.947  -1.477   1.995  0.00  0.00      STIM
ATOM   3070  HG  LEU S 416      -2.027  -0.560   1.374  0.00  0.00      STIM
ATOM   3071  CD1 LEU S 416      -3.359  -1.839   2.567  0.00  0.00      STIM
ATOM   3072 HD11 LEU S 416      -4.127  -2.016   1.784  0.00  0.00      STIM
ATOM   3073 HD12 LEU S 416      -3.729  -1.043   3.248  0.00  0.00      STIM
ATOM   3074 HD13 LEU S 416      -3.307  -2.786   3.146  0.00  0.00      STIM
ATOM   3075  CD2 LEU S 416      -1.097  -1.069   3.205  0.00  0.00      STIM
ATOM   3076 HD21 LEU S 416      -0.020  -0.906   2.982  0.00  0.00      STIM
ATOM   3077 HD22 LEU S 416      -1.208  -1.841   3.995  0.00  0.00      STIM
ATOM   3078 HD23 LEU S 416      -1.472  -0.160   3.722  0.00  0.00      STIM
ATOM   3079  C   LEU S 416      -2.590  -1.679  -0.983  0.00  0.00      STIM
ATOM   3080  O   LEU S 416      -3.710  -1.167  -0.836  0.00  0.00      STIM
ATOM   3081  N   SER S 417      -1.704  -1.278  -1.934  0.00  0.00      STIM
ATOM   3082  HN  SER S 417      -0.777  -1.645  -1.936  0.00  0.00      STIM
ATOM   3083  CA  SER S 417      -2.011  -0.239  -2.862  0.00  0.00      STIM
ATOM   3084  HA  SER S 417      -2.334   0.612  -2.281  0.00  0.00      STIM
ATOM   3085  CB  SER S 417      -0.936   0.194  -3.869  0.00  0.00      STIM
ATOM   3086  HB1 SER S 417      -1.224   0.914  -4.664  0.00  0.00      STIM
ATOM   3087  HB2 SER S 417      -0.545  -0.637  -4.493  0.00  0.00      STIM
ATOM   3088  OG  SER S 417       0.152   0.629  -3.023  0.00  0.00      STIM
ATOM   3089  HG1 SER S 417       0.585  -0.153  -2.672  0.00  0.00      STIM
ATOM   3090  C   SER S 417      -3.152  -0.587  -3.812  0.00  0.00      STIM
ATOM   3091  O   SER S 417      -4.046   0.229  -4.045  0.00  0.00      STIM
ATOM   3092  N   GLU S 418      -3.149  -1.876  -4.304  0.00  0.00      STIM
ATOM   3093  HN  GLU S 418      -2.345  -2.464  -4.251  0.00  0.00      STIM
ATOM   3094  CA  GLU S 418      -4.216  -2.389  -5.195  0.00  0.00      STIM
ATOM   3095  HA  GLU S 418      -4.199  -1.844  -6.128  0.00  0.00      STIM
ATOM   3096  CB  GLU S 418      -3.645  -3.789  -5.625  0.00  0.00      STIM
ATOM   3097  HB1 GLU S 418      -3.239  -4.376  -4.773  0.00  0.00      STIM
ATOM   3098  HB2 GLU S 418      -2.742  -3.651  -6.258  0.00  0.00      STIM
ATOM   3099  CG  GLU S 418      -4.714  -4.576  -6.496  0.00  0.00      STIM
ATOM   3100  HG1 GLU S 418      -5.037  -3.791  -7.213  0.00  0.00      STIM
ATOM   3101  HG2 GLU S 418      -5.590  -4.655  -5.818  0.00  0.00      STIM
ATOM   3102  CD  GLU S 418      -4.286  -5.899  -7.120  0.00  0.00      STIM
ATOM   3103  OE1 GLU S 418      -3.840  -5.860  -8.279  0.00  0.00      STIM
ATOM   3104  OE2 GLU S 418      -4.523  -6.954  -6.461  0.00  0.00      STIM
ATOM   3105  C   GLU S 418      -5.604  -2.358  -4.617  0.00  0.00      STIM
ATOM   3106  O   GLU S 418      -6.581  -1.848  -5.257  0.00  0.00      STIM
ATOM   3107  N   VAL S 419      -5.756  -2.729  -3.339  0.00  0.00      STIM
ATOM   3108  HN  VAL S 419      -4.934  -3.099  -2.912  0.00  0.00      STIM
ATOM   3109  CA  VAL S 419      -6.987  -2.776  -2.631  0.00  0.00      STIM
ATOM   3110  HA  VAL S 419      -7.774  -3.148  -3.270  0.00  0.00      STIM
ATOM   3111  CB  VAL S 419      -6.960  -3.704  -1.368  0.00  0.00      STIM
ATOM   3112  HB  VAL S 419      -6.720  -4.724  -1.736  0.00  0.00      STIM
ATOM   3113  CG1 VAL S 419      -5.976  -3.224  -0.319  0.00  0.00      STIM
ATOM   3114 HG11 VAL S 419      -5.966  -4.002   0.475  0.00  0.00      STIM
ATOM   3115 HG12 VAL S 419      -6.338  -2.317   0.211  0.00  0.00      STIM
ATOM   3116 HG13 VAL S 419      -4.923  -3.106  -0.652  0.00  0.00      STIM
ATOM   3117  CG2 VAL S 419      -8.408  -3.818  -0.864  0.00  0.00      STIM
ATOM   3118 HG21 VAL S 419      -8.534  -4.599  -0.084  0.00  0.00      STIM
ATOM   3119 HG22 VAL S 419      -9.107  -4.077  -1.688  0.00  0.00      STIM
ATOM   3120 HG23 VAL S 419      -8.673  -2.895  -0.305  0.00  0.00      STIM
ATOM   3121  C   VAL S 419      -7.516  -1.425  -2.424  0.00  0.00      STIM
ATOM   3122  O   VAL S 419      -8.718  -1.091  -2.515  0.00  0.00      STIM
ATOM   3123  N   THR S 420      -6.578  -0.557  -2.056  0.00  0.00      STIM
ATOM   3124  HN  THR S 420      -5.617  -0.821  -2.090  0.00  0.00      STIM
ATOM   3125  CA  THR S 420      -6.828   0.821  -1.715  0.00  0.00      STIM
ATOM   3126  HA  THR S 420      -7.639   0.893  -1.006  0.00  0.00      STIM
ATOM   3127  CB  THR S 420      -5.670   1.534  -1.068  0.00  0.00      STIM
ATOM   3128  HB  THR S 420      -4.746   1.403  -1.670  0.00  0.00      STIM
ATOM   3129  OG1 THR S 420      -5.337   0.969   0.188  0.00  0.00      STIM
ATOM   3130  HG1 THR S 420      -5.085   0.077  -0.059  0.00  0.00      STIM
ATOM   3131  CG2 THR S 420      -6.011   2.952  -0.785  0.00  0.00      STIM
ATOM   3132 HG21 THR S 420      -6.990   2.940  -0.260  0.00  0.00      STIM
ATOM   3133 HG22 THR S 420      -6.145   3.592  -1.683  0.00  0.00      STIM
ATOM   3134 HG23 THR S 420      -5.275   3.334  -0.045  0.00  0.00      STIM
ATOM   3135  C   THR S 420      -7.305   1.641  -2.895  0.00  0.00      STIM
ATOM   3136  O   THR S 420      -8.249   2.426  -2.739  0.00  0.00      STIM
ATOM   3137  N   ALA S 421      -6.709   1.459  -4.085  0.00  0.00      STIM
ATOM   3138  HN  ALA S 421      -5.964   0.805  -4.192  0.00  0.00      STIM
ATOM   3139  CA  ALA S 421      -7.094   2.208  -5.289  0.00  0.00      STIM
ATOM   3140  HA  ALA S 421      -7.063   3.263  -5.060  0.00  0.00      STIM
ATOM   3141  CB  ALA S 421      -6.106   1.945  -6.460  0.00  0.00      STIM
ATOM   3142  HB1 ALA S 421      -6.200   0.885  -6.778  0.00  0.00      STIM
ATOM   3143  HB2 ALA S 421      -5.025   2.086  -6.246  0.00  0.00      STIM
ATOM   3144  HB3 ALA S 421      -6.284   2.605  -7.336  0.00  0.00      STIM
ATOM   3145  C   ALA S 421      -8.478   1.770  -5.787  0.00  0.00      STIM
ATOM   3146  O   ALA S 421      -9.248   2.668  -6.200  0.00  0.00      STIM
ATOM   3147  N   ALA S 422      -8.831   0.455  -5.710  0.00  0.00      STIM
ATOM   3148  HN  ALA S 422      -8.162  -0.154  -5.293  0.00  0.00      STIM
ATOM   3149  CA  ALA S 422     -10.162  -0.041  -5.956  0.00  0.00      STIM
ATOM   3150  HA  ALA S 422     -10.427   0.248  -6.963  0.00  0.00      STIM
ATOM   3151  CB  ALA S 422     -10.155  -1.584  -5.801  0.00  0.00      STIM
ATOM   3152  HB1 ALA S 422      -9.325  -2.130  -6.299  0.00  0.00      STIM
ATOM   3153  HB2 ALA S 422     -11.179  -2.005  -5.892  0.00  0.00      STIM
ATOM   3154  HB3 ALA S 422      -9.967  -1.653  -4.708  0.00  0.00      STIM
ATOM   3155  C   ALA S 422     -11.184   0.521  -5.046  0.00  0.00      STIM
ATOM   3156  O   ALA S 422     -12.301   0.855  -5.396  0.00  0.00      STIM
ATOM   3157  N   LEU S 423     -10.751   0.775  -3.718  0.00  0.00      STIM
ATOM   3158  HN  LEU S 423      -9.881   0.388  -3.424  0.00  0.00      STIM
ATOM   3159  CA  LEU S 423     -11.540   1.522  -2.697  0.00  0.00      STIM
ATOM   3160  HA  LEU S 423     -12.512   1.051  -2.700  0.00  0.00      STIM
ATOM   3161  CB  LEU S 423     -11.090   1.448  -1.274  0.00  0.00      STIM
ATOM   3162  HB1 LEU S 423     -11.621   2.295  -0.790  0.00  0.00      STIM
ATOM   3163  HB2 LEU S 423      -9.981   1.471  -1.222  0.00  0.00      STIM
ATOM   3164  CG  LEU S 423     -11.371   0.070  -0.589  0.00  0.00      STIM
ATOM   3165  HG  LEU S 423     -11.077  -0.739  -1.292  0.00  0.00      STIM
ATOM   3166  CD1 LEU S 423     -10.555  -0.074   0.683  0.00  0.00      STIM
ATOM   3167 HD11 LEU S 423     -10.785   0.762   1.378  0.00  0.00      STIM
ATOM   3168 HD12 LEU S 423      -9.516   0.006   0.297  0.00  0.00      STIM
ATOM   3169 HD13 LEU S 423     -10.707  -1.014   1.255  0.00  0.00      STIM
ATOM   3170  CD2 LEU S 423     -12.910  -0.056  -0.274  0.00  0.00      STIM
ATOM   3171 HD21 LEU S 423     -13.446   0.021  -1.244  0.00  0.00      STIM
ATOM   3172 HD22 LEU S 423     -13.320   0.798   0.307  0.00  0.00      STIM
ATOM   3173 HD23 LEU S 423     -13.224  -1.046   0.119  0.00  0.00      STIM
ATOM   3174  C   LEU S 423     -11.831   2.988  -3.185  0.00  0.00      STIM
ATOM   3175  O   LEU S 423     -12.978   3.393  -3.192  0.00  0.00      STIM
ATOM   3176  N   ARG S 424     -10.847   3.799  -3.762  0.00  0.00      STIM
ATOM   3177  HN  ARG S 424      -9.907   3.467  -3.718  0.00  0.00      STIM
ATOM   3178  CA  ARG S 424     -11.098   5.092  -4.359  0.00  0.00      STIM
ATOM   3179  HA  ARG S 424     -11.499   5.736  -3.590  0.00  0.00      STIM
ATOM   3180  CB  ARG S 424      -9.801   5.734  -4.859  0.00  0.00      STIM
ATOM   3181  HB1 ARG S 424      -9.854   6.740  -5.328  0.00  0.00      STIM
ATOM   3182  HB2 ARG S 424      -9.348   5.111  -5.660  0.00  0.00      STIM
ATOM   3183  CG  ARG S 424      -8.651   5.770  -3.877  0.00  0.00      STIM
ATOM   3184  HG1 ARG S 424      -8.446   4.763  -3.455  0.00  0.00      STIM
ATOM   3185  HG2 ARG S 424      -8.945   6.354  -2.979  0.00  0.00      STIM
ATOM   3186  CD  ARG S 424      -7.300   6.129  -4.443  0.00  0.00      STIM
ATOM   3187  HD1 ARG S 424      -7.303   5.798  -5.503  0.00  0.00      STIM
ATOM   3188  HD2 ARG S 424      -6.484   5.674  -3.842  0.00  0.00      STIM
ATOM   3189  NE  ARG S 424      -7.023   7.571  -4.399  0.00  0.00      STIM
ATOM   3190  HE  ARG S 424      -7.869   8.101  -4.330  0.00  0.00      STIM
ATOM   3191  CZ  ARG S 424      -5.879   8.233  -4.727  0.00  0.00      STIM
ATOM   3192  NH1 ARG S 424      -4.737   7.589  -4.719  0.00  0.00      STIM
ATOM   3193 HH11 ARG S 424      -4.743   6.618  -4.479  0.00  0.00      STIM
ATOM   3194 HH12 ARG S 424      -3.899   8.100  -4.909  0.00  0.00      STIM
ATOM   3195  NH2 ARG S 424      -5.996   9.468  -5.047  0.00  0.00      STIM
ATOM   3196 HH21 ARG S 424      -5.170   9.932  -5.367  0.00  0.00      STIM
ATOM   3197 HH22 ARG S 424      -6.915   9.862  -5.033  0.00  0.00      STIM
ATOM   3198  C   ARG S 424     -12.099   5.124  -5.529  0.00  0.00      STIM
ATOM   3199  O   ARG S 424     -12.945   5.978  -5.637  0.00  0.00      STIM
ATOM   3200  N   GLU S 425     -11.928   4.207  -6.476  0.00  0.00      STIM
ATOM   3201  HN  GLU S 425     -11.173   3.556  -6.462  0.00  0.00      STIM
ATOM   3202  CA  GLU S 425     -12.730   4.129  -7.679  0.00  0.00      STIM
ATOM   3203  HA  GLU S 425     -12.797   5.110  -8.125  0.00  0.00      STIM
ATOM   3204  CB  GLU S 425     -12.004   3.172  -8.719  0.00  0.00      STIM
ATOM   3205  HB1 GLU S 425     -12.645   3.078  -9.621  0.00  0.00      STIM
ATOM   3206  HB2 GLU S 425     -11.691   2.185  -8.316  0.00  0.00      STIM
ATOM   3207  CG  GLU S 425     -10.722   3.935  -9.194  0.00  0.00      STIM
ATOM   3208  HG1 GLU S 425      -9.863   3.942  -8.489  0.00  0.00      STIM
ATOM   3209  HG2 GLU S 425     -10.964   5.018  -9.129  0.00  0.00      STIM
ATOM   3210  CD  GLU S 425     -10.131   3.686 -10.583  0.00  0.00      STIM
ATOM   3211  OE1 GLU S 425     -10.751   2.910 -11.318  0.00  0.00      STIM
ATOM   3212  OE2 GLU S 425      -9.006   4.114 -10.800  0.00  0.00      STIM
ATOM   3213  C   GLU S 425     -14.165   3.685  -7.372  0.00  0.00      STIM
ATOM   3214  O   GLU S 425     -15.165   4.287  -7.808  0.00  0.00      STIM
ATOM   3215  N   ARG S 426     -14.336   2.707  -6.429  0.00  0.00      STIM
ATOM   3216  HN  ARG S 426     -13.608   2.151  -6.034  0.00  0.00      STIM
ATOM   3217  CA  ARG S 426     -15.576   2.445  -5.757  0.00  0.00      STIM
ATOM   3218  HA  ARG S 426     -16.308   2.173  -6.504  0.00  0.00      STIM
ATOM   3219  CB  ARG S 426     -15.467   1.188  -4.906  0.00  0.00      STIM
ATOM   3220  HB1 ARG S 426     -16.408   1.188  -4.315  0.00  0.00      STIM
ATOM   3221  HB2 ARG S 426     -14.687   1.317  -4.125  0.00  0.00      STIM
ATOM   3222  CG  ARG S 426     -15.325  -0.205  -5.656  0.00  0.00      STIM
ATOM   3223  HG1 ARG S 426     -14.387  -0.153  -6.249  0.00  0.00      STIM
ATOM   3224  HG2 ARG S 426     -16.261  -0.289  -6.247  0.00  0.00      STIM
ATOM   3225  CD  ARG S 426     -15.295  -1.322  -4.653  0.00  0.00      STIM
ATOM   3226  HD1 ARG S 426     -16.324  -1.526  -4.287  0.00  0.00      STIM
ATOM   3227  HD2 ARG S 426     -14.603  -1.242  -3.788  0.00  0.00      STIM
ATOM   3228  NE  ARG S 426     -14.949  -2.545  -5.330  0.00  0.00      STIM
ATOM   3229  HE  ARG S 426     -14.505  -2.547  -6.225  0.00  0.00      STIM
ATOM   3230  CZ  ARG S 426     -15.063  -3.762  -4.796  0.00  0.00      STIM
ATOM   3231  NH1 ARG S 426     -15.246  -3.994  -3.474  0.00  0.00      STIM
ATOM   3232 HH11 ARG S 426     -15.343  -4.954  -3.211  0.00  0.00      STIM
ATOM   3233 HH12 ARG S 426     -15.333  -3.287  -2.773  0.00  0.00      STIM
ATOM   3234  NH2 ARG S 426     -15.004  -4.794  -5.643  0.00  0.00      STIM
ATOM   3235 HH21 ARG S 426     -15.135  -5.727  -5.309  0.00  0.00      STIM
ATOM   3236 HH22 ARG S 426     -14.808  -4.493  -6.577  0.00  0.00      STIM
ATOM   3237  C   ARG S 426     -16.180   3.637  -4.921  0.00  0.00      STIM
ATOM   3238  O   ARG S 426     -17.379   3.780  -5.061  0.00  0.00      STIM
ATOM   3239  N   LEU S 427     -15.365   4.370  -4.139  0.00  0.00      STIM
ATOM   3240  HN  LEU S 427     -14.405   4.127  -4.025  0.00  0.00      STIM
ATOM   3241  CA  LEU S 427     -15.792   5.646  -3.565  0.00  0.00      STIM
ATOM   3242  HA  LEU S 427     -16.644   5.360  -2.966  0.00  0.00      STIM
ATOM   3243  CB  LEU S 427     -14.622   6.250  -2.678  0.00  0.00      STIM
ATOM   3244  HB1 LEU S 427     -13.724   6.430  -3.307  0.00  0.00      STIM
ATOM   3245  HB2 LEU S 427     -14.364   5.432  -1.972  0.00  0.00      STIM
ATOM   3246  CG  LEU S 427     -15.165   7.517  -2.022  0.00  0.00      STIM
ATOM   3247  HG  LEU S 427     -15.563   8.209  -2.794  0.00  0.00      STIM
ATOM   3248  CD1 LEU S 427     -16.413   7.308  -1.221  0.00  0.00      STIM
ATOM   3249 HD11 LEU S 427     -16.374   6.377  -0.616  0.00  0.00      STIM
ATOM   3250 HD12 LEU S 427     -17.249   7.229  -1.948  0.00  0.00      STIM
ATOM   3251 HD13 LEU S 427     -16.496   8.150  -0.501  0.00  0.00      STIM
ATOM   3252  CD2 LEU S 427     -14.108   8.210  -1.205  0.00  0.00      STIM
ATOM   3253 HD21 LEU S 427     -13.343   8.660  -1.874  0.00  0.00      STIM
ATOM   3254 HD22 LEU S 427     -13.672   7.359  -0.639  0.00  0.00      STIM
ATOM   3255 HD23 LEU S 427     -14.498   8.991  -0.518  0.00  0.00      STIM
ATOM   3256  C   LEU S 427     -16.268   6.635  -4.607  0.00  0.00      STIM
ATOM   3257  O   LEU S 427     -17.286   7.299  -4.441  0.00  0.00      STIM
ATOM   3258  N   HSP S 428     -15.553   6.761  -5.735  0.00  0.00      STIM
ATOM   3259  HN  HSP S 428     -14.654   6.332  -5.699  0.00  0.00      STIM
ATOM   3260  CA  HSP S 428     -16.015   7.533  -6.940  0.00  0.00      STIM
ATOM   3261  HA  HSP S 428     -16.181   8.572  -6.692  0.00  0.00      STIM
ATOM   3262  CB  HSP S 428     -14.946   7.795  -8.039  0.00  0.00      STIM
ATOM   3263  HB1 HSP S 428     -14.384   6.862  -8.258  0.00  0.00      STIM
ATOM   3264  HB2 HSP S 428     -14.316   8.636  -7.677  0.00  0.00      STIM
ATOM   3265  CD2 HSP S 428     -15.032   8.013 -10.549  0.00  0.00      STIM
ATOM   3266  HD2 HSP S 428     -14.258   7.308 -10.824  0.00  0.00      STIM
ATOM   3267  CG  HSP S 428     -15.413   8.396  -9.312  0.00  0.00      STIM
ATOM   3268  NE2 HSP S 428     -15.695   8.828 -11.439  0.00  0.00      STIM
ATOM   3269  HE2 HSP S 428     -15.550   8.990 -12.415  0.00  0.00      STIM
ATOM   3270  ND1 HSP S 428     -16.268   9.417  -9.433  0.00  0.00      STIM
ATOM   3271  HD1 HSP S 428     -16.377  10.120  -8.730  0.00  0.00      STIM
ATOM   3272  CE1 HSP S 428     -16.366   9.724 -10.706  0.00  0.00      STIM
ATOM   3273  HE1 HSP S 428     -16.997  10.500 -11.088  0.00  0.00      STIM
ATOM   3274  C   HSP S 428     -17.338   6.989  -7.511  0.00  0.00      STIM
ATOM   3275  O   HSP S 428     -18.192   7.874  -7.610  0.00  0.00      STIM
ATOM   3276  N   ARG S 429     -17.576   5.659  -7.722  0.00  0.00      STIM
ATOM   3277  HN  ARG S 429     -16.864   4.966  -7.647  0.00  0.00      STIM
ATOM   3278  CA  ARG S 429     -18.908   5.200  -7.932  0.00  0.00      STIM
ATOM   3279  HA  ARG S 429     -19.364   5.875  -8.641  0.00  0.00      STIM
ATOM   3280  CB  ARG S 429     -19.014   3.696  -8.362  0.00  0.00      STIM
ATOM   3281  HB1 ARG S 429     -20.102   3.472  -8.349  0.00  0.00      STIM
ATOM   3282  HB2 ARG S 429     -18.505   3.003  -7.658  0.00  0.00      STIM
ATOM   3283  CG  ARG S 429     -18.447   3.398  -9.803  0.00  0.00      STIM
ATOM   3284  HG1 ARG S 429     -18.451   2.314 -10.044  0.00  0.00      STIM
ATOM   3285  HG2 ARG S 429     -17.350   3.572  -9.781  0.00  0.00      STIM
ATOM   3286  CD  ARG S 429     -19.038   4.180 -10.901  0.00  0.00      STIM
ATOM   3287  HD1 ARG S 429     -18.481   3.894 -11.819  0.00  0.00      STIM
ATOM   3288  HD2 ARG S 429     -18.837   5.259 -10.732  0.00  0.00      STIM
ATOM   3289  NE  ARG S 429     -20.493   3.863 -10.981  0.00  0.00      STIM
ATOM   3290  HE  ARG S 429     -20.773   2.935 -10.738  0.00  0.00      STIM
ATOM   3291  CZ  ARG S 429     -21.428   4.609 -11.494  0.00  0.00      STIM
ATOM   3292  NH1 ARG S 429     -21.146   5.813 -11.945  0.00  0.00      STIM
ATOM   3293 HH11 ARG S 429     -20.189   6.006 -12.160  0.00  0.00      STIM
ATOM   3294 HH12 ARG S 429     -21.826   6.427 -12.345  0.00  0.00      STIM
ATOM   3295  NH2 ARG S 429     -22.696   4.274 -11.459  0.00  0.00      STIM
ATOM   3296 HH21 ARG S 429     -23.041   3.424 -11.061  0.00  0.00      STIM
ATOM   3297 HH22 ARG S 429     -23.284   5.028 -11.752  0.00  0.00      STIM
ATOM   3298  C   ARG S 429     -19.926   5.446  -6.817  0.00  0.00      STIM
ATOM   3299  O   ARG S 429     -21.047   5.772  -7.233  0.00  0.00      STIM
ATOM   3300  N   TRP S 430     -19.693   5.360  -5.498  0.00  0.00      STIM
ATOM   3301  HN  TRP S 430     -18.860   4.880  -5.231  0.00  0.00      STIM
ATOM   3302  CA  TRP S 430     -20.576   5.862  -4.549  0.00  0.00      STIM
ATOM   3303  HA  TRP S 430     -21.565   5.459  -4.711  0.00  0.00      STIM
ATOM   3304  CB  TRP S 430     -20.187   5.490  -3.053  0.00  0.00      STIM
ATOM   3305  HB1 TRP S 430     -20.785   6.053  -2.304  0.00  0.00      STIM
ATOM   3306  HB2 TRP S 430     -19.189   5.943  -2.875  0.00  0.00      STIM
ATOM   3307  CG  TRP S 430     -20.202   4.059  -2.829  0.00  0.00      STIM
ATOM   3308  CD1 TRP S 430     -19.186   3.205  -2.564  0.00  0.00      STIM
ATOM   3309  HD1 TRP S 430     -18.150   3.496  -2.482  0.00  0.00      STIM
ATOM   3310  NE1 TRP S 430     -19.705   1.913  -2.189  0.00  0.00      STIM
ATOM   3311  HE1 TRP S 430     -19.123   1.234  -1.798  0.00  0.00      STIM
ATOM   3312  CE2 TRP S 430     -21.073   1.883  -2.292  0.00  0.00      STIM
ATOM   3313  CD2 TRP S 430     -21.425   3.210  -2.687  0.00  0.00      STIM
ATOM   3314  CE3 TRP S 430     -22.743   3.354  -3.197  0.00  0.00      STIM
ATOM   3315  HE3 TRP S 430     -23.016   4.298  -3.644  0.00  0.00      STIM
ATOM   3316  CZ3 TRP S 430     -23.718   2.373  -3.045  0.00  0.00      STIM
ATOM   3317  HZ3 TRP S 430     -24.743   2.592  -3.305  0.00  0.00      STIM
ATOM   3318  CZ2 TRP S 430     -22.058   0.895  -2.108  0.00  0.00      STIM
ATOM   3319  HZ2 TRP S 430     -21.810  -0.142  -1.937  0.00  0.00      STIM
ATOM   3320  CH2 TRP S 430     -23.418   1.159  -2.529  0.00  0.00      STIM
ATOM   3321  HH2 TRP S 430     -24.204   0.419  -2.493  0.00  0.00      STIM
ATOM   3322  C   TRP S 430     -20.909   7.303  -4.650  0.00  0.00      STIM
ATOM   3323  O   TRP S 430     -22.073   7.664  -4.657  0.00  0.00      STIM
ATOM   3324  N   GLN S 431     -19.885   8.215  -4.949  0.00  0.00      STIM
ATOM   3325  HN  GLN S 431     -18.916   8.011  -5.061  0.00  0.00      STIM
ATOM   3326  CA  GLN S 431     -20.171   9.614  -5.093  0.00  0.00      STIM
ATOM   3327  HA  GLN S 431     -20.793   9.876  -4.250  0.00  0.00      STIM
ATOM   3328  CB  GLN S 431     -18.915  10.452  -4.964  0.00  0.00      STIM
ATOM   3329  HB1 GLN S 431     -19.271  11.500  -5.062  0.00  0.00      STIM
ATOM   3330  HB2 GLN S 431     -18.335  10.355  -5.906  0.00  0.00      STIM
ATOM   3331  CG  GLN S 431     -18.164  10.220  -3.588  0.00  0.00      STIM
ATOM   3332  HG1 GLN S 431     -18.276   9.150  -3.310  0.00  0.00      STIM
ATOM   3333  HG2 GLN S 431     -18.760  10.843  -2.888  0.00  0.00      STIM
ATOM   3334  CD  GLN S 431     -16.713  10.607  -3.693  0.00  0.00      STIM
ATOM   3335  OE1 GLN S 431     -16.069  10.255  -4.716  0.00  0.00      STIM
ATOM   3336  NE2 GLN S 431     -16.135  11.284  -2.656  0.00  0.00      STIM
ATOM   3337 HE21 GLN S 431     -15.153  11.471  -2.654  0.00  0.00      STIM
ATOM   3338 HE22 GLN S 431     -16.803  11.608  -1.985  0.00  0.00      STIM
ATOM   3339  C   GLN S 431     -20.888  10.054  -6.388  0.00  0.00      STIM
ATOM   3340  O   GLN S 431     -21.376  11.145  -6.546  0.00  0.00      STIM
ATOM   3341  N   GLN S 432     -20.895   9.183  -7.379  0.00  0.00      STIM
ATOM   3342  HN  GLN S 432     -20.281   8.404  -7.279  0.00  0.00      STIM
ATOM   3343  CA  GLN S 432     -21.669   9.416  -8.605  0.00  0.00      STIM
ATOM   3344  HA  GLN S 432     -21.689  10.452  -8.907  0.00  0.00      STIM
ATOM   3345  CB  GLN S 432     -21.034   8.581  -9.725  0.00  0.00      STIM
ATOM   3346  HB1 GLN S 432     -21.760   8.496 -10.562  0.00  0.00      STIM
ATOM   3347  HB2 GLN S 432     -20.676   7.538  -9.587  0.00  0.00      STIM
ATOM   3348  CG  GLN S 432     -19.845   9.387 -10.335  0.00  0.00      STIM
ATOM   3349  HG1 GLN S 432     -19.528   8.867 -11.264  0.00  0.00      STIM
ATOM   3350  HG2 GLN S 432     -18.994   9.310  -9.624  0.00  0.00      STIM
ATOM   3351  CD  GLN S 432     -20.076  10.867 -10.773  0.00  0.00      STIM
ATOM   3352  OE1 GLN S 432     -19.195  11.652 -10.567  0.00  0.00      STIM
ATOM   3353  NE2 GLN S 432     -21.296  11.198 -11.248  0.00  0.00      STIM
ATOM   3354 HE21 GLN S 432     -21.480  12.117 -11.595  0.00  0.00      STIM
ATOM   3355 HE22 GLN S 432     -21.909  10.505 -11.628  0.00  0.00      STIM
ATOM   3356  C   GLN S 432     -23.085   9.004  -8.345  0.00  0.00      STIM
ATOM   3357  O   GLN S 432     -24.009   9.522  -9.017  0.00  0.00      STIM
ATOM   3358  N   ILE S 433     -23.356   8.031  -7.449  0.00  0.00      STIM
ATOM   3359  HN  ILE S 433     -22.627   7.535  -6.983  0.00  0.00      STIM
ATOM   3360  CA  ILE S 433     -24.708   7.481  -7.160  0.00  0.00      STIM
ATOM   3361  HA  ILE S 433     -25.316   7.535  -8.052  0.00  0.00      STIM
ATOM   3362  CB  ILE S 433     -24.632   6.027  -6.611  0.00  0.00      STIM
ATOM   3363  HB  ILE S 433     -23.839   6.089  -5.835  0.00  0.00      STIM
ATOM   3364  CG2 ILE S 433     -25.919   5.519  -6.092  0.00  0.00      STIM
ATOM   3365 HG21 ILE S 433     -26.724   5.619  -6.851  0.00  0.00      STIM
ATOM   3366 HG22 ILE S 433     -26.344   5.990  -5.180  0.00  0.00      STIM
ATOM   3367 HG23 ILE S 433     -25.919   4.417  -5.953  0.00  0.00      STIM
ATOM   3368  CG1 ILE S 433     -24.241   4.969  -7.694  0.00  0.00      STIM
ATOM   3369 HG11 ILE S 433     -23.499   5.507  -8.321  0.00  0.00      STIM
ATOM   3370 HG12 ILE S 433     -25.123   4.718  -8.322  0.00  0.00      STIM
ATOM   3371  CD  ILE S 433     -23.596   3.634  -7.144  0.00  0.00      STIM
ATOM   3372  HD1 ILE S 433     -22.880   4.100  -6.433  0.00  0.00      STIM
ATOM   3373  HD2 ILE S 433     -23.011   3.046  -7.884  0.00  0.00      STIM
ATOM   3374  HD3 ILE S 433     -24.300   2.982  -6.583  0.00  0.00      STIM
ATOM   3375  C   ILE S 433     -25.460   8.506  -6.354  0.00  0.00      STIM
ATOM   3376  O   ILE S 433     -26.707   8.414  -6.333  0.00  0.00      STIM
ATOM   3377  N   GLU S 434     -24.831   9.541  -5.692  0.00  0.00      STIM
ATOM   3378  HN  GLU S 434     -23.835   9.516  -5.743  0.00  0.00      STIM
ATOM   3379  CA  GLU S 434     -25.425  10.713  -5.017  0.00  0.00      STIM
ATOM   3380  HA  GLU S 434     -26.076  10.246  -4.293  0.00  0.00      STIM
ATOM   3381  CB  GLU S 434     -24.308  11.625  -4.518  0.00  0.00      STIM
ATOM   3382  HB1 GLU S 434     -24.747  12.612  -4.260  0.00  0.00      STIM
ATOM   3383  HB2 GLU S 434     -23.640  11.981  -5.331  0.00  0.00      STIM
ATOM   3384  CG  GLU S 434     -23.499  10.910  -3.397  0.00  0.00      STIM
ATOM   3385  HG1 GLU S 434     -22.903  10.047  -3.765  0.00  0.00      STIM
ATOM   3386  HG2 GLU S 434     -24.211  10.519  -2.638  0.00  0.00      STIM
ATOM   3387  CD  GLU S 434     -22.603  11.904  -2.659  0.00  0.00      STIM
ATOM   3388  OE1 GLU S 434     -21.731  12.618  -3.219  0.00  0.00      STIM
ATOM   3389  OE2 GLU S 434     -22.846  12.170  -1.455  0.00  0.00      STIM
ATOM   3390  C   GLU S 434     -26.356  11.455  -5.982  0.00  0.00      STIM
ATOM   3391  O   GLU S 434     -27.380  12.023  -5.703  0.00  0.00      STIM
ATOM   3392  N   ILE S 435     -25.934  11.655  -7.228  0.00  0.00      STIM
ATOM   3393  HN  ILE S 435     -25.026  11.266  -7.364  0.00  0.00      STIM
ATOM   3394  CA  ILE S 435     -26.743  12.187  -8.359  0.00  0.00      STIM
ATOM   3395  HA  ILE S 435     -26.984  13.163  -7.965  0.00  0.00      STIM
ATOM   3396  CB  ILE S 435     -25.817  12.449  -9.569  0.00  0.00      STIM
ATOM   3397  HB  ILE S 435     -25.622  11.476 -10.070  0.00  0.00      STIM
ATOM   3398  CG2 ILE S 435     -26.474  13.438 -10.572  0.00  0.00      STIM
ATOM   3399 HG21 ILE S 435     -27.465  13.094 -10.937  0.00  0.00      STIM
ATOM   3400 HG22 ILE S 435     -25.908  13.714 -11.488  0.00  0.00      STIM
ATOM   3401 HG23 ILE S 435     -26.601  14.422 -10.073  0.00  0.00      STIM
ATOM   3402  CG1 ILE S 435     -24.431  13.006  -9.243  0.00  0.00      STIM
ATOM   3403 HG11 ILE S 435     -23.901  13.001 -10.219  0.00  0.00      STIM
ATOM   3404 HG12 ILE S 435     -23.873  12.314  -8.575  0.00  0.00      STIM
ATOM   3405  CD  ILE S 435     -24.367  14.386  -8.684  0.00  0.00      STIM
ATOM   3406  HD1 ILE S 435     -24.644  15.137  -9.455  0.00  0.00      STIM
ATOM   3407  HD2 ILE S 435     -23.379  14.706  -8.289  0.00  0.00      STIM
ATOM   3408  HD3 ILE S 435     -24.977  14.411  -7.756  0.00  0.00      STIM
ATOM   3409  C   ILE S 435     -27.998  11.358  -8.678  0.00  0.00      STIM
ATOM   3410  O   ILE S 435     -29.073  11.919  -8.668  0.00  0.00      STIM
ATOM   3411  N   LEU S 436     -27.882  10.059  -8.858  0.00  0.00      STIM
ATOM   3412  HN  LEU S 436     -27.056   9.504  -8.792  0.00  0.00      STIM
ATOM   3413  CA  LEU S 436     -29.049   9.192  -9.118  0.00  0.00      STIM
ATOM   3414  HA  LEU S 436     -29.616   9.547  -9.966  0.00  0.00      STIM
ATOM   3415  CB  LEU S 436     -28.458   7.780  -9.477  0.00  0.00      STIM
ATOM   3416  HB1 LEU S 436     -29.321   7.294  -9.980  0.00  0.00      STIM
ATOM   3417  HB2 LEU S 436     -28.131   7.210  -8.581  0.00  0.00      STIM
ATOM   3418  CG  LEU S 436     -27.275   7.708 -10.570  0.00  0.00      STIM
ATOM   3419  HG  LEU S 436     -26.356   8.257 -10.273  0.00  0.00      STIM
ATOM   3420  CD1 LEU S 436     -26.836   6.291 -10.630  0.00  0.00      STIM
ATOM   3421 HD11 LEU S 436     -25.935   6.170 -11.269  0.00  0.00      STIM
ATOM   3422 HD12 LEU S 436     -27.639   5.562 -10.871  0.00  0.00      STIM
ATOM   3423 HD13 LEU S 436     -26.477   6.143  -9.589  0.00  0.00      STIM
ATOM   3424  CD2 LEU S 436     -27.800   8.116 -11.908  0.00  0.00      STIM
ATOM   3425 HD21 LEU S 436     -28.647   7.515 -12.301  0.00  0.00      STIM
ATOM   3426 HD22 LEU S 436     -26.976   8.102 -12.653  0.00  0.00      STIM
ATOM   3427 HD23 LEU S 436     -28.154   9.160 -11.768  0.00  0.00      STIM
ATOM   3428  C   LEU S 436     -30.093   9.255  -7.926  0.00  0.00      STIM
ATOM   3429  O   LEU S 436     -31.329   9.405  -8.181  0.00  0.00      STIM
ATOM   3430  N   CYS S 437     -29.573   9.149  -6.662  0.00  0.00      STIM
ATOM   3431  HN  CYS S 437     -28.579   9.126  -6.596  0.00  0.00      STIM
ATOM   3432  CA  CYS S 437     -30.350   9.192  -5.461  0.00  0.00      STIM
ATOM   3433  HA  CYS S 437     -31.106   8.421  -5.490  0.00  0.00      STIM
ATOM   3434  CB  CYS S 437     -29.421   8.947  -4.202  0.00  0.00      STIM
ATOM   3435  HB1 CYS S 437     -28.695   9.745  -3.937  0.00  0.00      STIM
ATOM   3436  HB2 CYS S 437     -28.765   8.066  -4.369  0.00  0.00      STIM
ATOM   3437  SG  CYS S 437     -30.361   8.492  -2.741  0.00  0.00      STIM
ATOM   3438  HG1 CYS S 437     -30.495   9.750  -2.349  0.00  0.00      STIM
ATOM   3439  C   CYS S 437     -31.047  10.502  -5.302  0.00  0.00      STIM
ATOM   3440  O   CYS S 437     -32.167  10.537  -4.785  0.00  0.00      STIM
ATOM   3441  N   GLY S 438     -30.373  11.622  -5.610  0.00  0.00      STIM
ATOM   3442  HN  GLY S 438     -29.394  11.537  -5.783  0.00  0.00      STIM
ATOM   3443  CA  GLY S 438     -30.936  13.008  -5.515  0.00  0.00      STIM
ATOM   3444  HA1 GLY S 438     -32.011  13.063  -5.609  0.00  0.00      STIM
ATOM   3445  HA2 GLY S 438     -30.637  13.686  -6.301  0.00  0.00      STIM
ATOM   3446  C   GLY S 438     -30.670  13.699  -4.210  0.00  0.00      STIM
ATOM   3447  O   GLY S 438     -31.203  14.750  -3.953  0.00  0.00      STIM
ATOM   3448  N   PHE S 439     -29.734  13.139  -3.445  0.00  0.00      STIM
ATOM   3449  HN  PHE S 439     -29.198  12.318  -3.629  0.00  0.00      STIM
ATOM   3450  CA  PHE S 439     -29.250  13.887  -2.354  0.00  0.00      STIM
ATOM   3451  HA  PHE S 439     -28.955  14.904  -2.565  0.00  0.00      STIM
ATOM   3452  CB  PHE S 439     -30.119  13.752  -1.019  0.00  0.00      STIM
ATOM   3453  HB1 PHE S 439     -30.852  14.580  -1.125  0.00  0.00      STIM
ATOM   3454  HB2 PHE S 439     -29.566  13.956  -0.077  0.00  0.00      STIM
ATOM   3455  CG  PHE S 439     -30.884  12.473  -0.891  0.00  0.00      STIM
ATOM   3456  CD1 PHE S 439     -32.205  12.357  -1.356  0.00  0.00      STIM
ATOM   3457  HD1 PHE S 439     -32.643  13.106  -1.998  0.00  0.00      STIM
ATOM   3458  CE1 PHE S 439     -32.921  11.157  -1.066  0.00  0.00      STIM
ATOM   3459  HE1 PHE S 439     -33.918  10.987  -1.445  0.00  0.00      STIM
ATOM   3460  CZ  PHE S 439     -32.277  10.118  -0.398  0.00  0.00      STIM
ATOM   3461  HZ  PHE S 439     -32.816   9.187  -0.300  0.00  0.00      STIM
ATOM   3462  CD2 PHE S 439     -30.219  11.336  -0.290  0.00  0.00      STIM
ATOM   3463  HD2 PHE S 439     -29.188  11.375   0.030  0.00  0.00      STIM
ATOM   3464  CE2 PHE S 439     -30.929  10.201  -0.027  0.00  0.00      STIM
ATOM   3465  HE2 PHE S 439     -30.438   9.324   0.366  0.00  0.00      STIM
ATOM   3466  C   PHE S 439     -27.997  13.056  -2.057  0.00  0.00      STIM
ATOM   3467  O   PHE S 439     -27.845  11.925  -2.487  0.00  0.00      STIM
ATOM   3468  N   GLN S 440     -27.062  13.722  -1.265  0.00  0.00      STIM
ATOM   3469  HN  GLN S 440     -27.229  14.692  -1.104  0.00  0.00      STIM
ATOM   3470  CA  GLN S 440     -25.802  13.137  -0.878  0.00  0.00      STIM
ATOM   3471  HA  GLN S 440     -25.316  12.868  -1.804  0.00  0.00      STIM
ATOM   3472  CB  GLN S 440     -24.929  14.182  -0.181  0.00  0.00      STIM
ATOM   3473  HB1 GLN S 440     -23.924  13.788   0.082  0.00  0.00      STIM
ATOM   3474  HB2 GLN S 440     -25.374  14.565   0.761  0.00  0.00      STIM
ATOM   3475  CG  GLN S 440     -24.694  15.459  -1.037  0.00  0.00      STIM
ATOM   3476  HG1 GLN S 440     -24.402  15.440  -2.109  0.00  0.00      STIM
ATOM   3477  HG2 GLN S 440     -23.911  16.020  -0.482  0.00  0.00      STIM
ATOM   3478  CD  GLN S 440     -25.916  16.421  -1.077  0.00  0.00      STIM
ATOM   3479  OE1 GLN S 440     -26.670  16.386  -2.064  0.00  0.00      STIM
ATOM   3480  NE2 GLN S 440     -26.160  17.241  -0.020  0.00  0.00      STIM
ATOM   3481 HE21 GLN S 440     -25.755  16.974   0.854  0.00  0.00      STIM
ATOM   3482 HE22 GLN S 440     -26.852  17.958  -0.106  0.00  0.00      STIM
ATOM   3483  C   GLN S 440     -25.911  11.921   0.067  0.00  0.00      STIM
ATOM   3484  O   GLN S 440     -26.587  11.818   1.069  0.00  0.00      STIM
ATOM   3485  N   ILE S 441     -25.124  10.914  -0.285  0.00  0.00      STIM
ATOM   3486  HN  ILE S 441     -24.458  11.025  -1.019  0.00  0.00      STIM
ATOM   3487  CA  ILE S 441     -25.035   9.677   0.509  0.00  0.00      STIM
ATOM   3488  HA  ILE S 441     -25.681   9.794   1.367  0.00  0.00      STIM
ATOM   3489  CB  ILE S 441     -25.690   8.463  -0.180  0.00  0.00      STIM
ATOM   3490  HB  ILE S 441     -25.502   7.586   0.476  0.00  0.00      STIM
ATOM   3491  CG2 ILE S 441     -27.167   8.703  -0.422  0.00  0.00      STIM
ATOM   3492 HG21 ILE S 441     -27.514   9.197   0.511  0.00  0.00      STIM
ATOM   3493 HG22 ILE S 441     -27.786   7.803  -0.628  0.00  0.00      STIM
ATOM   3494 HG23 ILE S 441     -27.301   9.355  -1.312  0.00  0.00      STIM
ATOM   3495  CG1 ILE S 441     -25.051   8.105  -1.533  0.00  0.00      STIM
ATOM   3496 HG11 ILE S 441     -23.944   8.166  -1.451  0.00  0.00      STIM
ATOM   3497 HG12 ILE S 441     -25.406   8.818  -2.307  0.00  0.00      STIM
ATOM   3498  CD  ILE S 441     -25.364   6.778  -2.134  0.00  0.00      STIM
ATOM   3499  HD1 ILE S 441     -26.447   6.602  -2.307  0.00  0.00      STIM
ATOM   3500  HD2 ILE S 441     -25.002   5.938  -1.503  0.00  0.00      STIM
ATOM   3501  HD3 ILE S 441     -24.920   6.817  -3.152  0.00  0.00      STIM
ATOM   3502  C   ILE S 441     -23.550   9.491   0.944  0.00  0.00      STIM
ATOM   3503  O   ILE S 441     -23.259   8.493   1.644  0.00  0.00      STIM
ATOM   3504  N   VAL S 442     -22.601  10.389   0.671  0.00  0.00      STIM
ATOM   3505  HN  VAL S 442     -22.834  11.176   0.104  0.00  0.00      STIM
ATOM   3506  CA  VAL S 442     -21.231  10.246   1.118  0.00  0.00      STIM
ATOM   3507  HA  VAL S 442     -20.961   9.342   1.643  0.00  0.00      STIM
ATOM   3508  CB  VAL S 442     -20.314  10.136  -0.065  0.00  0.00      STIM
ATOM   3509  HB  VAL S 442     -20.432  11.051  -0.684  0.00  0.00      STIM
ATOM   3510  CG1 VAL S 442     -18.815   9.882   0.282  0.00  0.00      STIM
ATOM   3511 HG11 VAL S 442     -18.329  10.463   1.095  0.00  0.00      STIM
ATOM   3512 HG12 VAL S 442     -18.158  10.093  -0.589  0.00  0.00      STIM
ATOM   3513 HG13 VAL S 442     -18.661   8.817   0.557  0.00  0.00      STIM
ATOM   3514  CG2 VAL S 442     -20.859   9.030  -1.061  0.00  0.00      STIM
ATOM   3515 HG21 VAL S 442     -20.319   8.888  -2.021  0.00  0.00      STIM
ATOM   3516 HG22 VAL S 442     -21.879   9.269  -1.434  0.00  0.00      STIM
ATOM   3517 HG23 VAL S 442     -20.950   8.014  -0.621  0.00  0.00      STIM
ATOM   3518  C   VAL S 442     -20.829  11.491   1.887  0.00  0.00      STIM
ATOM   3519  O   VAL S 442     -21.474  12.542   1.804  0.00  0.00      STIM
ATOM   3520  N   ASN S 443     -19.880  11.291   2.805  0.00  0.00      STIM
ATOM   3521  HN  ASN S 443     -19.533  10.363   2.911  0.00  0.00      STIM
ATOM   3522  CA  ASN S 443     -19.328  12.403   3.549  0.00  0.00      STIM
ATOM   3523  HA  ASN S 443     -20.116  13.099   3.795  0.00  0.00      STIM
ATOM   3524  CB  ASN S 443     -18.616  11.879   4.833  0.00  0.00      STIM
ATOM   3525  HB1 ASN S 443     -18.087  12.678   5.395  0.00  0.00      STIM
ATOM   3526  HB2 ASN S 443     -17.940  11.049   4.534  0.00  0.00      STIM
ATOM   3527  CG  ASN S 443     -19.590  11.146   5.778  0.00  0.00      STIM
ATOM   3528  OD1 ASN S 443     -20.757  11.441   5.850  0.00  0.00      STIM
ATOM   3529  ND2 ASN S 443     -19.174  10.199   6.569  0.00  0.00      STIM
ATOM   3530 HD21 ASN S 443     -18.211   9.956   6.456  0.00  0.00      STIM
ATOM   3531 HD22 ASN S 443     -19.870   9.626   7.003  0.00  0.00      STIM
ATOM   3532  C   ASN S 443     -18.189  13.137   2.703  0.00  0.00      STIM
ATOM   3533  OT1 ASN S 443     -18.511  14.096   1.939  0.00  0.00      STIM
ATOM   3534  OT2 ASN S 443     -17.013  12.828   2.859  0.00  0.00      STIM
